# Supplementary material for: Antiproliferative, Antiangiogenic, and Antimetastatic Therapy Response by Mangiferin in a Syngeneic Immunocompetent Colorectal Cancer Mouse Model Involves Changes in Mitochondrial Energy Metabolism
Source: Front Pharmacol. 2021 Dec 3;12:670167. doi: 10.3389/fphar.2021.670167 (PMC8678272; doi:10.3389/fphar.2021.670167)
Supplement: Supplementary file 2 [file Table2.XLSX]

## Sheet: DEG_MGF_10mg
Probe_ID	logFC	AveExpr	t	P.Value	adj.P.Val	B	Array.address	EntrezID	Symbol	Name	Genomicloc
ILMN_2884126	0.660269	8.81734	5.8774	6.65781e-05	0.778061	-0.551669	20288	102693	Phldb1	pleckstrin homology like domain, family B, member 1	chr9:44494772:44494821:-
ILMN_2549544	0.336361	10.0586	5.56334	0.000110331	0.778061	-0.745802	4210477	83409	Lamtor2	late endosomal/lysosomal adaptor, MAPK and MTOR activator 2	chr3:88356360:88356409:-
ILMN_2478202	0.418524	9.38094	5.3343	0.000160867	0.778061	-0.896825	2360221	100072	Camta1	calmodulin binding transcription activator 1	chr4:151209930:151209979:-
ILMN_1217454	-0.519108	12.2757	-5.03391	0.000266727	0.778061	-1.10753	6560327	16784	Lamp2	lysosomal-associated membrane protein 2	chrX:35772732:35772781:-
ILMN_2772248	0.49605	11.4786	5.02051	0.000272891	0.778061	-1.11727	7210561	12336	Capns1	calpain, small subunit 1	chr7:30975507:30975556:-
ILMN_1226985	-0.333436	10.9768	-4.97795	0.000293477	0.778061	-1.14841	6100750	24044	Scamp2	secretory carrier membrane protein 2	chr9:57436468:57436517:+
ILMN_1244343	0.442063	10.4698	4.68741	0.000485294	0.778061	-1.36903	7000136	223697	Sun2	Sad1 and UNC84 domain containing 2	chr15:79554857:79554906:-
ILMN_1230037	0.477594	7.27435	4.63413	0.000532825	0.778061	-1.41103	6660471	70036	Dancr	differentiation antagonizing non-protein coding RNA	chr5:74490011:74490060:+
ILMN_1226228	0.460655	8.75375	4.62417	0.000542239	0.778061	-1.41894	2750612	72046	Urgcp	upregulator of cell proliferation	chr11:5615293:5615342:-
ILMN_2805945	-0.470439	10.8532	-4.51925	0.00065256	0.778061	-1.50323	5220142	28146	Serp1	stress-associated endoplasmic reticulum protein 1	chr3:58326410:58326459:-
ILMN_2556989	0.450383	7.65825	4.47903	0.000700819	0.778061	-1.53602	2320689	NA	NA	NA	chr7:4983800:4983849:+
ILMN_1230048	0.537441	7.95938	4.45882	0.00072646	0.778061	-1.55261	6020324	23879	Fxr2	fragile X mental retardation, autosomal homolog 2	chr11:69466702:69466751:+
ILMN_3114413	-0.456094	10.8901	-4.44132	0.000749453	0.778061	-1.56703	1940093	23881	G3bp2	GTPase activating protein (SH3 domain) binding protein 2	chr5:92481553:92481602:-
ILMN_2436489	0.581618	8.95932	4.43739	0.000754723	0.778061	-1.57028	1940343	56491	Vapb	vesicle-associated membrane protein, associated protein B and C	chr2:173604548:173604597:+
ILMN_1229913	-0.56455	9.9974	-4.43196	0.000762056	0.778061	-1.57477	5690608	72018	Fundc1	FUN14 domain containing 1	chrX:17134019:17134068:-
ILMN_1252737	-0.410227	10.9251	-4.40787	0.000795518	0.778061	-1.59474	2710632	65114	Vps35	VPS35 retromer complex component	chr8:87784582:87784631:-
ILMN_2611501	0.340638	7.69975	4.3988	0.000808504	0.778061	-1.60228	1500274	27061	Bcap31	B cell receptor associated protein 31	chrX:70934012:70934061:-
ILMN_1221208	-0.425854	9.7266	-4.3791	0.000837496	0.778061	-1.61872	4280494	69048	Slc30a5	solute carrier family 30 (zinc transporter), member 5	chr13:101573192:101573241:-
ILMN_2716622	0.42352	8.3427	4.1918	0.00117321	0.778061	-1.77824	5690358	19094	Mapk11	mitogen-activated protein kinase 11	chr15:88973015:88973064:-
ILMN_2974945	-0.517609	9.42931	-4.17456	0.00121042	0.778061	-1.79321	7150768	67542	Cog6	component of oligomeric golgi complex 6	chr3:52786449:52786498:-
ILMN_1248850	0.359243	8.33123	4.16505	0.00123146	0.778061	-1.80149	4640379	106039	Gga1	golgi associated, gamma adaptin ear containing, ARF binding protein 1	chr15:78724724:78724773:+
ILMN_1217148	0.45914	7.7623	4.16282	0.00123644	0.778061	-1.80343	290239	NA	NA	NA	chr12:114194032:114194081:-
ILMN_2996683	-0.324003	10.2252	-4.15789	0.00124756	0.778061	-1.80774	4280102	19294	Nectin2	nectin cell adhesion molecule 2	chr7:20302145:20302194:-
ILMN_2626190	-0.424725	9.49566	-4.15301	0.00125866	0.778061	-1.812	3710458	NA	NA	NA	chr5:66221077:66221126:+
ILMN_2958016	-0.398605	9.09835	-4.1156	0.00134716	0.778061	-1.8448	4280441	72018	Fundc1	FUN14 domain containing 1	chrX:17134084:17134133:-
ILMN_2570875	0.355323	7.7099	4.07356	0.00145434	0.778061	-1.88195	2600129	NA	NA	NA	chr18:78013221:78013270:+
ILMN_2685478	0.367431	8.23293	4.06942	0.00146534	0.778061	-1.88561	4200411	105014	Rdh14	retinol dehydrogenase 14 (all-trans and 9-cis)	chr12:10401645:10401694:+
ILMN_2440530	0.647839	9.95996	4.05419	0.00150663	0.778061	-1.89915	2900402	26949	Vat1	vesicle amine transport 1	chr11:101320320:101320369:-
ILMN_1228385	0.552099	8.81969	4.0459	0.00152962	0.778061	-1.90654	4880215	16440	Itpr3	inositol 1,4,5-triphosphate receptor 3	chr17:27258807:27258856:+
ILMN_2644664	-0.474031	9.4419	-4.03898	0.00154907	0.778061	-1.91271	4780681	78334	Cdk19	cyclin-dependent kinase 19	chr10:40201781:40201830:+
ILMN_2823796	-0.385834	7.67214	-4.03421	0.00156262	0.778061	-1.91697	4590050	17765	Mtf2	metal response element binding transcription factor 2	chr5:108537527:108537576:+
ILMN_2715198	0.402864	9.00732	4.00994	0.00163352	0.778061	-1.9387	6660576	99412	Golga2	golgi autoantigen, golgin subfamily a, 2	chr2:32163306:32163355:+
ILMN_1233115	0.425697	8.48012	3.99301	0.00168493	0.778061	-1.95391	4880037	407785	Ndufs6	NADH dehydrogenase (ubiquinone) Fe-S protein 6	chr13:73465795:73465844:-
ILMN_2716584	0.394038	7.94541	3.92691	0.00190212	0.778061	-2.01374	5670243	19819	Rnaseh1	ribonuclease H1	chr12:29343881:29343930:+
ILMN_2529395	0.368298	9.72633	3.92491	0.00190913	0.778061	-2.01556	2470592	269529	Fbxo10	F-box protein 10	chr4:45047237:45047286:-
ILMN_2654916	0.461334	6.88259	3.90497	0.00198044	0.778061	-2.03376	2320594	NA	NA	NA	chr10:98885624:98885673:+
ILMN_2668387	-0.421391	10.4122	-3.88971	0.00203682	0.778061	-2.04772	4150392	106143	Cggbp1	CGG triplet repeat binding protein 1	chr16:64859145:64859194:+
ILMN_2964522	0.396596	7.80488	3.84536	0.00221032	0.778061	-2.08852	7210593	14739	S1pr2	sphingosine-1-phosphate receptor 2	chr9:20770478:20770527:-
ILMN_2747912	0.527079	8.8764	3.83928	0.00223526	0.778061	-2.09414	2750598	19336	Rab24	RAB24, member RAS oncogene family	chr13:55422930:55422979:-
ILMN_1232530	-0.43766	10.0927	-3.82518	0.00229419	0.778061	-2.10718	2570494	78100	Msantd4	Myb/SANT-like DNA-binding domain containing 4 with coiled-coils	chr9:4386549:4386598:+
ILMN_2645262	0.393524	7.65955	3.80627	0.00237575	0.778061	-2.12473	6480725	276846	Pigs	phosphatidylinositol glycan anchor biosynthesis, class S	chr11:78155400:78155449:+
ILMN_2576336	0.405405	7.90826	3.7688	0.00254628	0.778061	-2.15966	4920519	328801	Zfp414	zinc finger protein 414	chr17:33766055:33766104:+
ILMN_2745540	-0.457166	9.45162	-3.76715	0.00255408	0.778061	-2.1612	5290121	18983	Cnot7	CCR4-NOT transcription complex, subunit 7	chr8:41578522:41578571:-
ILMN_3004864	0.462816	10.7821	3.7599	0.00258858	0.778061	-2.16798	5090445	223697	Sun2	Sad1 and UNC84 domain containing 2	chr15:79554627:79554676:-
ILMN_2816137	0.35617	9.95311	3.75627	0.00260605	0.778061	-2.17138	50102	76497	Ppp1r11	protein phosphatase 1, regulatory (inhibitor) subunit 11	chr17:37086860:37086909:-
ILMN_2892227	0.565027	10.6253	3.75296	0.0026221	0.778061	-2.17449	730463	433256	Acsl5	acyl-CoA synthetase long-chain family member 5	chr19:55368171:55368220:+
ILMN_2906847	-0.331859	10.5696	-3.74591	0.00265657	0.778061	-2.1811	1240497	20333	Sec22b	SEC22 homolog B, vesicle trafficking protein	chr3:97725576:97725625:+
ILMN_2484274	0.449226	9.04352	3.74375	0.00266722	0.778061	-2.18313	7160209	68332	Sdhaf1	succinate dehydrogenase complex assembly factor 1	chr7:31106538:31106587:-
ILMN_2863903	0.359347	8.38503	3.73975	0.0026871	0.778061	-2.18689	7150148	57751	Rnf25	ring finger protein 25	chr1:74640459:74640508:-
ILMN_2522765	-0.395217	8.08774	-3.73136	0.0027292	0.778061	-2.19477	6200519	71793	Ints12	integrator complex subunit 12	chr3:132773464:132773513:+
ILMN_1220861	0.372575	8.18364	3.73096	0.00273123	0.778061	-2.19515	5260440	228836	Dlgap4	discs, large homolog-associated protein 4 (Drosophila)	chr2:156588509:156588558:+
ILMN_2915166	0.493737	8.7091	3.68102	0.00299655	0.778061	-2.24232	6560246	70020	Ino80b	INO80 complex subunit B	chr6:83071865:83071914:-
ILMN_1250182	0.398854	8.41243	3.63149	0.00328575	0.780541	-2.28946	1850424	214552	Cep164	centrosomal protein 164	chr9:45575204:45575253:-
ILMN_2781938	-0.53622	11.4316	-3.63048	0.00329196	0.780541	-2.29043	4480402	72265	Tram1	translocating chain-associating membrane protein 1	chr1:13555014:13555063:-
ILMN_1221702	-0.496693	9.05129	-3.59765	0.00349959	0.808495	-2.32187	5860041	18786	Plaa	phospholipase A2, activating protein	chr4:94236021:94236070:-
ILMN_1240309	0.418134	7.46187	3.5771	0.00363631	0.819078	-2.34163	6520491	NA	NA	NA	chr8:72590566:72590615:+
ILMN_2927373	0.643745	8.07002	3.57125	0.00367621	0.821223	-2.34727	1230605	13198	Ddit3	DNA-damage inducible transcript 3	chr10:126732991:126733040:+
ILMN_2646138	0.330056	10.4792	3.55206	0.00381029	0.838233	-2.36579	4220435	216821	Tmem11	transmembrane protein 11	chr11:60678048:60678097:-
ILMN_1249654	0.489944	8.39145	3.55075	0.00381959	0.838233	-2.36705	4260307	53609	Clasrp	CLK4-associating serine/arginine rich protein	chr7:20166426:20166475:-
ILMN_2598478	0.489084	7.66926	3.53194	0.00395621	0.839334	-2.38527	7200021	20618	Sncg	synuclein, gamma	chr14:35187677:35187726:-
ILMN_3002943	-0.331016	11.3938	-3.52159	0.00403349	0.839334	-2.39531	5860603	68581	Tmed10	transmembrane emp24-like trafficking protein 10 (yeast)	chr12:86682026:86682075:-
ILMN_2669023	0.466201	10.7695	3.51432	0.00408866	0.839334	-2.40237	50736	66181	Nop10	NOP10 ribonucleoprotein	chr2:112102169:112102218:+
ILMN_2589039	0.404942	11.7401	3.50322	0.00417434	0.839334	-2.41315	5490050	12864	Cox6c	cytochrome c oxidase subunit VIc	chr15:35865044:35865093:-
ILMN_2612895	-0.973233	10.0398	-3.50272	0.00417829	0.839334	-2.41365	4210470	12263	C2	complement component 2 (within H-2S)	chr17:34999630:34999679:-
ILMN_2928875	0.439513	9.91446	3.4943	0.00424459	0.839334	-2.42184	1110113	66290	Atp6v1g1	ATPase, H+ transporting, lysosomal V1 subunit G1	chr4:63205872:63205921:+
ILMN_2974280	0.379292	9.1095	3.49413	0.00424598	0.839334	-2.42201	2810767	70312	Cactin	cactin, spliceosome C complex subunit	chr10:80788898:80788947:+
ILMN_2693815	0.350983	7.36431	3.4931	0.00425412	0.839334	-2.42301	1070520	80708	Pacsin3	protein kinase C and casein kinase substrate in neurons 3	chr2:91104596:91104645:+
ILMN_2679094	-0.391125	10.072	-3.48553	0.0043148	0.839697	-2.43039	6270753	68652	Tab2	TGF-beta activated kinase 1/MAP3K7 binding protein 2	chr10:7626097:7626146:-
ILMN_2672626	0.363796	12.369	3.48129	0.00434915	0.839697	-2.43453	4150541	17886	Myh9	myosin, heavy polypeptide 9, non-muscle	chr15:77591123:77591172:-
ILMN_3100812	0.466738	11.2419	3.46639	0.00447216	0.851285	-2.44909	2480072	625249	Gpx4	glutathione peroxidase 4	chr10:79517836:79517864:+,chr10:79518668:79518688:+
ILMN_1248039	0.460272	13.1333	3.45316	0.00458435	0.865497	-2.46204	50743	NA	NA	NA	chrM:7288:7337:+
ILMN_2785104	-0.487448	9.35961	-3.41698	0.00490585	0.871182	-2.49757	5700541	225027	Srsf7	serine/arginine-rich splicing factor 7	chr17:80599790:80599839:-
ILMN_2655510	0.402603	7.57704	3.41467	0.00492713	0.871182	-2.49984	3890064	20112	Rps6ka2	ribosomal protein S6 kinase, polypeptide 2	chr17:7507200:7507249:+
ILMN_1241354	0.386677	7.64477	3.41391	0.00493419	0.871182	-2.5006	1240730	233871	Atxn2l	ataxin 2-like	chr7:133635554:133635603:-
ILMN_2927025	-0.494736	11.9474	-3.40901	0.00497978	0.871182	-2.50543	7400358	53378	Sdcbp	syndecan binding protein	chr4:6322400:6322449:+
ILMN_2673268	0.52084	7.91051	3.40881	0.00498162	0.871182	-2.50562	1780139	224903	Safb	scaffold attachment factor B	chr17:56745078:56745080:+,chr17:56745220:56745266:+
ILMN_2725232	-0.426136	8.20351	-3.4072	0.00499665	0.871182	-2.50721	6040475	51813	Ccnc	cyclin C	chr4:21676936:21676985:+
ILMN_2506727	0.544972	8.32408	3.39937	0.00507057	0.871182	-2.51493	6180739	72575	C430049B03Rik	RIKEN cDNA C430049B03 gene	chrX:50406328:50406377:-
ILMN_1240716	-0.34766	8.07835	-3.35435	0.00551747	0.871182	-2.55947	4560768	68145	Etaa1	Ewing tumor-associated antigen 1	chr11:17840216:17840265:-
ILMN_2491301	-0.328024	9.10141	-3.34594	0.00560532	0.871182	-2.56782	1780563	74112	Usp16	ubiquitin specific peptidase 16	chr16:87481148:87481197:+
ILMN_1227384	-0.418693	8.11875	-3.32116	0.00587226	0.871182	-2.59246	5260047	NA	NA	NA	chr3:65752907:65752956:-
ILMN_2500276	-0.472573	10.4944	-3.3021	0.00608639	0.871182	-2.61147	3710014	12450	Ccng1	cyclin G1	chr11:40562289:40562338:-
ILMN_1213231	0.366632	9.23578	3.29962	0.00611486	0.871182	-2.61395	2940563	72654	Ccdc12	coiled-coil domain containing 12	chr9:110613608:110613657:+
ILMN_2503318	-0.355605	8.98083	-3.29326	0.00618838	0.871182	-2.62031	4290746	56041	Uso1	USO1 vesicle docking factor	chr5:92631409:92631458:+
ILMN_3007956	-0.360042	9.13931	-3.28518	0.00628307	0.871182	-2.62838	840358	74533	Gzf1	GDNF-inducible zinc finger protein 1	chr2:148518357:148518406:+
ILMN_2941840	-0.392501	10.3363	-3.26703	0.00650114	0.871182	-2.64656	4180369	67043	Syap1	synapse associated protein 1	chrX:159295182:159295231:-
ILMN_2950594	-0.535957	9.02276	-3.26614	0.00651203	0.871182	-2.64745	5890039	17936	Nab1	Ngfi-A binding protein 1	chr1:52515064:52515113:-
ILMN_2614778	-0.383706	9.67379	-3.25512	0.00664831	0.871182	-2.6585	1570619	69048	Slc30a5	solute carrier family 30 (zinc transporter), member 5	chr13:101573208:101573257:-
ILMN_2683363	0.464918	10.043	3.24914	0.00672362	0.871182	-2.66451	2810274	216157	Tmem259	transmembrane protein 259	chr10:79440281:79440330:-
ILMN_1213681	0.422421	8.83585	3.23838	0.00686095	0.871182	-2.67531	2900228	66839	0610009O20Rik	RIKEN cDNA 0610009O20 gene	chr18:38421801:38421850:+
ILMN_2998139	-0.389859	9.57159	-3.22856	0.0069889	0.871182	-2.68519	4810064	11793	Atg5	autophagy related 5	chr10:44083995:44084044:+
ILMN_3083163	-0.986286	10.48	-3.20812	0.00726291	0.871182	-2.70579	6250494	12870	Cp	ceruloplasmin	chr3:19888033:19888072:+,chr3:19889053:19889062:+
ILMN_2754598	0.353872	7.57877	3.20563	0.00729696	0.871182	-2.7083	10669	213990	Agap3	ArfGAP with GTPase domain, ankyrin repeat and PH domain 3	chr5:24007416:24007465:+
ILMN_2765287	0.329439	10.6703	3.19684	0.00741878	0.871182	-2.71718	6380521	52469	Coa3	cytochrome C oxidase assembly factor 3	chr11:101139482:101139531:-
ILMN_2622630	0.385229	8.68694	3.18899	0.00752918	0.871182	-2.72511	3840519	74098	0610037L13Rik	RIKEN cDNA 0610037L13 gene	chr4:107562725:107562774:+
ILMN_2852067	0.439852	8.05628	3.17912	0.00767036	0.871182	-2.73509	6620259	67282	Ccdc53	coiled-coil domain containing 53	chr10:87708571:87708620:+
ILMN_2762334	-0.498094	10.6523	-3.17746	0.00769427	0.871182	-2.73676	650437	99712	Cept1	choline/ethanolaminephosphotransferase 1	chr3:106306069:106306118:-
ILMN_2856697	0.532327	10.5741	3.17166	0.0077788	0.871182	-2.74264	5090176	12314	Calm2	calmodulin 2	chr17:87834416:87834459:-,chr17:87833390:87833395:-
ILMN_1244631	-0.542225	8.45465	-3.16718	0.0078447	0.871182	-2.74717	7200431	216558	Ugp2	UDP-glucose pyrophosphorylase 2	chr11:21221438:21221487:-
ILMN_2981896	0.430875	8.18733	3.1617	0.0079259	0.871182	-2.75272	4670653	66279	Tmem218	transmembrane protein 218	chr9:37030503:37030552:+
ILMN_2442914	0.487749	9.53428	3.16132	0.00793167	0.871182	-2.75311	6590717	241846	Lsm14b	LSM family member 14B	chr2:179770020:179770069:+
ILMN_2693459	0.493525	8.0509	3.13839	0.00828157	0.871182	-2.77637	4250095	66970	Ssbp2	single-stranded DNA binding protein 2	chr13:91820235:91820243:+,chr13:91823287:91823322:+,chr13:91824816:91824820:+
ILMN_1216597	0.361645	8.37298	3.13578	0.00832226	0.871182	-2.77902	3440070	227731	Slc25a25	solute carrier family 25 (mitochondrial carrier, phosphate carrier), member 25	chr2:32270257:32270306:-
ILMN_2770894	0.321987	7.21071	3.12745	0.00845387	0.871182	-2.78749	5670240	53608	Map3k6	mitogen-activated protein kinase kinase kinase 6	chr4:132808757:132808806:+
ILMN_1218976	0.411517	13.8343	3.12426	0.00850486	0.871182	-2.79074	6560079	114641	Rpl31	ribosomal protein L31	chr12:93129632:93129681:-
ILMN_2508910	0.346376	10.649	3.12078	0.00856067	0.871182	-2.79427	1410717	22022	Tpst2	protein-tyrosine sulfotransferase 2	chr5:112744174:112744223:+
ILMN_2693594	0.404186	7.57923	3.11177	0.0087072	0.871182	-2.80344	2340246	224742	Abcf1	ATP-binding cassette, sub-family F (GCN20), member 1	chr17:36096409:36096458:-
ILMN_2860135	-0.367466	8.49524	-3.10854	0.00876034	0.871182	-2.80673	2060139	244672	Cwf19l2	CWF19-like 2, cell cycle control (S. pombe)	chr9:3479153:3479202:+
ILMN_2961179	0.381478	8.98478	3.10595	0.00880305	0.871182	-2.80936	6200291	54723	Tfip11	tuftelin interacting protein 11	chr5:112766243:112766292:+
ILMN_1235114	-0.383198	8.28603	-3.10373	0.00883994	0.871182	-2.81163	6290731	109151	Chd9	chromodomain helicase DNA binding protein 9	chr8:93577693:93577742:+
ILMN_2626235	0.378765	7.52181	3.0831	0.00919015	0.871182	-2.83267	6450278	16855	Lgals4	lectin, galactose binding, soluble 4	chr7:29626579:29626628:+
ILMN_2750258	0.372908	7.93024	3.07393	0.00935028	0.871182	-2.84204	5960136	17256	Mea1	male enhanced antigen 1	chr17:46818988:46819037:+
ILMN_2710166	-0.433663	8.22052	-3.06901	0.0094372	0.871182	-2.84706	360100	13205	Ddx3x	DEAD/H (Asp-Glu-Ala-Asp/His) box polypeptide 3, X-linked	chrX:12869657:12869706:+
ILMN_1234708	0.397457	8.54844	3.04215	0.00992677	0.871182	-2.87454	4830348	77087	Ankrd11	ankyrin repeat domain 11	chr8:125407879:125407928:-
ILMN_1216762	0.387345	9.03775	3.03958	0.00997503	0.871182	-2.87718	290408	212090	Tmem60	transmembrane protein 60	chr5:20388393:20388442:+
ILMN_2753058	0.377619	8.054	3.03475	0.010066	0.871182	-2.88212	2690703	66044	Dtd1	D-tyrosyl-tRNA deacylase 1	chr2:144594051:144594100:+
ILMN_1224112	0.33503	8.85375	3.03461	0.0100688	0.871182	-2.88227	4260739	53612	Vti1b	vesicle transport through interaction with t-SNAREs 1B	chr12:80257341:80257390:-
ILMN_2939424	-0.341347	11.7327	-3.03286	0.0101021	0.871182	-2.88407	5810521	70495	Atp6ap2	ATPase, H+ transporting, lysosomal accessory protein 2	chrX:12193731:12193780:+
ILMN_2461209	0.480375	7.6648	3.02958	0.0101646	0.871182	-2.88742	3780672	NA	NA	NA	chr8:81552158:81552207:+
ILMN_2710773	-0.35925	10.2045	-3.02608	0.0102319	0.871182	-2.89102	3710687	67074	Mon2	MON2 homolog, regulator of endosome to Golgi trafficking	chr10:122432461:122432510:-
ILMN_2898406	0.407611	12.2639	3.01158	0.0105149	0.874701	-2.90589	4210600	67130	Ndufa6	NADH dehydrogenase (ubiquinone) 1 alpha subcomplex, 6 (B14)	chr15:82184511:82184549:-,chr15:82181514:82181524:-
ILMN_2907499	0.568285	8.4626	2.97988	0.0111615	0.892594	-2.93848	3370605	381801	Tatdn2	TatD DNase domain containing 2	chr6:113660809:113660858:+
ILMN_2646341	0.428822	7.80682	2.97492	0.0112663	0.892656	-2.94359	4610681	NA	NA	NA	chr5:66983974:66984023:-
ILMN_2752275	0.380239	7.44428	2.95698	0.0116531	0.90967	-2.96206	4120279	14615	Gjc1	gap junction protein, gamma 1	chr11:102661066:102661115:-
ILMN_2688653	0.504698	8.21986	2.95676	0.0116581	0.90967	-2.9623	940546	13836	Epha2	Eph receptor A2	chr4:140884676:140884725:+
ILMN_1242572	0.32767	7.46726	2.95475	0.0117022	0.90967	-2.96436	4810372	223455	March6	membrane-associated ring finger (C3HC4) 6	chr15:31391722:31391771:-
ILMN_1259668	0.419487	9.6435	2.94612	0.0118939	0.912555	-2.97327	3440504	228715	Gm561	predicted gene 561	chr2:144420927:144420976:+
ILMN_2971481	0.446377	9.46068	2.93935	0.0120462	0.912555	-2.98025	1300358	66136	Znrd1	zinc ribbon domain containing, 1	chr17:37094794:37094843:-
ILMN_2999439	0.785742	8.55741	2.93756	0.0120869	0.912555	-2.9821	1740594	16600	Klf4	Kruppel-like factor 4 (gut)	chr4:55540448:55540497:-
ILMN_1251244	0.37808	7.97252	2.93021	0.0122552	0.912555	-2.98968	6400072	22668	Sf1	splicing factor 1	chr19:6376155:6376204:+
ILMN_2760619	0.655323	8.71689	2.92035	0.0124847	0.919091	-2.99987	1660327	94242	Tinagl1	tubulointerstitial nephritis antigen-like 1	chr4:129843113:129843162:-
ILMN_2703267	0.555358	9.16697	2.8957	0.0130771	0.940284	-3.02536	6510240	18008	Nes	nestin	chr3:87784015:87784064:+
ILMN_3130055	0.598143	8.5421	2.8926	0.0131536	0.940284	-3.02857	6620377	227292	Ctdsp1	CTD (carboxy-terminal domain, RNA polymerase II, polypeptide A) small phosphatase 1	chr1:74443647:74443696:+
ILMN_2933618	0.360249	9.52806	2.8704	0.0137141	0.940284	-3.05155	5130647	69731	Gemin7	gem (nuclear organelle) associated protein 7	chr7:20150734:20150783:-
ILMN_2847950	0.392224	8.56892	2.85072	0.0142308	0.940284	-3.07196	4010722	107242	AI837181	expressed sequence AI837181	chr19:5427145:5427194:+
ILMN_2682162	0.381511	7.72723	2.83966	0.0145299	0.940284	-3.08344	5570358	12043	Bcl2	B cell leukemia/lymphoma 2	chr1:108608812:108608861:-
ILMN_2682787	0.424606	8.5748	2.83635	0.0146204	0.940284	-3.08687	7160048	26894	Cops7a	COP9 signalosome subunit 7A	chr6:124909846:124909895:-
ILMN_1231966	-0.325728	11.8885	-2.83572	0.0146376	0.940284	-3.08752	430215	11886	Asah1	N-acylsphingosine amidohydrolase 1	chr8:42426291:42426340:-
ILMN_1225507	0.342431	8.61146	2.82172	0.0150278	0.940284	-3.10207	1240523	60409	Trappc4	trafficking protein particle complex 4	chr9:44213347:44213396:-
ILMN_2447456	-0.654893	9.29634	-2.81461	0.0152295	0.940624	-3.10944	2510364	22289	Kdm6a	lysine (K)-specific demethylase 6A	chrX:17855835:17855884:+
ILMN_2680440	-0.456507	11.3312	-2.81387	0.0152509	0.940624	-3.11022	5390041	11966	Atp6v1b2	ATPase, H+ transporting, lysosomal V1 subunit B2	chr8:71637332:71637381:+
ILMN_2826342	-0.382869	10.3418	-2.80758	0.015432	0.940624	-3.11675	4260279	269061	Cpsf7	cleavage and polyadenylation specific factor 7	chr19:10621787:10621836:+
ILMN_2761876	0.358883	10.215	2.80615	0.0154734	0.940624	-3.11824	2140059	225020	Fez2	fasciculation and elongation protein zeta 2 (zygin II)	chr17:78777757:78777806:-
ILMN_2985305	0.334739	8.23674	2.79877	0.0156893	0.940624	-3.12592	6840131	223666	Arhgap39	Rho GTPase activating protein 39	chr15:76554679:76554728:-
ILMN_2711355	0.478061	8.74393	2.79344	0.0158471	0.940624	-3.13146	2630491	13401	Dmwd	dystrophia myotonica-containing WD repeat motif	chr7:19667934:19667983:+
ILMN_1258993	0.365329	8.7198	2.78769	0.0160189	0.940624	-3.13744	4590128	232536	Mrps35	mitochondrial ribosomal protein S35	chr6:147019098:147019147:+
ILMN_1232692	0.337892	12.7787	2.77957	0.016265	0.940624	-3.14589	2030246	NA	NA	NA	chr7:11242092:11242138:-
ILMN_2662456	-0.361002	7.31463	-2.77858	0.0162951	0.940624	-3.14692	5050066	242083	Ppm1l	protein phosphatase 1 (formerly 2C)-like	chr3:69358663:69358712:+
ILMN_2445548	0.3761	9.74035	2.77729	0.0163345	0.940624	-3.14826	7200189	NA	NA	NA	chr2:25992424:25992473:-
ILMN_2783852	0.371456	7.91572	2.77677	0.0163504	0.940624	-3.1488	6580347	330814	Adgrl1	adhesion G protein-coupled receptor L1	chr8:86463780:86463829:+
ILMN_2972645	0.445273	8.94954	2.7701	0.0165562	0.942328	-3.15574	160184	72621	Pdzd11	PDZ domain containing 11	chrX:97818588:97818637:-
ILMN_1254386	0.366443	8.26988	2.76839	0.0166096	0.942644	-3.15753	6200598	66812	Ppcdc	phosphopantothenoylcysteine decarboxylase	chr9:57261791:57261840:-
ILMN_2568488	-1.04039	9.41005	-2.75851	0.01692	0.944473	-3.16781	5870709	218914	Wapl	WAPL cohesin release factor	chr14:35505410:35505458:+
ILMN_2759484	-1.17376	12.419	-2.75559	0.0170129	0.944473	-3.17085	5860347	12266	C3	complement component 3	chr17:57343431:57343480:-
ILMN_2568397	-0.331102	7.11053	-2.7536	0.0170764	0.944473	-3.17292	6560372	NA	NA	NA	chr3:108709975:108710024:-
ILMN_2610973	-0.482782	9.70325	-2.7461	0.0173181	0.949511	-3.18073	4810445	12753	Clock	circadian locomotor output cycles kaput	chr5:76641418:76641467:-
ILMN_2715744	0.470151	8.13526	2.74093	0.0174868	0.953355	-3.18612	6580470	26417	Mapk3	mitogen-activated protein kinase 3	chr7:133908821:133908870:+
ILMN_2536925	0.388597	13.444	2.72602	0.0179821	0.953355	-3.20166	3450630	NA	NA	NA	chr1:39425081:39425100:+,chr1:39426859:39426888:+
ILMN_2729162	0.535815	9.3012	2.72334	0.0180726	0.953355	-3.20445	6550019	55942	Sertad1	SERTA domain containing 1	chr7:28274978:28275027:+
ILMN_1255871	-0.836202	11.6354	-2.72179	0.0181251	0.953355	-3.20607	1740112	16949	Loxl1	lysyl oxidase-like 1	chr9:58136500:58136549:-
ILMN_1245615	-0.340008	7.83239	-2.72139	0.0181387	0.953355	-3.20648	360709	66775	Hacd4	3-hydroxyacyl-CoA dehydratase 4	chr4:88058919:88058968:-
ILMN_1229034	0.427716	13.5096	2.71562	0.0183359	0.953355	-3.2125	70424	NA	NA	NA	chr1:39425097:39425100:+,chr1:39426859:39426904:+
ILMN_2643534	0.685664	7.14412	2.71554	0.0183386	0.953355	-3.21259	2690253	70726	Angptl6	angiopoietin-like 6	chr9:20678338:20678387:-
ILMN_1240165	0.336358	7.80921	2.71281	0.0184326	0.953355	-3.21543	6290537	71670	Acy3	aspartoacylase (aminoacylase) 3	chr19:3989776:3989825:+
ILMN_3034034	0.345353	9.04407	2.71267	0.0184373	0.953355	-3.21558	6020445	73385	Fam177a	family with sequence similarity 177, member A	chr12:56240502:56240551:+
ILMN_2480136	-0.389314	8.88692	-2.70936	0.0185519	0.953355	-3.21903	4250682	214290	Zcchc6	zinc finger, CCHC domain containing 6	chr13:59886152:59886201:-
ILMN_1226239	-0.582991	7.47342	-2.70087	0.0188493	0.953355	-3.22789	1090671	NA	NA	NA	chr8:84648811:84648860:+
ILMN_2830979	0.32748	7.80956	2.70053	0.0188613	0.953355	-3.22825	6220379	225898	Eml3	echinoderm microtubule associated protein like 3	chr19:9015959:9016008:+
ILMN_1249235	0.609535	10.6135	2.69712	0.0189819	0.953462	-3.2318	110647	NA	NA	NA	chrX:100233218:100233267:+
ILMN_1213382	-0.336626	7.14331	-2.69443	0.0190777	0.953462	-3.23461	7320180	NA	NA	NA	chr13:21485171:21485220:-
ILMN_2911760	0.38013	8.86645	2.68773	0.0193181	0.953462	-3.24159	2850079	98766	Ubac1	ubiquitin associated domain containing 1	chr2:25854181:25854230:-
ILMN_2505061	0.383162	8.75048	2.68254	0.0195066	0.953462	-3.24701	5290441	100504703	A730063M14Rik	RIKEN cDNA A730063M14 gene	chr10:126508087:126508136:+
ILMN_2612683	0.357315	7.649	2.68139	0.0195487	0.953492	-3.24821	3940224	69754	Fbxo7	F-box protein 7	chr10:85510602:85510651:+
ILMN_3136205	-0.36177	8.1678	-2.67484	0.0197897	0.955039	-3.25505	4290368	50790	Acsl4	acyl-CoA synthetase long-chain family member 4	chrX:138753184:138753233:-
ILMN_2525051	-0.343496	7.7313	-2.6716	0.0199098	0.955039	-3.25843	3180240	11964	Atp6v1a	ATPase, H+ transporting, lysosomal V1 subunit A	chr16:44101694:44101743:-
ILMN_2714073	0.42431	8.1448	2.66338	0.0202179	0.955039	-3.267	990747	230752	Eva1b	eva-1 homolog B (C. elegans)	chr4:125826206:125826255:+
ILMN_2743593	-0.40295	7.41765	-2.65782	0.0204291	0.955039	-3.27281	3870653	215693	Zmat1	zinc finger, matrin type 1	chrX:131507564:131507613:-
ILMN_2506528	-0.550571	8.62701	-2.65728	0.0204497	0.955039	-3.27337	6420309	22289	Kdm6a	lysine (K)-specific demethylase 6A	chrX:17855900:17855949:+
ILMN_2919343	0.371497	7.89873	2.65686	0.0204659	0.955039	-3.27382	2060564	74268	Aven	apoptosis, caspase activation inhibitor	chr2:112470982:112471031:+
ILMN_1228366	0.524635	8.82712	2.65567	0.0205114	0.955039	-3.27506	7150528	12580	Cdkn2c	cyclin-dependent kinase inhibitor 2C (p18, inhibits CDK4)	chr4:109333904:109333953:-
ILMN_2851889	0.3933	7.65958	2.6537	0.0205871	0.955039	-3.27711	7050753	66801	Prkrip1	Prkr interacting protein 1 (IL11 inducible)	chr5:136657094:136657144:-
ILMN_1233117	0.402971	9.51446	2.64854	0.0207864	0.955039	-3.2825	4150370	NA	NA	NA	chr9:69302286:69302335:+
ILMN_2593852	0.34795	7.92406	2.64476	0.0209335	0.955039	-3.28644	4590646	69917	Nabp2	nucleic acid binding protein 2	chr10:127838927:127838976:-
ILMN_1258206	-0.375072	7.57626	-2.63821	0.0211911	0.955039	-3.29328	6280605	11920	Atm	ataxia telangiectasia mutated	chr9:53247642:53247691:-
ILMN_2422042	0.422451	8.66134	2.63085	0.0214842	0.955039	-3.30097	2650411	NA	NA	NA	chr1:34360320:34360369:+
ILMN_2652909	0.561369	9.08468	2.61974	0.0219342	0.955039	-3.31257	1500497	13198	Ddit3	DNA-damage inducible transcript 3	chr10:126732873:126732922:+
ILMN_2834696	-0.69707	10.1557	-2.61654	0.0220657	0.955039	-3.31592	5900494	20619	Snap23	synaptosomal-associated protein 23	chr2:120426022:120426071:+
ILMN_2956743	-0.353561	8.62995	-2.61441	0.0221534	0.955039	-3.31814	1090735	66897	Naa16	N(alpha)-acetyltransferase 16, NatA auxiliary subunit	chr14:79734515:79734564:-
ILMN_2737319	0.382899	10.4601	2.60491	0.0225491	0.955039	-3.32806	2450315	67674	Trmt112	tRNA methyltransferase 11-2	chr19:6984869:6984918:+
ILMN_3016674	-0.423819	8.93126	-2.604	0.0225874	0.955039	-3.32901	5960484	68750	Rreb1	ras responsive element binding protein 1	chr13:38043479:38043528:+
ILMN_1247613	0.412695	8.39028	2.60329	0.0226176	0.955039	-3.32976	6650672	59001	Pole3	polymerase (DNA directed), epsilon 3 (p17 subunit)	chr4:62185796:62185845:-
ILMN_2684402	0.573776	10.8465	2.60102	0.0227133	0.955039	-3.33212	4560181	69126	1810022K09Rik	RIKEN cDNA 1810022K09 gene	chr3:14606310:14606359:-
ILMN_2972646	0.325516	8.47462	2.59192	0.0231017	0.955039	-3.34163	1500368	72621	Pdzd11	PDZ domain containing 11	chrX:97818685:97818734:-
ILMN_1238479	0.487699	9.81884	2.58849	0.0232498	0.955039	-3.34521	3710544	66447	Mgst3	microsomal glutathione S-transferase 3	chr1:169303925:169303974:-
ILMN_2932787	0.324558	9.07514	2.58724	0.0233043	0.955039	-3.34652	450706	229003	Helz2	helicase with zinc finger 2, transcriptional coactivator	chr2:180962481:180962530:-
ILMN_2828731	0.403435	9.32769	2.57512	0.0238361	0.955039	-3.35918	6270475	105782	Scrib	scribbled planar cell polarity	chr15:75877852:75877901:-
ILMN_2744514	-0.61949	7.24658	-2.57399	0.0238861	0.955039	-3.36036	3450670	72789	Veph1	ventricular zone expressed PH domain-containing 1	chr3:65860845:65860894:-
ILMN_2592313	0.326577	11.625	2.56868	0.0241236	0.955039	-3.36591	7510332	66340	Psenen	presenilin enhancer gamma secretase subunit	chr7:31347822:31347871:-
ILMN_2743133	0.385968	8.00111	2.56396	0.0243362	0.955039	-3.37084	1770189	12927	Bcar1	breast cancer anti-estrogen resistance 1	chr8:114234522:114234571:-
ILMN_3158250	-1.13501	8.53002	-2.56317	0.0243719	0.955039	-3.37166	20088	20315	Cxcl12	chemokine (C-X-C motif) ligand 12	chr6:117121533:117121582:+
ILMN_2889832	-0.961348	11.5104	-2.55956	0.0245363	0.955039	-3.37543	1450491	546546	Serpina3h	serine (or cysteine) peptidase inhibitor, clade A, member 3H	chr12:105492461:105492510:+
ILMN_2733399	-0.374541	8.4245	-2.55206	0.024881	0.955039	-3.38327	1340040	20383	Srsf3	serine/arginine-rich splicing factor 3	chr17:29180072:29180121:+
ILMN_2860804	-0.583999	10.0805	-2.55134	0.0249139	0.955039	-3.38401	620110	22042	Tfrc	transferrin receptor	chr16:32632436:32632485:+
ILMN_2768364	0.349432	8.40412	2.55055	0.0249509	0.955039	-3.38484	3520132	27883	Tango2	transport and golgi organization 2	chr16:18301188:18301237:-
ILMN_1239716	0.32347	8.53979	2.55014	0.0249696	0.955039	-3.38527	7550050	223254	Farp1	FERM, RhoGEF (Arhgef) and pleckstrin domain protein 1 (chondrocyte-derived)	chr14:121682910:121682948:+
ILMN_2602711	-0.440919	11.001	-2.53894	0.0254951	0.955039	-3.39697	3850017	21812	Tgfbr1	transforming growth factor, beta receptor I	chr4:47427530:47427579:+
ILMN_1255743	-0.741036	8.71211	-2.53715	0.0255798	0.955039	-3.39883	10121	16194	Il6ra	interleukin 6 receptor, alpha	chr3:89674095:89674144:-
ILMN_2801540	0.382497	8.06274	2.53465	0.0256989	0.955039	-3.40144	6840551	66170	Chchd5	coiled-coil-helix-coiled-coil-helix domain containing 5	chr2:128959541:128959590:+
ILMN_3123864	0.363552	7.50015	2.53418	0.0257213	0.955039	-3.40193	4900292	16511	Kcnh2	potassium voltage-gated channel, subfamily H (eag-related), member 2	chr5:23825735:23825784:-
ILMN_1217442	0.347711	7.91085	2.53164	0.0258431	0.955039	-3.40459	3420242	216049	Zfp365	zinc finger protein 365	chr10:67348918:67348967:-
ILMN_2741677	-0.821438	8.60123	-2.53084	0.0258812	0.955039	-3.40542	1990487	12013	Bach1	BTB and CNC homology 1, basic leucine zipper transcription factor 1	chr16:87730822:87730871:+
ILMN_3007898	-0.429193	8.38753	-2.52546	0.0261413	0.955039	-3.41104	6480377	218214	Kdm1b	lysine (K)-specific demethylase 1B	chr13:47179690:47179739:+
ILMN_1225930	0.549645	12.0984	2.52322	0.0262504	0.955039	-3.41338	4850519	NA	NA	NA	chr13:91063252:91063301:+
ILMN_2654495	-0.419124	11.747	-2.52206	0.0263068	0.955039	-3.41459	3830377	29875	Iqgap1	IQ motif containing GTPase activating protein 1	chr7:87857713:87857762:-
ILMN_3008230	0.392864	7.2235	2.51788	0.0265118	0.955039	-3.41896	4590615	243846	Ccdc9	coiled-coil domain containing 9	chr7:16861060:16861109:-
ILMN_2883961	-0.349632	8.36285	-2.51369	0.0267183	0.955039	-3.42332	1980671	20955	Vamp7	vesicle-associated membrane protein 7	chrX_random:11132:11181:-
ILMN_1256175	-0.324979	7.41543	-2.50951	0.0269264	0.955039	-3.42769	290754	319263	Pcmtd1	protein-L-isoaspartate (D-aspartate) O-methyltransferase domain containing 1	chr1:7160807:7160856:+
ILMN_1255570	-0.506098	9.00999	-2.50635	0.0270848	0.955039	-3.43099	20600	11964	Atp6v1a	ATPase, H+ transporting, lysosomal V1 subunit A	chr16:44086966:44087015:-
ILMN_2749686	-0.413483	8.79786	-2.50457	0.0271742	0.955039	-3.43284	870706	67072	Cdc37l1	cell division cycle 37-like 1	chr19:29091907:29091956:+
ILMN_1239448	0.34315	9.29165	2.50227	0.0272904	0.955039	-3.43525	3460463	69161	Manbal	mannosidase, beta A, lysosomal-like	chr2:157222399:157222448:+
ILMN_1222489	-0.653283	8.10503	-2.50051	0.02738	0.955039	-3.43709	4290142	240725	Sulf1	sulfatase 1	chr1:12850255:12850304:+
ILMN_2623280	-0.588104	9.32497	-2.49758	0.0275286	0.955039	-3.44014	5910220	18414	Osmr	oncostatin M receptor	chr15:6763990:6764039:-
ILMN_3090728	0.411973	9.04533	2.4967	0.0275738	0.955039	-3.44106	110192	18769	Pkig	protein kinase inhibitor, gamma	chr2:163551845:163551894:+
ILMN_2632942	0.328322	10.4261	2.49016	0.0279098	0.955039	-3.44788	4060433	22218	Sumo1	small ubiquitin-like modifier 1	chr1:59727601:59727650:-
ILMN_2719163	0.616272	8.59925	2.47577	0.0286635	0.955039	-3.46289	50450	74142	Lonp1	lon peptidase 1, mitochondrial	chr17:56754705:56754754:-
ILMN_2693258	0.441452	8.75013	2.47515	0.0286968	0.955039	-3.46355	150528	66359	Cox20	COX20 Cox2 chaperone	chr1:180251906:180251955:+
ILMN_2505095	-0.32579	7.6412	-2.47447	0.028733	0.955039	-3.46426	6020528	170707	Usp48	ubiquitin specific peptidase 48	chr4:137181087:137181136:+
ILMN_2426691	0.529919	12.0121	2.47163	0.0288845	0.955039	-3.46722	6840564	NA	NA	NA	chrM:7388:7437:+
ILMN_2609516	-0.340053	12.1173	-2.47104	0.0289157	0.955039	-3.46783	620113	68292	Stt3b	STT3, subunit of the oligosaccharyltransferase complex, homolog B (S. cerevisiae)	chr9:115151776:115151825:-
ILMN_2744603	0.357584	7.6396	2.46777	0.0290914	0.955039	-3.47124	1340711	320415	Gchfr	GTP cyclohydrolase I feedback regulator	chr2:118997892:118997941:+
ILMN_2490548	0.678471	9.31397	2.46684	0.0291412	0.955039	-3.47221	5310487	64540	Tspan4	tetraspanin 4	chr7:148679053:148679102:+
ILMN_2729458	-0.476578	9.8884	-2.46408	0.0292907	0.955039	-3.47509	1190112	15926	Idh1	isocitrate dehydrogenase 1 (NADP+), soluble	chr1:65205989:65206038:-
ILMN_1220893	-0.392151	8.71622	-2.46137	0.0294379	0.956436	-3.47792	2070026	226442	Zfp281	zinc finger protein 281	chr1:138524504:138524553:+
ILMN_1254634	-0.363449	9.35993	-2.45566	0.0297504	0.961706	-3.48387	7400328	235534	Pxylp1	2-phosphoxylose phosphatase 1	chr9:96723879:96723928:-
ILMN_2907928	-0.495239	8.56652	-2.45549	0.0297595	0.961706	-3.48405	1410681	104570	Smek2	SMEK homolog 2, suppressor of mek1 (Dictyostelium)	chr11:29119046:29119095:+
ILMN_2427454	-0.504552	11.3984	-2.45203	0.0299503	0.961706	-3.48765	2140253	18145	Npc1	Niemann-Pick type C1	chr18:12348240:12348289:-
ILMN_2487934	-0.351984	10.5472	-2.45154	0.0299777	0.961706	-3.48817	7040187	72265	Tram1	translocating chain-associating membrane protein 1	chr1:13555051:13555100:-
ILMN_2976129	0.589095	8.75527	2.45042	0.0300396	0.961706	-3.48933	1740338	94242	Tinagl1	tubulointerstitial nephritis antigen-like 1	chr4:129843322:129843371:-
ILMN_2704184	-0.615095	9.55432	-2.44728	0.0302148	0.961961	-3.49261	6620674	NA	NA	NA	chr3:159598733:159598782:+
ILMN_1232121	-0.566936	9.64196	-2.44047	0.0305969	0.962263	-3.4997	2850703	24136	Zeb2	zinc finger E-box binding homeobox 2	chr2:44843946:44843995:-
ILMN_2849359	0.502537	9.17415	2.437	0.0307936	0.962263	-3.50331	1980274	68523	Fam96b	family with sequence similarity 96, member B	chr8:107165221:107165270:-
ILMN_2900216	0.384439	8.68512	2.43541	0.0308841	0.962263	-3.50497	1300725	68342	Ndufb10	NADH dehydrogenase (ubiquinone) 1 beta subcomplex, 10	chr17:24859070:24859119:-
ILMN_1233402	-0.364222	9.11037	-2.42796	0.031312	0.962263	-3.51274	1340743	229521	Syt11	synaptotagmin XI	chr3:88549757:88549806:-
ILMN_1217408	-0.511035	12.237	-2.42566	0.0314449	0.962263	-3.51513	4250270	18749	Prkacb	protein kinase, cAMP dependent, catalytic, beta	chr3:146392831:146392880:-
ILMN_1247477	0.771742	9.49795	2.42224	0.0316439	0.962263	-3.51869	4850753	NA	NA	NA	chr11:83458897:83458946:-
ILMN_2540574	0.421536	12.0696	2.42145	0.0316904	0.962263	-3.51952	6020369	20042	Rps12	ribosomal protein S12	chrX:120398916:120398965:+
ILMN_2636212	-0.495144	9.74414	-2.42136	0.0316956	0.962263	-3.51961	3170129	56726	Sh3bgrl	SH3-binding domain glutamic acid-rich protein like	chrX:106357173:106357222:+
ILMN_2851888	0.366101	8.63485	2.41875	0.0318487	0.962263	-3.52233	6350309	66801	Prkrip1	Prkr interacting protein 1 (IL11 inducible)	chr5:136657162:136657211:-
ILMN_2527650	0.524942	12.3624	2.4187	0.0318514	0.962263	-3.52238	1240500	NA	NA	NA	chr3:85945161:85945168:-,chr3:85943129:85943170:-
ILMN_2722938	0.399731	9.09913	2.41823	0.0318789	0.962263	-3.52287	5560328	17872	Ppp1r15a	protein phosphatase 1, regulatory (inhibitor) subunit 15A	chr7:52778463:52778512:-
ILMN_1226169	-0.329979	8.77804	-2.41719	0.0319405	0.962263	-3.52396	5560537	69207	Srsf11	serine/arginine-rich splicing factor 11	chr3:157673734:157673783:-
ILMN_2654952	-0.470523	12.2759	-2.40913	0.0324184	0.965594	-3.53234	6940521	208715	Hmgcs1	3-hydroxy-3-methylglutaryl-Coenzyme A synthase 1	chr13_random:308646:308695:-
ILMN_2796382	0.343811	6.8026	2.40585	0.0326151	0.965594	-3.53576	60324	386463	Cdsn	corneodesmosin	chr17:35693776:35693825:+
ILMN_1213707	-0.380896	7.32204	-2.38743	0.0337401	0.968934	-3.55492	5870463	NA	NA	NA	chr16:36876316:36876365:+
ILMN_2589256	-0.511948	7.8634	-2.37688	0.0344011	0.968934	-3.56588	5390255	216991	Adap2	ArfGAP with dual PH domains 2	chr11:79992050:79992099:+
ILMN_1253691	-0.598287	8.60806	-2.36755	0.0349959	0.968934	-3.57558	2320390	329739	Fam102b	family with sequence similarity 102, member B	chr3:108776954:108777003:-
ILMN_2489314	0.333015	8.2659	2.36695	0.0350344	0.968934	-3.5762	1740445	72306	Zfp777	zinc finger protein 777	chr6:47974251:47974300:-
ILMN_2606667	-1.01503	9.2854	-2.36586	0.0351049	0.968934	-3.57734	2350243	13209	Ddx6	DEAD (Asp-Glu-Ala-Asp) box polypeptide 6	chr9:44445111:44445160:+
ILMN_1256142	-0.578849	11.1757	-2.36507	0.0351561	0.968934	-3.57816	1820224	17118	Marcks	myristoylated alanine rich protein kinase C substrate	chr10:36854964:36855013:-
ILMN_2595774	0.346172	9.59924	2.35849	0.0355834	0.968934	-3.58499	1030053	23942	Mta2	metastasis-associated gene family, member 2	chr19:9026581:9026630:+
ILMN_2734511	0.340185	10.762	2.35697	0.0356827	0.968934	-3.58657	2900301	66495	Ndufb3	NADH dehydrogenase (ubiquinone) 1 beta subcomplex 3	chr1:58648036:58648085:+
ILMN_2806851	-0.474421	8.53237	-2.35405	0.0358742	0.968934	-3.5896	5900615	56426	Pdcd10	programmed cell death 10	chr3:75320697:75320746:-
ILMN_1224754	-0.362654	12.0309	-2.34677	0.036357	0.968934	-3.59716	4920487	12709	Ckb	creatine kinase, brain	chr12:112907633:112907682:-
ILMN_2498471	0.356804	10.683	2.34551	0.0364413	0.968934	-3.59847	6450240	19285	Ptrf	polymerase I and transcript release factor	chr11:100818325:100818374:-
ILMN_2451470	-0.345693	9.76876	-2.3442	0.0365287	0.968934	-3.59982	990450	245944	Vps54	VPS54 GARP complex subunit	chr11:21220944:21220993:+
ILMN_2712557	-0.378469	11.4322	-2.34402	0.036541	0.968934	-3.60001	7100520	109815	Vimp	VCP-interacting membrane protein	chr7:73233805:73233854:+
ILMN_2670662	-0.343668	7.19878	-2.34222	0.0366619	0.968934	-3.60188	6840458	229663	Csde1	cold shock domain containing E1, RNA binding	chr3:102844402:102844451:+
ILMN_2851330	0.358992	9.17504	2.33516	0.037139	0.968934	-3.6092	5050274	56174	Nagk	N-acetylglucosamine kinase	chr6:83751119:83751168:+
ILMN_2958076	0.335668	9.5862	2.33242	0.0373258	0.968934	-3.61204	4120017	66117	Fmc1	formation of mitochondrial complex V assembly factor 1	chr6:38489338:38489387:+
ILMN_2506144	0.354475	7.79617	2.33032	0.0374698	0.968934	-3.61422	5690402	56491	Vapb	vesicle-associated membrane protein, associated protein B and C	chr2:173601668:173601717:+
ILMN_1246772	-0.418515	8.16384	-2.329	0.0375609	0.968934	-3.61559	5700382	NA	NA	NA	chr16:49911987:49912036:+
ILMN_2630593	0.405691	8.94781	2.32803	0.0376274	0.968934	-3.61659	6350326	13726	Emd	emerin	chrX:71500581:71500630:+
ILMN_3126697	-0.408662	9.4344	-2.32696	0.037701	0.968934	-3.6177	3800274	20482	Skil	SKI-like	chr3:31021112:31021161:+
ILMN_1260593	-0.336788	8.543	-2.31547	0.0385028	0.968934	-3.62961	5270762	73419	Armt1	acidic residue methyltransferase 1	chr10:5891608:5891657:-
ILMN_1224607	0.439572	8.50962	2.31386	0.0386165	0.968934	-3.63128	5340114	238328	Vash1	vasohibin 1	chr12:88036369:88036418:+
ILMN_2662831	0.363821	9.5554	2.31324	0.0386603	0.968934	-3.63192	4070093	59022	Edf1	endothelial differentiation-related factor 1	chr2:25416159:25416208:+
ILMN_2667045	-0.423673	8.07791	-2.31313	0.0386679	0.968934	-3.63203	3870437	242291	Impad1	inositol monophosphatase domain containing 1	chr4:4691670:4691719:-
ILMN_1252762	0.434278	6.96321	2.31291	0.0386833	0.968934	-3.63226	4200170	228775	Trib3	tribbles pseudokinase 3	chr2:152164240:152164289:-
ILMN_2554000	0.405159	8.3463	2.30906	0.0389569	0.968934	-3.63625	5290364	259300	Ehd2	EH-domain containing 2	chr7:16534556:16534605:-
ILMN_1220230	-0.462638	11.3763	-2.30667	0.0391271	0.968934	-3.63872	2970139	73389	Hbp1	high mobility group box transcription factor 1	chr12:32611585:32611633:-
ILMN_2427063	0.38693	9.7772	2.30373	0.0393384	0.968934	-3.64177	6620753	22294	Uxt	ubiquitously expressed transcript	chrX:20529087:20529136:-
ILMN_2509674	0.398921	7.02117	2.30081	0.0395487	0.968934	-3.64479	2100064	69513	1700030C10Rik	RIKEN cDNA 1700030C10 gene	chr12:20810526:20810575:-
ILMN_2776419	0.340058	9.47674	2.29703	0.0398231	0.968934	-3.6487	3370102	56455	Dynll1	dynein light chain LC8-type 1	chr5:115748755:115748804:-
ILMN_2772155	-0.438416	9.18346	-2.29542	0.03994	0.968934	-3.65036	4670246	11492	Adam19	a disintegrin and metallopeptidase domain 19 (meltrin beta)	chr11:45960655:45960704:+
ILMN_1249547	-0.781459	9.14527	-2.28986	0.0403477	0.968934	-3.65611	450437	30046	Zfp292	zinc finger protein 292	chr4:34752434:34752483:-
ILMN_2721385	0.375205	8.5778	2.28685	0.0405701	0.968934	-3.65923	7150215	13518	Dst	dystonin	chr1:34364785:34364834:+
ILMN_3158500	0.390332	8.38773	2.28074	0.0410251	0.968934	-3.66554	6350402	50785	Hs6st1	heparan sulfate 6-O-sulfotransferase 1	chr1:36163038:36163087:+
ILMN_1221264	0.519546	8.0932	2.27979	0.0410956	0.968934	-3.66652	2650092	16600	Klf4	Kruppel-like factor 4 (gut)	chr4:55542887:55542936:-
ILMN_2939138	-0.577382	9.52595	-2.26946	0.0418772	0.968934	-3.67719	460593	83675	Bicc1	BicC family RNA binding protein 1	chr10:70387989:70388038:-
ILMN_2753196	-0.328561	11.4572	-2.26803	0.0419866	0.968934	-3.67867	2140128	50797	Copb2	coatomer protein complex, subunit beta 2 (beta prime)	chr9:98488660:98488709:+
ILMN_2710678	-0.554348	7.47424	-2.26613	0.042132	0.968934	-3.68063	3840059	18029	Nfic	nuclear factor I/C	chr10:80863715:80863764:-
ILMN_2769064	0.401394	9.88305	2.26142	0.0424949	0.968934	-3.68548	5890743	67680	Sdhb	succinate dehydrogenase complex, subunit B, iron sulfur (Ip)	chr4:140529622:140529671:+
ILMN_1237573	-0.447453	10.3276	-2.25388	0.0430827	0.968934	-3.69327	6900563	218397	Rasa1	RAS p21 protein activator 1	chr13:85355669:85355718:-
ILMN_3123303	0.39317	8.14585	2.25223	0.0432121	0.968934	-3.69497	1090471	19303	Pxn	paxillin	chr5:116005127:116005176:+
ILMN_1250588	0.331726	7.70347	2.24959	0.0434198	0.968934	-3.69769	4610082	71461	Ptk7	PTK7 protein tyrosine kinase 7	chr17:46701634:46701683:-
ILMN_1224736	-0.536638	8.14197	-2.24816	0.0435328	0.968934	-3.69916	5670523	328365	Zmiz1	zinc finger, MIZ-type containing 1	chr14:26483983:26484032:+
ILMN_2775154	-0.376734	11.3836	-2.248	0.043546	0.968934	-3.69933	3840110	13036	Ctsh	cathepsin H	chr9:89970752:89970801:+
ILMN_2693922	-0.671798	8.24948	-2.24749	0.0435863	0.968934	-3.69985	4010224	13649	Egfr	epidermal growth factor receptor	chr11:16813768:16813817:+
ILMN_2777270	0.552308	7.72051	2.24723	0.0436064	0.968934	-3.70012	4590750	109054	Pfdn4	prefoldin 4	chr2:170342086:170342136:+
ILMN_2418811	0.647925	7.83916	2.2462	0.0436881	0.968934	-3.70118	4900082	72275	2200002D01Rik	RIKEN cDNA 2200002D01 gene	chr7:30033172:30033221:-
ILMN_1252830	0.357755	7.59543	2.2461	0.0436967	0.968934	-3.70129	6520156	17532	Mras	muscle and microspikes RAS	chr9:99288579:99288628:-
ILMN_2640248	0.49111	9.58605	2.24363	0.043893	0.968934	-3.70383	1410768	16776	Lama5	laminin, alpha 5	chr2:179911602:179911651:-
ILMN_2609998	-0.604372	9.19267	-2.24258	0.0439766	0.968934	-3.70491	6550309	59095	Fxyd6	FXYD domain-containing ion transport regulator 6	chr9:45204159:45204208:+
ILMN_2827036	0.329977	9.16234	2.23811	0.0443355	0.968934	-3.70951	520176	18763	Pkd1	polycystic kidney disease 1 homolog	chr17:24732821:24732870:+
ILMN_2920753	0.483537	8.67034	2.2378	0.0443606	0.968934	-3.70983	4210563	16801	Arhgef1	Rho guanine nucleotide exchange factor (GEF) 1	chr7:25711325:25711374:+
ILMN_1221103	-0.379542	7.56356	-2.23645	0.0444698	0.968934	-3.71123	2750273	109113	Uhrf2	ubiquitin-like, containing PHD and RING finger domains 2	chr19:30130737:30130786:+
ILMN_2726746	0.472877	6.85513	2.23036	0.0449643	0.968934	-3.71749	460187	NA	NA	NA	chr2:84870560:84870609:-
ILMN_2643150	-0.406909	9.09047	-2.22701	0.0452386	0.968934	-3.72094	1990037	101437	Dhx32	DEAH (Asp-Glu-Ala-His) box polypeptide 32	chr7:140912860:140912909:-
ILMN_2661799	0.369226	7.53772	2.22215	0.0456393	0.968934	-3.72594	1570408	68176	Fam212a	family with sequence similarity 212, member A	chr9:107887193:107887242:-
ILMN_2530916	0.77351	10.5171	2.21713	0.0460569	0.968934	-3.7311	4060209	225058	Gm4832	predicted gene 4832	chr17:88530073:88530122:+
ILMN_1228611	0.353639	7.23415	2.21532	0.0462084	0.968934	-3.73297	1470142	245676	Gm4997	predicted gene 4997	chr4:3761755:3761797:-
ILMN_2649291	-0.622974	9.21574	-2.20987	0.046667	0.968934	-3.73856	3840066	16889	Lipa	lysosomal acid lipase A	chr19:34567412:34567461:-
ILMN_3097868	-0.370249	8.88302	-2.20985	0.0466684	0.968934	-3.73858	1190068	12370	Casp8	caspase 8	chr1:58903528:58903577:+
ILMN_1216452	-0.347769	14.6494	-2.20964	0.0466859	0.968934	-3.73879	6100671	NA	NA	NA	chr7:110962064:110962113:-
ILMN_1225224	-0.386289	7.8515	-2.20914	0.0467284	0.968934	-3.73931	5570110	67120	Ttc14	tetratricopeptide repeat domain 14	chr3:33706629:33706678:+
ILMN_2813487	0.728956	8.72293	2.20439	0.047132	0.968934	-3.74418	20475	18626	Per1	period circadian clock 1	chr11:68923042:68923091:+
ILMN_1247853	-0.381444	10.8396	-2.19923	0.0475744	0.968934	-3.74948	3140349	12192	Zfp36l1	zinc finger protein 36, C3H type-like 1	chr12:81208890:81208939:-
ILMN_2887992	-0.479287	7.59147	-2.19671	0.0477919	0.968934	-3.75207	2570427	17260	Mef2c	myocyte enhancer factor 2C	chr13:83802663:83802712:+
ILMN_2967294	0.373753	7.72397	2.19074	0.0483114	0.968934	-3.7582	240239	13353	Dgcr6	DiGeorge syndrome critical region gene 6	chr16:18071040:18071089:+
ILMN_1255736	-0.330685	12.376	-2.18879	0.0484819	0.968934	-3.76019	3460239	269523	Vcp	valosin containing protein	chr4:42993277:42993326:-
ILMN_3144963	0.419415	7.86767	2.18418	0.0488871	0.968934	-3.76491	3850458	NA	NA	NA	chr13:101421672:101421672:+,chr13:101424146:101424194:+
ILMN_2690677	0.672662	6.99921	2.1818	0.0490979	0.968934	-3.76735	2690349	23844	Clca1	chloride channel accessory 1	chr3:144667797:144667846:-
ILMN_2690676	0.694139	6.84793	2.17744	0.0494861	0.968934	-3.77182	3130196	23844	Clca1	chloride channel accessory 1	chr3:144667794:144667843:-
ILMN_1219667	0.566428	10.5041	2.17469	0.0497325	0.968934	-3.77463	6040341	18637	Pfdn2	prefoldin 2	chr1:173286889:173286938:+

## Sheet: DEG_MGF_50mg
Probe_ID	logFC	AveExpr	t	P.Value	adj.P.Val	B	Array.address	EntrezID	Symbol	Name	Genomicloc
ILMN_2549544	0.331351	10.0586	6.21426	3.9327e-05	0.531504	-0.244953	4210477	83409	Lamtor2	late endosomal/lysosomal adaptor, MAPK and MTOR activator 2	chr3:88356360:88356409:-
ILMN_2466772	0.372723	8.22967	5.83285	7.14635e-05	0.628881	-0.472619	4810500	269639	Zfp512	zinc finger protein 512	chr5:31783635:31783684:+
ILMN_2589039	0.572561	11.7401	5.61654	0.000101184	0.628881	-0.611242	5490050	12864	Cox6c	cytochrome c oxidase subunit VIc	chr15:35865044:35865093:-
ILMN_1230377	0.330903	7.33016	5.025	0.00027081	0.665455	-1.02801	7550114	NA	NA	NA	chr7:71447835:71447884:+
ILMN_1236703	0.402957	7.60013	4.90965	0.000329977	0.694614	-1.11599	2600274	233080	Ffar3	free fatty acid receptor 3	chr7:31640040:31640089:-
ILMN_2478202	0.339224	9.38094	4.90248	0.000334073	0.694614	-1.12153	2360221	100072	Camta1	calmodulin binding transcription activator 1	chr4:151209930:151209979:-
ILMN_1248304	0.372259	8.84979	4.74822	0.0004364	0.787867	-1.2429	4010689	69702	Ndufaf1	NADH dehydrogenase (ubiquinone) 1 alpha subcomplex, assembly factor 1	chr2:119481253:119481302:-
ILMN_1227006	0.378626	8.65541	4.68096	0.00049081	0.787867	-1.2971	7610689	69269	Scnm1	sodium channel modifier 1	chr3:94934151:94934200:-
ILMN_2598478	0.558706	7.66926	4.57494	0.000591363	0.787867	-1.38409	7200021	20618	Sncg	synuclein, gamma	chr14:35187677:35187726:-
ILMN_2892227	0.587641	10.6253	4.42577	0.000770512	0.787867	-1.50975	730463	433256	Acsl5	acyl-CoA synthetase long-chain family member 5	chr19:55368171:55368220:+
ILMN_1213231	0.429162	9.23578	4.37952	0.000836863	0.787867	-1.54949	2940563	72654	Ccdc12	coiled-coil domain containing 12	chr9:110613608:110613657:+
ILMN_2426691	0.820344	12.0121	4.33852	0.000900632	0.787867	-1.58502	6840564	NA	NA	NA	chrM:7388:7437:+
ILMN_1251870	-0.330057	8.00822	-4.33832	0.000900947	0.787867	-1.58519	1230379	13990	Smarcad1	SWI/SNF-related, matrix-associated actin-dependent regulator of chromatin, subfamily a, containing DEAD/H box 1	chr6:65065817:65065866:+
ILMN_1237846	0.350492	7.58073	4.32618	0.000920799	0.787867	-1.59577	6370592	70456	Mpc2	mitochondrial pyruvate carrier 2	chr1:167409629:167409678:+
ILMN_2771237	0.568481	9.1918	4.31116	0.00094597	0.787867	-1.60889	4200341	16803	Lbp	lipopolysaccharide binding protein	chr2:158157723:158157772:+
ILMN_2685478	0.341248	8.23293	4.28548	0.000990684	0.787867	-1.63141	4200411	105014	Rdh14	retinol dehydrogenase 14 (all-trans and 9-cis)	chr12:10401645:10401694:+
ILMN_2645262	0.381759	7.65955	4.18687	0.00118372	0.799899	-1.71892	6480725	276846	Pigs	phosphatidylinositol glycan anchor biosynthesis, class S	chr11:78155400:78155449:+
ILMN_2484274	0.439372	9.04352	4.1519	0.00126119	0.831464	-1.75035	7160209	68332	Sdhaf1	succinate dehydrogenase complex assembly factor 1	chr7:31106538:31106587:-
ILMN_2647048	0.366811	8.02668	4.11161	0.00135698	0.860529	-1.78681	1500608	73834	Atp6v1d	ATPase, H+ transporting, lysosomal V1 subunit D	chr12:79944136:79944185:-
ILMN_2665959	0.354226	7.76097	4.07128	0.00146039	0.877209	-1.82358	3870102	70238	Rnf168	ring finger protein 168	chr16:32300535:32300584:+
ILMN_2813487	1.17911	8.72293	4.04309	0.00153749	0.90282	-1.84944	20475	18626	Per1	period circadian clock 1	chr11:68923042:68923091:+
ILMN_2769064	0.623291	9.88305	3.98175	0.00172004	0.90282	-1.90616	5890743	67680	Sdhb	succinate dehydrogenase complex, subunit B, iron sulfur (Ip)	chr4:140529622:140529671:+
ILMN_2900216	0.549191	8.68512	3.94494	0.00184017	0.90282	-1.94048	1300725	68342	Ndufb10	NADH dehydrogenase (ubiquinone) 1 beta subcomplex, 10	chr17:24859070:24859119:-
ILMN_2968211	0.360968	7.96845	3.93769	0.00186485	0.90282	-1.94728	4540138	16855	Lgals4	lectin, galactose binding, soluble 4	chr7:29626653:29626702:+
ILMN_1235783	-0.356887	9.6055	-3.93566	0.0018718	0.90282	-1.94917	4250156	170760	Acbd3	acyl-Coenzyme A binding domain containing 3	chr1:182684124:182684173:+
ILMN_2512849	0.391851	12.9562	3.91859	0.00193145	0.90282	-1.96519	6510139	66576	Uqcrh	ubiquinol-cytochrome c reductase hinge protein	chr4:115747550:115747599:-
ILMN_2785104	-0.488841	9.35961	-3.88557	0.00205241	0.90282	-1.99631	5700541	225027	Srsf7	serine/arginine-rich splicing factor 7	chr17:80599790:80599839:-
ILMN_1259322	1.10177	7.38852	3.8775	0.00208316	0.90282	-2.00395	4120131	27273	Pdk4	pyruvate dehydrogenase kinase, isoenzyme 4	chr6:5433735:5433784:-
ILMN_2588050	-0.349873	12.8219	-3.85477	0.00217227	0.90282	-2.02549	5960379	22190	Ubc	ubiquitin C	chr5:125866443:125866492:-
ILMN_2610973	-0.596049	9.70325	-3.84433	0.00221452	0.90282	-2.03542	4810445	12753	Clock	circadian locomotor output cycles kaput	chr5:76641418:76641467:-
ILMN_2818678	-0.332201	10.4671	-3.7468	0.00265217	0.90282	-2.12895	3180521	100121	Tdrd7	tudor domain containing 7	chr4:46047295:46047344:+
ILMN_2666849	0.414669	9.09597	3.73541	0.00270881	0.90282	-2.13998	6370048	68693	Hnrnpul2	heterogeneous nuclear ribonucleoprotein U-like 2	chr19:8908290:8908339:+
ILMN_2587859	0.395136	7.59958	3.72518	0.00276065	0.90282	-2.14988	2690097	27425	Atp5l	ATP synthase, H+ transporting, mitochondrial F0 complex, subunit G	chr9:44721387:44721436:-
ILMN_2813484	1.4655	9.90318	3.71859	0.00279465	0.90282	-2.15628	2570037	18626	Per1	period circadian clock 1	chr11:68923102:68923151:+
ILMN_2733399	-0.478334	8.4245	-3.69567	0.00291608	0.90282	-2.17856	1340040	20383	Srsf3	serine/arginine-rich splicing factor 3	chr17:29180072:29180121:+
ILMN_2496682	-0.328255	10.0023	-3.69354	0.00292767	0.90282	-2.18064	4670138	22764	Zfx	zinc finger protein X-linked	chrX:91320253:91320302:-
ILMN_1248039	0.431394	13.1333	3.66985	0.00305941	0.90282	-2.20376	50743	NA	NA	NA	chrM:7288:7337:+
ILMN_3100812	0.434085	11.2419	3.65554	0.00314193	0.90282	-2.21777	2480072	625249	Gpx4	glutathione peroxidase 4	chr10:79517836:79517864:+,chr10:79518668:79518688:+
ILMN_1219915	1.7063	8.68995	3.62454	0.00332857	0.90282	-2.24823	650711	67800	Dgat2	diacylglycerol O-acyltransferase 2	chr7:106302476:106302525:-
ILMN_2981896	0.431134	8.18733	3.5872	0.00356846	0.90282	-2.28508	4670653	66279	Tmem218	transmembrane protein 218	chr9:37030503:37030552:+
ILMN_1236577	0.351728	9.12853	3.57993	0.00361713	0.90282	-2.29228	4560204	72368	Borcs8	BLOC-1 related complex subunit 8	chr8:72668980:72669029:+
ILMN_2754598	0.347989	7.57877	3.57442	0.00365453	0.90282	-2.29774	10669	213990	Agap3	ArfGAP with GTPase domain, ankyrin repeat and PH domain 3	chr5:24007416:24007465:+
ILMN_2918875	2.40877	9.18029	3.57214	0.00367013	0.90282	-2.30001	2030451	66402	Sln	sarcolipin	chr9:53701457:53701506:+
ILMN_1244527	0.368428	8.69677	3.55075	0.0038196	0.90282	-2.32125	2710451	210582	Coq10a	coenzyme Q10A	chr10:127800408:127800457:-
ILMN_2503318	-0.333347	8.98083	-3.50047	0.00419591	0.90282	-2.37144	4290746	56041	Uso1	USO1 vesicle docking factor	chr5:92631409:92631458:+
ILMN_1216388	-0.372696	10.442	-3.49812	0.0042144	0.90282	-2.3738	6860601	66663	Uba5	ubiquitin-like modifier activating enzyme 5	chr9:103951571:103951620:-
ILMN_2985282	0.411149	9.00946	3.40901	0.0049797	0.90282	-2.4636	2690717	23986	Eci2	enoyl-Coenzyme A delta isomerase 2	chr13:35070519:35070560:-,chr13:35069928:35069935:-
ILMN_1214650	-0.381978	8.71345	-3.37249	0.00533284	0.90282	-2.5007	2260653	NA	NA	NA	chr12:111724072:111724122:-
ILMN_2710353	1.00834	9.72392	3.37235	0.00533423	0.90282	-2.50084	3130136	11475	Acta2	actin, alpha 2, smooth muscle, aorta	chr19:34326262:34326311:-
ILMN_1248181	-0.737494	7.92144	-3.36889	0.00536899	0.90282	-2.50436	3180170	16969	Zbtb7a	zinc finger and BTB domain containing 7a	chr10:80611079:80611128:+
ILMN_2898406	0.401762	12.2639	3.36581	0.00540005	0.90282	-2.50749	4210600	67130	Ndufa6	NADH dehydrogenase (ubiquinone) 1 alpha subcomplex, 6 (B14)	chr15:82184511:82184549:-,chr15:82181514:82181524:-
ILMN_1229529	-0.497804	8.94447	-3.36322	0.00542636	0.90282	-2.51013	1070097	15490	Hsd17b7	hydroxysteroid (17-beta) dehydrogenase 7	chr1:171879733:171879782:-
ILMN_2725232	-0.370078	8.20351	-3.35518	0.00550892	0.90282	-2.51834	6040475	51813	Ccnc	cyclin C	chr4:21676936:21676985:+
ILMN_2596412	0.376848	9.62626	3.33706	0.00569953	0.90282	-2.53683	4180025	54161	Copg1	coatomer protein complex, subunit gamma 1	chr6:87863180:87863229:+
ILMN_2667219	0.344764	11.0473	3.32235	0.00585919	0.90282	-2.55188	4610273	30057	Timm8b	translocase of inner mitochondrial membrane 8B	chr9:50412057:50412106:+
ILMN_2588249	1.27915	7.90661	3.32121	0.00587179	0.90282	-2.55306	2760437	57435	Plin4	perilipin 4	chr17:56240126:56240175:-
ILMN_1231400	0.341388	6.92196	3.31468	0.00594422	0.90282	-2.55974	5860500	83961	Nrg4	neuregulin 4	chr9:55068077:55068126:-
ILMN_2732689	-0.425288	10.5757	-3.2949	0.00616934	0.90282	-2.58004	6940689	24061	Smc1a	structural maintenance of chromosomes 1A	chrX:148496422:148496471:+
ILMN_2710773	-0.344272	10.2045	-3.28819	0.00624763	0.90282	-2.58693	3710687	67074	Mon2	MON2 homolog, regulator of endosome to Golgi trafficking	chr10:122432461:122432510:-
ILMN_2623244	-0.331111	9.65827	-3.27814	0.00636672	0.90282	-2.59726	2570079	26932	Ppp2r5e	protein phosphatase 2, regulatory subunit B', epsilon	chr12:76553609:76553658:-
ILMN_2747311	-0.359159	9.1196	-3.27635	0.00638826	0.90282	-2.59911	6220201	21871	Atp6v0a2	ATPase, H+ transporting, lysosomal V0 subunit A2	chr5:125202243:125202292:+
ILMN_2807284	0.464025	7.44237	3.217	0.00714263	0.90282	-2.66038	4150592	13350	Dgat1	diacylglycerol O-acyltransferase 1	chr15:76332621:76332670:-
ILMN_2769945	0.33987	9.61678	3.19565	0.00743535	0.90282	-2.68251	2680717	208795	Tmem63a	transmembrane protein 63a	chr1:182904874:182904923:+
ILMN_1213456	0.454499	10.8517	3.18823	0.00753986	0.90282	-2.69021	2320521	66375	Dhrs7	dehydrogenase/reductase (SDR family) member 7	chr12:73753249:73753298:-
ILMN_2654952	-0.547483	12.2759	-3.1785	0.0076792	0.90282	-2.70032	6940521	208715	Hmgcs1	3-hydroxy-3-methylglutaryl-Coenzyme A synthase 1	chr13_random:308646:308695:-
ILMN_1254386	0.370201	8.26988	3.17125	0.00778482	0.90282	-2.70787	6200598	66812	Ppcdc	phosphopantothenoylcysteine decarboxylase	chr9:57261791:57261840:-
ILMN_2856697	0.467074	10.5741	3.15548	0.0080193	0.90282	-2.72428	5090176	12314	Calm2	calmodulin 2	chr17:87834416:87834459:-,chr17:87833390:87833395:-
ILMN_2768364	0.380473	8.40412	3.14896	0.00811839	0.90282	-2.73108	3520132	27883	Tango2	transport and golgi organization 2	chr16:18301188:18301237:-
ILMN_2663694	0.46581	8.43598	3.1313	0.00839276	0.90282	-2.7495	4490154	17993	Ndufs4	NADH dehydrogenase (ubiquinone) Fe-S protein 4	chr13:115078881:115078930:-
ILMN_2669023	0.364527	10.7695	3.1158	0.00864137	0.90282	-2.76569	50736	66181	Nop10	NOP10 ribonucleoprotein	chr2:112102169:112102218:+
ILMN_1254971	0.397816	12.7749	3.11253	0.00869476	0.90282	-2.76912	4900379	110323	Cox6b1	cytochrome c oxidase, subunit VIb polypeptide 1	chr7:31408434:31408464:-,chr7:31402163:31402181:-
ILMN_2662456	-0.356611	7.31463	-3.11228	0.00869875	0.90282	-2.76937	5050066	242083	Ppm1l	protein phosphatase 1 (formerly 2C)-like	chr3:69358663:69358712:+
ILMN_1238982	0.580897	7.06893	3.1058	0.00880559	0.90282	-2.77615	7320553	17930	Myom2	myomesin 2	chr8:15133233:15133282:+
ILMN_1235437	-0.352675	10.1873	-3.10537	0.00881279	0.90282	-2.77661	4830168	20239	Atxn2	ataxin 2	chr5:122264554:122264603:+
ILMN_1237939	-0.430167	8.88172	-3.10313	0.00884991	0.90282	-2.77894	5960358	72981	Prkrir	protein-kinase, interferon-inducible double stranded RNA dependent inhibitor, repressor of (P58 repressor)	chr7:105866379:105866428:+
ILMN_1232592	-0.332401	9.13798	-3.09686	0.00895506	0.90282	-2.78551	830687	22642	Zbtb17	zinc finger and BTB domain containing 17	chr4:141023077:141023126:+
ILMN_2626235	0.335093	7.52181	3.09282	0.00902341	0.90282	-2.78974	6450278	16855	Lgals4	lectin, galactose binding, soluble 4	chr7:29626579:29626628:+
ILMN_2914418	0.423322	8.74521	3.08616	0.00913741	0.90282	-2.79673	2340138	59287	Ncstn	nicastrin	chr1:173996401:173996450:-
ILMN_3009010	-0.578477	10.6714	-3.08163	0.00921566	0.90282	-2.80147	540491	52615	Suz12	suppressor of zeste 12 homolog (Drosophila)	chr11:79847118:79847167:+
ILMN_1230048	0.327068	7.95938	3.0768	0.00929978	0.90282	-2.80653	6020324	23879	Fxr2	fragile X mental retardation, autosomal homolog 2	chr11:69466702:69466751:+
ILMN_2733398	-0.354592	8.31213	-3.06579	0.00949458	0.90282	-2.81809	4850382	20383	Srsf3	serine/arginine-rich splicing factor 3	chr17:29180071:29180120:+
ILMN_1243395	-0.368368	13.0946	-3.06045	0.00959061	0.90282	-2.8237	1110364	22384	Eif4h	eukaryotic translation initiation factor 4H	chr5:135095859:135095908:-
ILMN_2768805	-0.381633	8.2342	-3.05898	0.0096172	0.90282	-2.82524	50437	109333	Pkn2	protein kinase N2	chr3:142456677:142456726:-
ILMN_3138499	0.490649	10.3512	3.04568	0.00986105	0.90282	-2.83922	1090037	57279	Slc25a20	solute carrier family 25 (mitochondrial carnitine/acylcarnitine translocase), member 20	chr9:108586636:108586685:+
ILMN_2933530	-0.354543	7.97547	-3.04511	0.00987155	0.90282	-2.83981	4760441	70601	Ecd	ecdysoneless homolog (Drosophila)	chr14:21139428:21139477:-
ILMN_2772582	-0.353492	10.228	-3.045	0.00987366	0.90282	-2.83993	4290162	17127	Smad3	SMAD family member 3	chr9:63494605:63494654:-
ILMN_1234857	1.30846	7.66781	3.03876	0.00999035	0.90282	-2.8465	5050181	59006	Myoz2	myozenin 2	chr3:122709296:122709345:-
ILMN_2547078	-0.342495	7.05361	-3.01078	0.0105308	0.90282	-2.87596	4120102	67302	Zc3h13	zinc finger CCCH type containing 13	chr14:75684227:75684276:+
ILMN_3048503	-0.374958	9.88782	-3.00602	0.0106257	0.90282	-2.88099	1570541	71175	Nipbl	Nipped-B homolog (Drosophila)	chr15:8241336:8241385:-
ILMN_1217822	-0.340893	8.25568	-3.00132	0.0107199	0.90282	-2.88594	50608	70178	Abhd17c	abhydrolase domain containing 17C	chr7:91258132:91258181:-
ILMN_2835423	2.49816	9.70118	3.00051	0.0107363	0.90282	-2.88679	3360608	11537	Cfd	complement factor D (adipsin)	chr10:79355204:79355253:+
ILMN_2494251	0.409353	9.50802	2.99648	0.0108182	0.90282	-2.89105	2570372	22142	Tuba1a	tubulin, alpha 1A	chr15:98780369:98780418:-
ILMN_1247245	0.361783	9.08014	2.98459	0.0110631	0.90282	-2.90361	4070114	80284	Smim12	small integral membrane protein 12	chr4:126924827:126924876:+
ILMN_2710354	0.830014	10.187	2.96646	0.0114471	0.90282	-2.92277	1850022	11475	Acta2	actin, alpha 2, smooth muscle, aorta	chr19:34326261:34326310:-
ILMN_2727520	1.82838	8.91975	2.96508	0.0114769	0.90282	-2.92422	3710154	12869	Cox8b	cytochrome c oxidase subunit VIIIb	chr7:148084910:148084959:-
ILMN_3160137	0.355117	7.46843	2.95771	0.0116372	0.90282	-2.93202	5550470	11676	Aldoc	aldolase C, fructose-bisphosphate	chr11:78139991:78140040:+
ILMN_2636335	-0.36581	12.4316	-2.95406	0.0117173	0.90282	-2.93588	5130612	20382	Srsf2	serine/arginine-rich splicing factor 2	chr11:116711479:116711528:-
ILMN_2434853	0.491569	12.465	2.95039	0.0117985	0.90282	-2.93976	4540195	NA	NA	NA	chrM:3933:3982:+
ILMN_3066763	0.465919	7.59335	2.94647	0.0118858	0.90282	-2.94391	7150541	11861	Arl4a	ADP-ribosylation factor-like 4A	chr12:40763854:40763903:-
ILMN_2734511	0.372781	10.762	2.92863	0.0122916	0.90282	-2.96281	2900301	66495	Ndufb3	NADH dehydrogenase (ubiquinone) 1 beta subcomplex 3	chr1:58648036:58648085:+
ILMN_2769065	0.553626	10.1351	2.91915	0.012513	0.90282	-2.97287	3180075	67680	Sdhb	succinate dehydrogenase complex, subunit B, iron sulfur (Ip)	chr4:140529623:140529672:+
ILMN_1214024	0.328975	6.93821	2.91591	0.0125894	0.90282	-2.97631	5290315	71886	2310002L09Rik	RIKEN cDNA 2310002L09 gene	chr4:73587539:73587588:-
ILMN_2689187	-0.539604	8.58765	-2.9049	0.0128529	0.90282	-2.98799	1450202	230793	Ahdc1	AT hook, DNA binding motif, containing 1	chr4:132633038:132633087:+
ILMN_1216762	0.325846	9.03775	2.89935	0.0129877	0.90282	-2.99388	290408	212090	Tmem60	transmembrane protein 60	chr5:20388393:20388442:+
ILMN_1258206	-0.363406	7.57626	-2.89841	0.0130106	0.90282	-2.99487	6280605	11920	Atm	ataxia telangiectasia mutated	chr9:53247642:53247691:-
ILMN_2851023	0.434662	8.33861	2.88867	0.0132511	0.90282	-3.00522	4050452	71765	Klhdc3	kelch domain containing 3	chr17:46811708:46811757:-
ILMN_2506727	0.408071	8.32408	2.88624	0.0133118	0.90282	-3.0078	6180739	72575	C430049B03Rik	RIKEN cDNA C430049B03 gene	chrX:50406328:50406377:-
ILMN_2883016	-0.466687	10.6322	-2.87112	0.0136957	0.90282	-3.02388	4850731	215690	Nav1	neuron navigator 1	chr1:137335501:137335550:-
ILMN_1242852	-0.417497	7.95874	-2.86206	0.0139309	0.90282	-3.03351	5360390	66840	Wdr45b	WD repeat domain 45B	chr11:121215597:121215646:-
ILMN_2931900	-0.372788	8.458	-2.85478	0.0141228	0.90282	-3.04126	1980601	66870	Serbp1	serpine1 mRNA binding protein 1	chr6:67235498:67235547:+
ILMN_1218976	0.330557	13.8343	2.84562	0.0143679	0.90282	-3.05101	6560079	114641	Rpl31	ribosomal protein L31	chr12:93129632:93129681:-
ILMN_1240857	1.54457	8.99143	2.83706	0.014601	0.90282	-3.06013	3360270	12865	Cox7a1	cytochrome c oxidase subunit VIIa 1	chr7:30970166:30970190:+,chr7:30970294:30970318:+
ILMN_2504686	0.442238	12.2234	2.82253	0.0150048	0.90282	-3.0756	2850037	NA	NA	NA	chr1:24620237:24620286:-
ILMN_1223159	0.325038	9.29457	2.81534	0.0152089	0.90282	-3.08327	2450026	211499	Tmem87a	transmembrane protein 87A	chr2:120181149:120181198:-
ILMN_1235786	0.4024	10.2571	2.81177	0.0153112	0.90282	-3.08707	5340092	11429	Aco2	aconitase 2, mitochondrial	chr15:81745096:81745145:+
ILMN_1235347	-0.330028	8.26973	-2.80472	0.015515	0.90282	-3.09459	6420671	233575	Pgap2	post-GPI attachment to proteins 2	chr7:109385716:109385744:+,chr7:109385915:109385935:+
ILMN_1215212	0.531601	10.3723	2.80221	0.0155882	0.90282	-3.09726	1710538	11852	Rhob	ras homolog family member B	chr12:8504733:8504782:-
ILMN_1246405	0.374863	9.69986	2.79236	0.0158791	0.90282	-3.10777	4920095	56418	Ykt6	YKT6 v-SNARE homolog (S. cerevisiae)	chr11:5867111:5867160:+
ILMN_1256234	0.344997	8.31842	2.79226	0.0158822	0.90282	-3.10788	6660601	15356	Hmgcl	3-hydroxy-3-methylglutaryl-Coenzyme A lyase	chr4:135516744:135516793:+
ILMN_2611331	-0.612574	12.7453	-2.77509	0.0164019	0.90282	-3.1262	6180309	19244	Ptp4a2	protein tyrosine phosphatase 4a2	chr4:129525552:129525601:+
ILMN_2956448	-0.403581	8.25645	-2.77201	0.0164971	0.90282	-3.12949	1230201	208647	Creb3l2	cAMP responsive element binding protein 3-like 2	chr6:37281257:37281306:-
ILMN_1255736	-0.369046	12.376	-2.76976	0.0165668	0.90282	-3.13189	3460239	269523	Vcp	valosin containing protein	chr4:42993277:42993326:-
ILMN_1260593	-0.355141	8.543	-2.76857	0.0166039	0.90282	-3.13317	5270762	73419	Armt1	acidic residue methyltransferase 1	chr10:5891608:5891657:-
ILMN_2490548	0.669492	9.31397	2.76012	0.0168691	0.90282	-3.14219	5310487	64540	Tspan4	tetraspanin 4	chr7:148679053:148679102:+
ILMN_2505061	0.34763	8.75048	2.75965	0.016884	0.90282	-3.14269	5290441	100504703	A730063M14Rik	RIKEN cDNA A730063M14 gene	chr10:126508087:126508136:+
ILMN_2826342	-0.33188	10.3418	-2.75953	0.0168877	0.90282	-3.14282	4260279	269061	Cpsf7	cleavage and polyadenylation specific factor 7	chr19:10621787:10621836:+
ILMN_1240264	0.545533	8.89018	2.75842	0.016923	0.90282	-3.14401	6560328	53376	Usp2	ubiquitin specific peptidase 2	chr9:43901268:43901317:+
ILMN_2627350	0.327049	8.5958	2.74278	0.0174265	0.90282	-3.16072	3310097	NA	NA	NA	chr4:107559878:107559927:+
ILMN_1218761	-0.397427	9.90294	-2.72783	0.0179212	0.90282	-3.17669	6960598	226154	Lzts2	leucine zipper, putative tumor suppressor 2	chr19:45101331:45101380:+
ILMN_2744514	-0.578413	7.24658	-2.7251	0.0180131	0.90282	-3.17961	3450670	72789	Veph1	ventricular zone expressed PH domain-containing 1	chr3:65860845:65860894:-
ILMN_2689880	0.692339	8.42975	2.72463	0.0180292	0.90282	-3.18012	2490019	14872	Gstt2	glutathione S-transferase, theta 2	chr10:75295206:75295255:-
ILMN_2852067	0.332181	8.05628	2.72237	0.0181057	0.90282	-3.18253	6620259	67282	Ccdc53	coiled-coil domain containing 53	chr10:87708571:87708620:+
ILMN_2873444	0.365137	7.34171	2.71165	0.0184727	0.90282	-3.194	3190110	67731	Fbxo32	F-box protein 32	chr15:58011999:58012048:-
ILMN_1259418	0.338323	9.70147	2.70863	0.0185773	0.90282	-3.19722	4490452	71361	Aifm2	apoptosis-inducing factor, mitochondrion-associated 2	chr10:61201321:61201370:+
ILMN_1226169	-0.325982	8.77804	-2.70763	0.0186121	0.90282	-3.19829	5560537	69207	Srsf11	serine/arginine-rich splicing factor 11	chr3:157673734:157673783:-
ILMN_1222599	-0.577867	7.97674	-2.69296	0.0191303	0.90282	-3.21399	1940392	69116	Ubr4	ubiquitin protein ligase E3 component n-recognin 4	chr4:139007643:139007692:+
ILMN_1249759	0.343313	7.27952	2.67518	0.0197769	0.90282	-3.23301	6650142	16169	Il15ra	interleukin 15 receptor, alpha chain	chr2:11654950:11654999:+
ILMN_2677662	0.602512	7.16592	2.66805	0.0200424	0.90282	-3.24064	6480612	29818	Hspb7	heat shock protein family, member 7 (cardiovascular)	chr4:140980994:140981043:+
ILMN_1246927	0.328227	10.9751	2.66693	0.0200842	0.90282	-3.24183	6400576	69875	Ndufa11	NADH dehydrogenase (ubiquinone) 1 alpha subcomplex 11	chr17:56860474:56860523:+
ILMN_2747912	0.322646	8.8764	2.66485	0.0201627	0.90282	-3.24407	2750598	19336	Rab24	RAB24, member RAS oncogene family	chr13:55422930:55422979:-
ILMN_2650392	-0.520657	10.0748	-2.66381	0.0202017	0.90282	-3.24518	3390228	68272	Rbm28	RNA binding motif protein 28	chr6:29075266:29075315:-
ILMN_1243652	0.3773	7.52533	2.65916	0.020378	0.90282	-3.25015	6130411	21345	Tagln	transgelin	chr9:45737920:45737969:-
ILMN_2615015	0.694213	8.83475	2.65688	0.0204649	0.90282	-3.25259	3310333	110095	Pygl	liver glycogen phosphorylase	chr12:71296506:71296555:-
ILMN_2593888	-0.512841	8.40309	-2.65391	0.0205788	0.90282	-3.25577	3830246	56637	Gsk3b	glycogen synthase kinase 3 beta	chr16:38228792:38228841:+
ILMN_1242508	0.372998	7.52333	2.65053	0.0207093	0.90282	-3.25939	5360615	NA	NA	NA	chrX:99322397:99322446:+
ILMN_2503052	1.89772	9.24444	2.64254	0.0210204	0.90282	-3.26794	1070452	21924	Tnnc1	troponin C, cardiac/slow skeletal	chr14:32024709:32024758:+
ILMN_1220508	0.463995	7.15214	2.63657	0.021256	0.90282	-3.27433	6940296	73713	Rbm20	RNA binding motif protein 20	chr19:53941312:53941361:+
ILMN_2754364	2.45093	9.26968	2.61666	0.0220605	0.90282	-3.29565	6940037	17002	Ltf	lactotransferrin	chr9:110944753:110944802:+
ILMN_2814976	0.364103	9.26273	2.61493	0.0221319	0.90282	-3.2975	4200114	56418	Ykt6	YKT6 v-SNARE homolog (S. cerevisiae)	chr11:5867340:5867389:+
ILMN_2440530	0.36754	9.95996	2.60804	0.0224181	0.90282	-3.30488	2900402	26949	Vat1	vesicle amine transport 1	chr11:101320320:101320369:-
ILMN_2791578	-0.42116	11.8619	-2.60796	0.0224217	0.90282	-3.30497	620747	14852	Gspt1	G1 to S phase transition 1	chr16:11220679:11220728:-
ILMN_1236180	0.327037	8.90492	2.60625	0.0224929	0.90282	-3.30679	7550435	76784	Mtif2	mitochondrial translational initiation factor 2	chr11:29426682:29426731:+
ILMN_2512204	0.331547	7.94726	2.60585	0.0225099	0.90282	-3.30723	3060209	NA	NA	NA	chrM:9988:10037:+
ILMN_1237573	-0.455167	10.3276	-2.59971	0.0227688	0.90282	-3.3138	6900563	218397	Rasa1	RAS p21 protein activator 1	chr13:85355669:85355718:-
ILMN_1251301	0.393991	8.90103	2.5968	0.0228926	0.90282	-3.31691	2970273	74764	Klc4	kinesin light chain 4	chr17:46767736:46767785:-
ILMN_1239027	-0.427834	7.28485	-2.59043	0.023166	0.90282	-3.32373	1240332	13855	Epn2	epsin 2	chr11:61332462:61332511:-
ILMN_2469966	0.363656	13.5446	2.58625	0.0233472	0.90282	-3.32821	130204	NA	NA	NA	chrM:3550:3599:+
ILMN_2900025	0.459568	9.72608	2.58522	0.023392	0.90282	-3.32931	6840670	17993	Ndufs4	NADH dehydrogenase (ubiquinone) Fe-S protein 4	chr13:115107145:115107194:-
ILMN_1255207	0.37491	7.6461	2.57574	0.0238086	0.90282	-3.33946	5270132	NA	NA	NA	chr7:88479227:88479276:+
ILMN_2987984	0.572093	8.32904	2.57281	0.0239388	0.90282	-3.3426	1990091	20196	S100a13	S100 calcium binding protein A13	chr3:90328351:90328400:+
ILMN_2868827	0.348223	7.9128	2.57267	0.0239448	0.90282	-3.34274	3180196	19157	Cyth1	cytohesin 1	chr11:118025739:118025788:-
ILMN_2669804	0.37695	8.74854	2.56552	0.0242659	0.90282	-3.35041	2570433	66841	Etfdh	electron transferring flavoprotein, dehydrogenase	chr3:79409630:79409679:-
ILMN_1253692	-0.555898	11.5963	-2.56478	0.0242992	0.90282	-3.3512	7320136	20340	Glg1	golgi apparatus protein 1	chr8:113681534:113681583:-
ILMN_2859902	0.416501	8.48462	2.55477	0.0247559	0.90282	-3.36191	1660725	69090	Ascc1	activating signal cointegrator 1 complex subunit 1	chr10:59525318:59525332:+,chr10:59527071:59527105:+
ILMN_1239042	-0.527244	7.69696	-2.54959	0.0249954	0.90282	-3.36746	3310619	108857	Ankhd1	ankyrin repeat and KH domain containing 1	chr18:36803929:36803978:+
ILMN_2892222	-0.406578	12.5894	-2.54916	0.0250155	0.90282	-3.36792	1500102	433256	Acsl5	acyl-CoA synthetase long-chain family member 5	chr19:55370941:55370990:+
ILMN_2670662	-0.328451	7.19878	-2.53823	0.0255287	0.90282	-3.37961	6840458	229663	Csde1	cold shock domain containing E1, RNA binding	chr3:102844402:102844451:+
ILMN_2760629	-0.338469	10.0834	-2.53621	0.0256244	0.90282	-3.38177	6180437	18195	Nsf	N-ethylmaleimide sensitive fusion protein	chr11:103683368:103683417:-
ILMN_1232181	-0.362275	7.17307	-2.5223	0.0262952	0.90282	-3.39666	5090056	319565	Syne2	spectrin repeat containing, nuclear envelope 2	chr12:77022146:77022195:+
ILMN_2643150	-0.406311	9.09047	-2.52148	0.0263353	0.90282	-3.39754	1990037	101437	Dhx32	DEAH (Asp-Glu-Ala-His) box polypeptide 32	chr7:140912860:140912909:-
ILMN_2636403	0.381448	7.62218	2.51462	0.0266723	0.90282	-3.40487	3170689	215418	Csrnp1	cysteine-serine-rich nuclear protein 1	chr9:119880474:119880523:-
ILMN_2475211	0.397077	8.70104	2.51315	0.0267453	0.90282	-3.40644	2480041	72093	2010320M18Rik	RIKEN cDNA 2010320M18 gene	chr8:73301237:73301286:+
ILMN_2487170	0.548768	9.3029	2.51089	0.0268576	0.90282	-3.40886	6370241	22004	Tpm2	tropomyosin 2, beta	chr4:43527665:43527714:-
ILMN_1255634	0.349724	8.24724	2.50465	0.0271703	0.90282	-3.41554	7200673	66268	Pigyl	phosphatidylinositol glycan anchor biosynthesis, class Y-like	chr9:21962420:21962469:+
ILMN_1220664	-0.327887	9.52749	-2.50353	0.0272268	0.90282	-3.41673	1660564	50884	Nckap1	NCK-associated protein 1	chr2:80346330:80346335:-,chr2:80342428:80342471:-
ILMN_2625451	1.09548	8.60607	2.49782	0.0275165	0.90282	-3.42284	2810450	107765	Ankrd1	ankyrin repeat domain 1 (cardiac muscle)	chr19:36187196:36187245:-
ILMN_2950286	0.988569	10.2434	2.49634	0.0275922	0.90282	-3.42442	150544	107765	Ankrd1	ankyrin repeat domain 1 (cardiac muscle)	chr19:36186596:36186645:-
ILMN_1237483	-0.346362	7.35108	-2.49132	0.02785	0.90282	-3.42979	5690544	108086	Rnf216	ring finger protein 216	chr5:143777387:143777436:-
ILMN_2659540	-0.592406	7.76009	-2.4879	0.0280272	0.90282	-3.43345	1050647	18021	Nfatc3	nuclear factor of activated T cells, cytoplasmic, calcineurin dependent 3	chr8:108652049:108652098:+
ILMN_1227666	0.62807	7.30527	2.48609	0.028121	0.90282	-3.43538	4010386	NA	NA	NA	chr15:89246916:89246965:-
ILMN_2697990	-0.351112	10.6141	-2.47883	0.0285017	0.90282	-3.44314	6840537	27418	Mkln1	muskelin 1, intracellular mediator containing kelch motifs	chr6:31457898:31457947:+
ILMN_1241773	0.323517	6.84033	2.47139	0.028897	0.90282	-3.45109	4570554	24131	Ldb3	LIM domain binding 3	chr14:35374674:35374723:-
ILMN_1247603	-0.469851	8.64321	-2.46085	0.029466	0.90282	-3.46236	7570671	215015	Fam20b	family with sequence similarity 20, member B	chr1:158611231:158611280:-
ILMN_2691780	1.30943	7.83038	2.45604	0.0297294	0.90282	-3.4675	60202	17897	Myl3	myosin, light polypeptide 3	chr9:110672222:110672271:+
ILMN_1213053	-0.379753	7.50799	-2.45008	0.0300587	0.90282	-3.47386	5570201	70560	Wars2	tryptophanyl tRNA synthetase 2 (mitochondrial)	chr3:99023041:99023090:+
ILMN_2684402	0.474176	10.8465	2.43732	0.0307753	0.90282	-3.48748	4560181	69126	1810022K09Rik	RIKEN cDNA 1810022K09 gene	chr3:14606310:14606359:-
ILMN_1214878	0.456532	7.13062	2.43678	0.030806	0.90282	-3.48805	870132	384061	Fndc5	fibronectin type III domain containing 5	chr4:128820146:128820195:+
ILMN_2737867	-0.611183	7.48491	-2.43138	0.0311151	0.90282	-3.49382	5810332	17755	Map1b	microtubule-associated protein 1B	chr13:100204461:100204510:-
ILMN_2652458	1.05232	8.99835	2.43111	0.0311304	0.90282	-3.49411	1170307	98932	Myl9	myosin, light polypeptide 9, regulatory	chr2:156606237:156606286:+
ILMN_2630047	1.80294	7.85458	2.42909	0.0312467	0.90282	-3.49627	1450242	12350	Car3	carbonic anhydrase 3	chr3:14864371:14864420:+
ILMN_3008277	0.331676	11.1776	2.42784	0.0313189	0.90282	-3.4976	450161	78330	Ndufv3	NADH dehydrogenase (ubiquinone) flavoprotein 3	chr17:31668092:31668141:+
ILMN_2455667	0.385759	10.1155	2.42353	0.0315689	0.90282	-3.5022	650538	78232	Trappc6b	trafficking protein particle complex 6B	chr12:60145281:60145330:-
ILMN_2763060	0.352382	6.98129	2.41675	0.0319661	0.90282	-3.50943	4490692	384061	Fndc5	fibronectin type III domain containing 5	chr4:128821621:128821670:+
ILMN_2760671	-0.427922	10.3683	-2.41199	0.0322478	0.90282	-3.5145	2000291	225995	D030056L22Rik	RIKEN cDNA D030056L22 gene	chr19:18792730:18792779:+
ILMN_2596077	-0.575694	8.82372	-2.40541	0.0326412	0.90282	-3.52152	4920647	67246	2810474O19Rik	RIKEN cDNA 2810474O19 gene	chr6:149274925:149274974:+
ILMN_1251370	0.353096	11.9982	2.39987	0.0329763	0.90282	-3.52743	3890739	54405	Ndufa1	NADH dehydrogenase (ubiquinone) 1 alpha subcomplex, 1	chrX:34729903:34729952:-
ILMN_2933357	1.60363	8.45615	2.3978	0.0331018	0.90282	-3.52963	7150685	21393	Tcap	titin-cap	chr11:98245918:98245967:+
ILMN_1226239	-0.455269	7.47342	-2.39156	0.0334847	0.90282	-3.53628	1090671	NA	NA	NA	chr8:84648811:84648860:+
ILMN_1223056	-0.326075	7.60606	-2.38968	0.0336005	0.90282	-3.53828	1030059	192195	Ash1l	ash1 (absent, small, or homeotic)-like (Drosophila)	chr3:88881782:88881831:+
ILMN_2607880	0.392012	10.5341	2.38373	0.0339703	0.90282	-3.54462	6660240	21881	Tkt	transketolase	chr14:31386738:31386787:+
ILMN_2738082	1.47313	7.46295	2.38036	0.0341818	0.90282	-3.54821	4810450	11450	Adipoq	adiponectin, C1Q and collagen domain containing	chr16:23157666:23157715:+
ILMN_2505096	-0.355086	7.56198	-2.37865	0.0342891	0.90282	-3.55002	6840491	170707	Usp48	ubiquitin specific peptidase 48	chr4:137181096:137181145:+
ILMN_2728477	-0.365302	7.73385	-2.37674	0.0344102	0.90282	-3.55206	5890504	26431	Git2	G protein-coupled receptor kinase-interactor 2	chr5:115216490:115216539:-
ILMN_1235502	-0.619837	8.71728	-2.37471	0.034539	0.90282	-3.55423	290619	381598	2610005L07Rik	cadherin 11 pseudogene	chr8:20000811:20000860:-
ILMN_2524861	0.337167	8.51012	2.37316	0.0346371	0.90282	-3.55587	6980242	216848	Chd3	chromodomain helicase DNA binding protein 3	chr11:69157044:69157093:-
ILMN_2775123	0.427757	9.04509	2.3718	0.0347242	0.90282	-3.55732	3370609	12896	Cpt2	carnitine palmitoyltransferase 2	chr4:107576628:107576677:-
ILMN_1259701	0.372454	7.96012	2.37059	0.0348009	0.90282	-3.5586	2810369	NA	NA	NA	chr17:30714290:30714339:+
ILMN_2647757	0.53234	7.51541	2.36374	0.0352419	0.90282	-3.5659	6060520	20292	Ccl11	chemokine (C-C motif) ligand 11	chr11:81875809:81875858:+
ILMN_2712557	-0.336316	11.4322	-2.36184	0.0353652	0.90282	-3.56792	7100520	109815	Vimp	VCP-interacting membrane protein	chr7:73233805:73233854:+
ILMN_2557762	0.323746	8.17916	2.35777	0.0356305	0.90282	-3.57225	2600722	NA	NA	NA	chr5:102324719:102324768:-
ILMN_2710678	-0.50793	7.47424	-2.35439	0.035852	0.903055	-3.57584	3840059	18029	Nfic	nuclear factor I/C	chr10:80863715:80863764:-
ILMN_2603834	0.337111	9.75272	2.34154	0.0367071	0.907035	-3.58949	2340382	53415	Htatip2	HIV-1 Tat interactive protein 2	chr7:57028756:57028805:+
ILMN_2497616	0.412813	10.4473	2.33807	0.0369414	0.907035	-3.59318	4220296	67530	Uqcrb	ubiquinol-cytochrome c reductase binding protein	chr13:67003679:67003728:-
ILMN_2616405	0.328363	12.2847	2.33718	0.037002	0.907035	-3.59413	780093	110323	Cox6b1	cytochrome c oxidase, subunit VIb polypeptide 1	chr7:31409535:31409584:-
ILMN_2887630	1.50838	9.5968	2.3339	0.0372253	0.907035	-3.59761	1170468	14077	Fabp3	fatty acid binding protein 3, muscle and heart	chr4:129992430:129992479:+
ILMN_2625920	1.03003	8.06199	2.33048	0.0374589	0.907035	-3.60124	3140400	11754	Aoc3	amine oxidase, copper containing 3	chr11:101200647:101200696:+
ILMN_3153893	-0.514064	8.17062	-2.3234	0.0379479	0.907035	-3.60876	7050131	NA	NA	NA	chr19:12849326:12849375:-
ILMN_1213439	-0.397	7.7516	-2.32329	0.0379558	0.907035	-3.60888	3870068	11906	Zfhx3	zinc finger homeobox 3	chr8:111482253:111482302:+
ILMN_2661214	0.427499	6.76821	2.31852	0.0382886	0.907035	-3.61394	1780341	16667	Krt17	keratin 17	chr11:100117580:100117629:-
ILMN_1217252	0.5967	8.28998	2.31601	0.0384649	0.907035	-3.6166	6560296	NA	NA	NA	chr2:26448821:26448870:-
ILMN_2764580	0.35432	7.78593	2.31203	0.0387455	0.907035	-3.62081	3310612	64099	Parvg	parvin, gamma	chr15:84173073:84173122:+
ILMN_1258991	-0.325403	7.06467	-2.31163	0.0387739	0.907035	-3.62124	2570731	232341	Wnk1	WNK lysine deficient protein kinase 1	chr6:119987637:119987686:-
ILMN_1231420	-0.606155	7.54387	-2.31033	0.0388662	0.907035	-3.62262	2340441	99412	Golga2	golgi autoantigen, golgin subfamily a, 2	chr2:32147627:32147676:+
ILMN_1254010	-0.378831	10.0107	-2.30962	0.0389169	0.907035	-3.62337	4250608	18720	Pip5k1a	phosphatidylinositol-4-phosphate 5-kinase, type 1 alpha	chr3:94863589:94863638:-
ILMN_1224736	-0.485905	8.14197	-2.30818	0.0390194	0.907035	-3.6249	5670523	328365	Zmiz1	zinc finger, MIZ-type containing 1	chr14:26483983:26484032:+
ILMN_2588815	1.00115	7.63672	2.30748	0.0390695	0.907035	-3.62564	4250750	56012	Pgam2	phosphoglycerate mutase 2	chr11:5701655:5701704:-
ILMN_1254296	-0.587143	7.94981	-2.29723	0.0398085	0.909015	-3.63651	5690754	12648	Chd1	chromodomain helicase DNA binding protein 1	chr17:15865214:15865215:+,chr17:15867447:15867494:+
ILMN_2721385	0.332293	8.5778	2.29648	0.0398631	0.909015	-3.6373	7150215	13518	Dst	dystonin	chr1:34364785:34364834:+
ILMN_2936351	-0.407814	11.8065	-2.29024	0.0403194	0.909015	-3.6439	4900332	17184	Matr3	matrin 3	chr18:35750921:35750970:+
ILMN_2630438	-0.37982	10.7951	-2.28935	0.0403849	0.909015	-3.64484	5290474	17463	Psmd7	proteasome (prosome, macropain) 26S subunit, non-ATPase, 7	chr8:110104299:110104348:-
ILMN_2774537	0.427889	10.8647	2.28787	0.0404946	0.909015	-3.64641	7650273	50708	Hist1h1c	histone cluster 1, H1c	chr13:23832072:23832121:+
ILMN_2698052	1.60472	8.225	2.28303	0.0408534	0.909764	-3.65153	2600630	76722	Ckmt2	creatine kinase, mitochondrial 2	chr13:91997853:91997902:-
ILMN_2748081	-0.707659	8.22262	-2.2807	0.0410278	0.909764	-3.654	2940500	NA	NA	NA	chr11:60005267:60005316:+
ILMN_1226754	-0.349416	10.578	-2.28012	0.0410713	0.909764	-3.65461	7650139	54383	Phc2	polyhomeotic-like 2 (Drosophila)	chr4:128430001:128430050:+
ILMN_2689473	0.417137	7.95756	2.27848	0.0411946	0.909764	-3.65635	4220240	11363	Acadl	acyl-Coenzyme A dehydrogenase, long-chain	chr1:66904010:66904059:-
ILMN_3064283	1.15643	8.50248	2.27816	0.0412181	0.909764	-3.65668	6100612	83679	Pde4dip	phosphodiesterase 4D interacting protein (myomegalin)	chr3:97493882:97493931:-
ILMN_2923445	0.699775	10.684	2.27635	0.0413546	0.909927	-3.6586	2140255	11475	Acta2	actin, alpha 2, smooth muscle, aorta	chr19:34315982:34316031:-
ILMN_3162407	0.711388	10.8061	2.27392	0.0415383	0.909927	-3.66117	6220026	22695	Zfp36	zinc finger protein 36	chr7:29162006:29162055:-
ILMN_1240588	-0.394162	9.33436	-2.26154	0.0424862	0.909927	-3.67426	3400706	NA	NA	NA	chr8:97977050:97977099:-
ILMN_1259206	0.79057	7.37475	2.26117	0.0425146	0.909927	-3.67465	3890288	15464	Hrc	histidine rich calcium binding protein	chr7:52594282:52594331:+
ILMN_2742068	1.38003	7.90224	2.25959	0.0426365	0.909927	-3.67631	2470133	13009	Csrp3	cysteine and glycine-rich protein 3	chr7:56086006:56086055:-
ILMN_2984462	-0.400427	8.8565	-2.25316	0.0431385	0.909927	-3.6831	3390477	22592	Ercc5	excision repair cross-complementing rodent repair deficiency, complementation group 5	chr1:44237738:44237787:+
ILMN_2994373	0.951021	6.85497	2.25272	0.0431735	0.909927	-3.68357	2630639	22227	Ucp1	uncoupling protein 1 (mitochondrial, proton carrier)	chr8:85817879:85817928:+
ILMN_1258019	2.63171	8.0797	2.25257	0.0431856	0.909927	-3.68373	6560358	18843	Bpifa1	BPI fold containing family A, member 1	chr2:153973796:153973845:+
ILMN_2680128	-0.537442	7.35873	-2.25033	0.0433612	0.909927	-3.68608	2680746	67302	Zc3h13	zinc finger CCCH type containing 13	chr14:75724331:75724380:+
ILMN_2635122	0.577457	7.33303	2.24911	0.0434579	0.909927	-3.68738	990270	106393	Srl	sarcalumenin	chr16:4480486:4480535:-
ILMN_1256775	1.39334	7.38265	2.2474	0.0435934	0.909927	-3.68918	6580403	21835	Thrsp	thyroid hormone responsive	chr7:104561925:104561974:-
ILMN_2647873	-0.431991	10.4038	-2.24551	0.0437437	0.909927	-3.69118	4290544	215690	Nav1	neuron navigator 1	chr1:137335466:137335515:-
ILMN_2651076	0.323569	11.759	2.24491	0.0437913	0.909927	-3.69181	1260673	66940	Shisa5	shisa family member 5	chr9:108960013:108960062:+
ILMN_2724868	-0.450792	9.95624	-2.24193	0.0440286	0.909927	-3.69495	1240564	66884	Appbp2	amyloid beta precursor protein (cytoplasmic tail) binding protein 2	chr11:85004991:85005040:-
ILMN_2707291	-0.602558	8.66179	-2.23648	0.0444674	0.91254	-3.7007	6840170	NA	NA	NA	chr4:142718384:142718433:-
ILMN_2680665	0.347601	8.59669	2.23508	0.0445804	0.91254	-3.70217	2850630	66431	Oxld1	oxidoreductase like domain containing 1	chr11:120318217:120318266:-
ILMN_2789650	1.65023	8.72353	2.23082	0.0449267	0.91254	-3.70666	5340722	13009	Csrp3	cysteine and glycine-rich protein 3	chr7:56085918:56085967:-
ILMN_2745251	0.343961	9.09935	2.23053	0.0449503	0.91254	-3.70697	150736	12750	Clk4	CDC like kinase 4	chr11:51094819:51094868:+
ILMN_2780619	-0.401261	8.18178	-2.22459	0.0454378	0.91254	-3.71322	2650064	68268	Zdhhc21	zinc finger, DHHC domain containing 21	chr4:82448662:82448711:-
ILMN_1225224	-0.343014	7.8515	-2.22431	0.0454609	0.91254	-3.71352	5570110	67120	Ttc14	tetratricopeptide repeat domain 14	chr3:33706629:33706678:+
ILMN_1248891	-0.401364	7.99413	-2.21679	0.0460852	0.91254	-3.72143	3390504	70461	Crtc3	CREB regulated transcription coactivator 3	chr7:87733347:87733396:-
ILMN_1214036	-0.444528	10.4901	-2.20752	0.046866	0.91254	-3.73118	1510014	217995	Heatr1	HEAT repeat containing 1	chr13:12531082:12531131:+
ILMN_3126697	-0.341447	9.4344	-2.20456	0.0471181	0.91254	-3.73429	3800274	20482	Skil	SKI-like	chr3:31021112:31021161:+
ILMN_1231146	-0.32873	9.4959	-2.204	0.0471652	0.91254	-3.73487	3780463	15463	Agfg1	ArfGAP with FG repeats 1	chr1:82892648:82892697:+
ILMN_1250454	-0.702862	9.02555	-2.20121	0.0474041	0.91254	-3.7378	1440634	NA	NA	NA	chr4:142718401:142718450:-
ILMN_2481389	-0.4796	7.18291	-2.2007	0.0474482	0.91254	-3.73834	4230735	54367	Zfp326	zinc finger protein 326	chr5:106317543:106317592:+
ILMN_2622983	0.762345	11.7405	2.20064	0.0474537	0.91254	-3.73841	4200100	19252	Dusp1	dual specificity phosphatase 1	chr17:26642678:26642727:-
ILMN_1238215	0.855228	10.6987	2.20022	0.0474891	0.91254	-3.73884	4760224	14219	Ctgf	connective tissue growth factor	chr10:24318188:24318237:+
ILMN_2493097	0.440661	6.8167	2.20022	0.0474897	0.91254	-3.73885	2100154	NA	NA	NA	chr12:115538315:115538364:-
ILMN_1215969	-0.39491	7.79629	-2.19398	0.0480286	0.914797	-3.7454	110154	217864	Rcor1	REST corepressor 1	chr12:112351439:112351488:+
ILMN_2671738	0.494865	8.37229	2.19327	0.0480907	0.914797	-3.74615	2760427	16170	Il16	interleukin 16	chr7:90791622:90791671:-
ILMN_2658200	1.18345	7.4387	2.18938	0.0484302	0.914797	-3.75023	4810017	68662	Scgb3a1	secretoglobin, family 3A, member 1	chr11:49477523:49477572:+
ILMN_1233840	0.463734	7.73173	2.18931	0.0484361	0.914797	-3.7503	4230193	16560	Kif1a	kinesin family member 1A	chr1:94912078:94912127:-
ILMN_2703748	-0.333462	9.61673	-2.18872	0.0484877	0.914797	-3.75092	4780445	66978	Luc7l	Luc7-like	chr17:26417295:26417344:+
ILMN_2766521	0.381571	8.28925	2.1886	0.0484981	0.914797	-3.75104	2600577	26379	Esrra	estrogen related receptor, alpha	chr19:6985746:6985795:-
ILMN_2499944	0.338446	10.9647	2.18552	0.0487691	0.915063	-3.75428	5090402	66169	Tomm7	translocase of outer mitochondrial membrane 7 homolog (yeast)	chr5:23349850:23349899:-
ILMN_2481391	-0.539345	7.29789	-2.18513	0.0488036	0.915063	-3.75469	6510524	54367	Zfp326	zinc finger protein 326	chr5:106317545:106317594:+
ILMN_2855315	0.399562	11.0826	2.18464	0.0488467	0.915063	-3.7552	50079	50708	Hist1h1c	histone cluster 1, H1c	chr13:23831925:23831974:+
ILMN_1252122	-0.516183	7.7114	-2.18462	0.0488483	0.915063	-3.75522	3940082	331401	Thoc2	THO complex 2	chrX:39188275:39188307:-,chrX:39186649:39186665:-
ILMN_1233664	-0.455775	9.46067	-2.184	0.048903	0.915063	-3.75587	20349	216971	Fam222b	family with sequence similarity 222, member B	chr11:77969419:77969468:+
ILMN_1235652	-0.465722	7.62953	-2.18169	0.0491082	0.915063	-3.7583	4210576	319651	Usp37	ubiquitin specific peptidase 37	chr1:74484200:74484249:-
ILMN_3033753	0.330663	6.99231	2.18105	0.0491645	0.915063	-3.75896	2230253	384061	Fndc5	fibronectin type III domain containing 5	chr4:128821545:128821594:+
ILMN_2640849	0.954124	6.96259	2.17904	0.0493436	0.915063	-3.76107	5050059	14663	Glycam1	glycosylation dependent cell adhesion molecule 1	chr15:103393324:103393373:-
ILMN_2705578	-0.347285	7.8563	-2.1762	0.0495972	0.915063	-3.76405	5270671	209131	Snx30	sorting nexin family member 30	chr4:59912450:59912499:+
ILMN_1251852	-0.365351	7.26965	-2.17576	0.0496367	0.915063	-3.76451	6400086	229542	Gatad2b	GATA zinc finger domain containing 2B	chr3:90161879:90161928:+
ILMN_2446727	0.389871	7.74863	2.17527	0.0496805	0.915063	-3.76502	3940743	NA	NA	NA	chr14:46210120:46210169:-
ILMN_1225376	0.407308	7.10948	2.174	0.0497946	0.915063	-3.76635	5890195	64075	Smoc1	SPARC related modular calcium binding 1	chr12:82287260:82287309:+

## Sheet: Pathway enrichment analysis
pathways	logP_MG10	ratio_MG10	zscore_MG10	genes_MG10	logP_MG50	ratio_MG50	zscore_MG50	genes_MG50
Mitochondrial Dysfunction	4.42	0.0585	NaN	SDHB,Cox6c,PSENEN,NDUFA6,NDUFS6,GPX4,CASP8,NDUFB3,NDUFB10,BCL2	12.6	0.105	NaN	NDUFAF1,COX6B1,SDHB,Cox6c,NDUFV3,ACO2,ATP5MG,NCSTN,COX7A1,NDUFA1,NDUFB3,UQCRB,NDUFB10,Cox8b,NDUFA11,NDUFA6,GPX4,NDUFS4
Cholecystokinin/Gastrin-mediated Signaling	3.71	0.0693	1.134	PXN,MAPK3,ITPR3,MRAS,MEF2C,BCAR1,EGFR	0	0.0099	NaN	RHOB
Germ Cell-Sertoli Cell Junction Signaling	2.97	0.0462	NaN	PXN,TGFBR1,MAPK3,MRAS,IQGAP1,BCAR1,NECTIN2,ATM	1.45	0.0289	NaN	EPN2,TUBA1A,ACTA2,RHOB,ATM
Oxidative Phosphorylation	2.73	0.055	2.449	SDHB,Cox6c,NDUFA6,NDUFS6,NDUFB3,NDUFB10	11.1	0.128	3.742	SDHB,COX6B1,Cox6c,NDUFV3,ATP5MG,COX7A1,NDUFA1,NDUFB3,UQCRB,NDUFB10,Cox8b,NDUFA11,NDUFA6,NDUFS4
Phagosome Maturation	2.72	0.0473	NaN	DYNLL1,LAMP2,CTSH,ATP6V1G1,ATP6V1A,VTI1B,ATP6V1B2	1.7	0.0338	NaN	NSF,ATP6V1D,TUBA1A,YKT6,ATP6V0A2
Cardiac Hypertrophy Signaling	2.7	0.0383	-0.333	PRKACB,TGFBR1,Calm1 (includes others),MAPK3,IL6R,MRAS,MEF2C,MAPK11,ATM	1.42	0.0255	1.633	MYL9,Calm1 (includes others),RHOB,GSK3B,MYL3,ATM
Tight Junction Signaling	2.42	0.0419	NaN	PRKACB,MYH9,TGFBR1,PPM1L,SAFB,VTI1B,NECTIN2	2.71	0.0419	NaN	MYL9,NSF,ACTA2,YKT6,PPM1L,PPP2R5E,MYL3
Actin Cytoskeleton Signaling	2.24	0.0352	2.121	PXN,MYH9,MAPK3,MRAS,ARHGEF1,IQGAP1,BCAR1,ATM	1.99	0.0308	0.447	MYL9,PIP5K1A,ACTA2,LBP,MYL3,NCKAP1,ATM
Epithelial Adherens Junction Signaling	2.11	0.0411	NaN	MYH9,TGFBR1,MRAS,IQGAP1,NECTIN2,EGFR	1.72	0.0342	NaN	MYL9,EPN2,TUBA1A,ACTA2,MYL3
T Cell Receptor Signaling	2.02	0.0459	NaN	Calm1 (includes others),MAPK3,MRAS,RASA1,ATM	1.56	0.0367	NaN	Calm1 (includes others),NFATC3,RASA1,ATM
Fatty Acid Activation	2	0.154	NaN	ACSL5,ACSL4	0.893	0.0769	NaN	ACSL5
Huntington's Disease Signaling	2	0.032	0.447	SDHB,CAPNS1,MAPK3,CASP8,RASA1,VTI1B,ATM,EGFR	1.78	0.028	NaN	NSF,SDHB,YKT6,RCOR1,UBC,RASA1,ATM
ErbB4 Signaling	1.98	0.0556	NaN	PSENEN,MAPK3,MRAS,ATM	1.4	0.0417	NaN	NRG4,NCSTN,ATM
Integrin Signaling	1.81	0.032	1.633	PXN,CAPNS1,MAPK3,MRAS,TSPAN4,BCAR1,ATM	1.55	0.0274	1.342	MYL9,ACTA2,RHOB,GSK3B,TSPAN4,ATM
Sphingosine-1-phosphate Signaling	1.78	0.04	1	S1PR2,MAPK3,CASP8,ASAH1,ATM	0.423	0.016	NaN	RHOB,ATM
Î³-linolenate Biosynthesis II (Animals)	1.77	0.118	NaN	ACSL5,ACSL4	0.785	0.0588	NaN	ACSL5
Mitochondrial L-carnitine Shuttle Pathway	1.77	0.118	NaN	ACSL5,ACSL4	1.87	0.118	NaN	ACSL5,CPT2
Cellular Effects of Sildenafil (Viagra)	1.7	0.0382	NaN	PRKACB,MYH9,Calm1 (includes others),ITPR3,KCNH2	1.31	0.0305	NaN	MYL9,Calm1 (includes others),ACTA2,MYL3
Sirtuin Signaling Pathway	1.64	0.0274	-2.121	ATG5,SDHB,MAPK3,NDUFA6,CLOCK,NDUFS6,NDUFB3,NDUFB10	7.86	0.0582	-1.291	NDUFAF1,HIST1H1C,SDHB,NDUFV3,PGAM2,TIMM8B,NDUFA1,NDUFB3,NDUFB10,ACADL,TOMM7,TUBA1A,NDUFA11,NDUFA6,CLOCK,GSK3B,NDUFS4
Glutathione Redox Reactions I	1.49	0.0833	NaN	GPX4,MGST3	1.59	0.0833	NaN	GSTT2/GSTT2B,GPX4
Coenzyme A Biosynthesis	1.46	0.333	NaN	PPCDC	1.51	0.333	NaN	PPCDC
Calcium Signaling	1.45	0.0291	0.447	PRKACB,MYH9,Calm1 (includes others),MAPK3,ITPR3,MEF2C	2.21	0.034	NaN	MYL9,Calm1 (includes others),ACTA2,NFATC3,TNNC1,Tpm2,MYL3
GÎ±q Signaling	1.37	0.0311	1.342	Calm1 (includes others),MAPK3,ITPR3,MRAS,ATM	1.56	0.0311	-0.447	Calm1 (includes others),RHOB,NFATC3,GSK3B,ATM
ErbB2-ErbB3 Signaling	1.32	0.0435	NaN	MAPK3,MRAS,ATM	1.44	0.0435	NaN	NRG4,GSK3B,ATM
Fatty Acid Î²-oxidation I	1.26	0.0625	NaN	ACSL5,ACSL4	1.36	0.0625	NaN	ECI2,ACSL5
Circadian Rhythm Signaling	1.22	0.0588	NaN	PER1,CLOCK	1.31	0.0588	NaN	PER1,CLOCK
