# Supplementary material for: Antiproliferative, Antiangiogenic, and Antimetastatic Therapy Response by Mangiferin in a Syngeneic Immunocompetent Colorectal Cancer Mouse Model Involves Changes in Mitochondrial Energy Metabolism
Source: Front Pharmacol. 2021 Dec 3;12:670167. doi: 10.3389/fphar.2021.670167 (PMC8678272; doi:10.3389/fphar.2021.670167)
Supplement: Supplementary file 5 [file Table1.XLSX]

## Sheet: DEG_MGF_10mg
Probe_ID	logFC	AveExpr	t	P.Value	adj.P.Val	B	Array.address	EntrezID	Symbol	Name	Genomicloc
ILMN_2817714	0.643594	11.0697	4.88641	1.22974e-05	0.332398	1.52988	4880026	74257	Tspan17	tetraspanin 17	chr13:54897994:54898043:+
ILMN_2715802	-0.453823	13.8447	-4.63047	2.89084e-05	0.390697	0.987031	6980274	NA	NA	NA	chr17:27700303:27700352:+
ILMN_1219173	-0.464422	8.42705	-4.32703	7.81885e-05	0.636435	0.349654	430286	57753	Noc3l	NOC3 like DNA replication regulator	chr19:38863979:38864028:-
ILMN_2505047	-0.339466	7.1864	-4.02076	0.000208317	0.636435	-0.282947	4900709	71592	Pogk	pogo transposable element with KRAB domain	chr1:168325196:168325245:-
ILMN_2503715	-0.419801	9.65885	-3.92921	0.000277709	0.636435	-0.469308	4920671	104718	Ttc7b	tetratricopeptide repeat domain 7B	chr12:101539256:101539305:-
ILMN_2681776	-0.546131	10.1042	-3.8903	0.000313542	0.636435	-0.548056	990110	50772	Mapk6	mitogen-activated protein kinase 6	chr9:75235005:75235054:-
ILMN_1235732	-0.771211	7.31197	-3.86643	0.000337695	0.636435	-0.596235	6450288	386463	Cdsn	corneodesmosin	chr17:35693886:35693935:+
ILMN_2744006	-0.358992	8.26005	-3.85918	0.000345377	0.636435	-0.610841	7610133	17760	Map6	microtubule-associated protein 6	chr7:106485326:106485375:+
ILMN_2647793	0.350855	7.52726	3.82842	0.000379905	0.636435	-0.672732	6370564	68328	Rab13	RAB13, member RAS oncogene family	chr3:90028447:90028496:+
ILMN_2831491	-0.322339	9.18231	-3.72026	0.000529706	0.636435	-0.888836	1470292	110816	Pwp2	PWP2 periodic tryptophan protein homolog (yeast)	chr10:77633852:77633901:-
ILMN_3147112	-0.659171	9.97803	-3.70181	0.000560387	0.636435	-0.92547	6770133	50772	Mapk6	mitogen-activated protein kinase 6	chr9:75235287:75235336:-
ILMN_2728431	0.358306	9.71058	3.67573	0.000606654	0.636435	-0.977095	4010133	56699	Cdc42ep4	CDC42 effector protein (Rho GTPase binding) 4	chr11:113588337:113588386:-
ILMN_2772288	0.394318	8.23789	3.66356	0.000629498	0.636435	-1.00115	2350452	68897	Disp1	dispatched homolog 1 (Drosophila)	chr1_random:48270:48319:-
ILMN_2681221	-0.331839	11.4569	-3.65155	0.000652827	0.636435	-1.02484	4540164	218335	Clptm1l	CLPTM1-like	chr13:73757697:73757746:+
ILMN_2898319	-0.926604	9.63283	-3.65009	0.000655731	0.636435	-1.02773	7560747	216188	Aldh1l2	aldehyde dehydrogenase 1 family, member L2	chr10:82950320:82950369:-
ILMN_2680086	-0.667725	9.95888	-3.64933	0.000657245	0.636435	-1.02923	1580504	76867	Rhbdd1	rhomboid domain containing 1	chr1:82441557:82441606:+
ILMN_2770492	-0.413833	9.20861	-3.63302	0.000690486	0.636435	-1.06135	7100538	56737	Alg2	asparagine-linked glycosylation 2 (alpha-1,3-mannosyltransferase)	chr4:47482907:47482956:-
ILMN_2483811	0.548227	7.67539	3.60997	0.000740206	0.636435	-1.10663	2680402	78255	Ralgps2	Ral GEF with PH domain and SH3 binding motif 2	chr1:158734429:158734478:-
ILMN_2766403	0.450718	9.89997	3.57372	0.000825448	0.636435	-1.17762	1740176	21770	Ppp2r5d	protein phosphatase 2, regulatory subunit B', delta	chr17:46819961:46820010:-
ILMN_3065164	0.350473	9.20574	3.55527	0.000872356	0.636435	-1.21362	3400564	12069	Bex2	brain expressed X-linked 2	chrX:132602156:132602205:-
ILMN_2787738	-0.391188	8.90139	-3.55472	0.000873804	0.636435	-1.2147	380224	232187	Smyd5	SET and MYND domain containing 5	chr6:85395595:85395644:+
ILMN_1256292	0.461306	9.8698	3.54332	0.000904085	0.636435	-1.2369	4890041	216136	Ilvbl	ilvB (bacterial acetolactate synthase)-like	chr10:78047136:78047185:+
ILMN_2761046	-0.699239	9.76535	-3.51908	0.000971875	0.636435	-1.284	4180088	70556	Slc25a33	solute carrier family 25, member 33	chr4:149123161:149123210:-
ILMN_2729718	-0.398133	10.6052	-3.47998	0.00109158	0.636435	-1.3597	2940097	19192	Psme3	proteaseome (prosome, macropain) activator subunit 3 (PA28 gamma, Ki)	chr11:101184633:101184682:+
ILMN_1228441	-0.591193	7.75007	-3.47511	0.00110744	0.636435	-1.36909	4760379	71592	Pogk	pogo transposable element with KRAB domain	chr1:168325617:168325666:-
ILMN_2757008	-0.745529	8.36762	-3.46449	0.00114276	0.636435	-1.38956	5810367	216188	Aldh1l2	aldehyde dehydrogenase 1 family, member L2	chr10:82950734:82950783:-
ILMN_3006123	-0.624892	10.7877	-3.46055	0.00115616	0.636435	-1.39715	2320626	27053	Asns	asparagine synthetase	chr6:7625993:7625996:-,chr6:7625479:7625524:-
ILMN_2975718	0.511728	10.2223	3.44105	0.00122465	0.636435	-1.43466	5860356	20111	Rps6ka1	ribosomal protein S6 kinase polypeptide 1	chr4:133403250:133403299:-
ILMN_1242013	-0.469259	11.0123	-3.43378	0.00125114	0.636435	-1.44861	5810070	80914	Uck2	uridine-cytidine kinase 2	chr1:169156410:169156459:-
ILMN_2748914	-0.330223	10.7689	-3.43319	0.00125333	0.636435	-1.44974	7570291	67070	Lsm14a	LSM14A mRNA processing body assembly factor	chr7:35129804:35129853:-
ILMN_1253772	-0.853199	7.37142	-3.4316	0.00125921	0.636435	-1.45279	290333	386463	Cdsn	corneodesmosin	chr17:35693888:35693937:+
ILMN_2632034	0.33474	9.8201	3.40205	0.00137336	0.636435	-1.50935	4220139	217946	Cdca7l	cell division cycle associated 7 like	chr12:119116962:119117011:+
ILMN_1244768	-0.406478	9.44955	-3.39594	0.00139814	0.636435	-1.52101	2810136	20818	Srprb	signal recognition particle receptor, B subunit	chr9:103092243:103092292:-
ILMN_1254905	-0.356712	9.41316	-3.38043	0.00146305	0.636435	-1.55058	6650364	69663	Ddx51	DEAD (Asp-Glu-Ala-Asp) box polypeptide 51	chr5:111086870:111086919:+
ILMN_2930922	-0.504853	8.24636	-3.37375	0.00149186	0.636435	-1.56329	3170497	75452	Ascc2	activating signal cointegrator 1 complex subunit 2	chr11:4583059:4583108:+
ILMN_2688345	0.359374	9.52593	3.37066	0.00150538	0.636435	-1.56917	6520446	77605	H2afv	H2A histone family, member V	chr11:6328293:6328342:-
ILMN_1259559	0.557678	8.60522	3.36847	0.00151502	0.636435	-1.57333	5960343	14958	H1f0	H1 histone family, member 0	chr15:78860848:78860897:+
ILMN_1216116	0.354298	10.4792	3.3494	0.00160156	0.636435	-1.60954	2510201	83796	Smarcd2	SWI/SNF related, matrix associated, actin dependent regulator of chromatin, subfamily d, member 2	chr11:106124546:106124595:-
ILMN_2688383	-0.449769	9.97087	-3.34813	0.0016075	0.636435	-1.61195	2190390	110109	Nop2	NOP2 nucleolar protein	chr6:125094507:125094556:+
ILMN_1213531	-0.36405	11.5857	-3.33882	0.00165157	0.636435	-1.62958	4560373	72674	Adipor1	adiponectin receptor 1	chr1:136328667:136328716:+
ILMN_2465338	0.344588	9.44423	3.31626	0.0017632	0.652866	-1.6722	2600121	78928	Pigt	phosphatidylinositol glycan anchor biosynthesis, class T	chr2:164333659:164333708:+
ILMN_1224256	-0.484837	9.17494	-3.29961	0.00185014	0.66679	-1.70357	3370288	226144	Erlin1	ER lipid raft associated 1	chr19:44109567:44109616:-
ILMN_2995755	-0.32291	11.8728	-3.28264	0.00194291	0.682037	-1.73545	3440167	225363	Etf1	eukaryotic translation termination factor 1	chr18:35062516:35062565:-
ILMN_2788546	0.373359	11.4655	3.24719	0.00215116	0.687639	-1.8018	3840092	23789	Coro1b	coronin, actin binding protein 1B	chr19:4153949:4153998:+
ILMN_2733524	0.56021	10.2536	3.23953	0.00219885	0.687639	-1.81608	1410615	106582	Nrm	nurim (nuclear envelope membrane protein)	chr17:36002275:36002324:+
ILMN_2599392	-0.407331	8.60774	-3.23877	0.00220362	0.687639	-1.81749	3390608	319719	Simc1	SUMO-interacting motifs containing 1	chr13:54652305:54652354:+
ILMN_2698449	-0.73723	10.4822	-3.22575	0.00228716	0.687639	-1.84173	6040364	15200	Hbegf	heparin-binding EGF-like growth factor	chr18:36664987:36665036:-
ILMN_2949844	0.366846	8.23397	3.20739	0.00241002	0.687639	-1.87582	6840070	80911	Acox3	acyl-Coenzyme A oxidase 3, pristanoyl	chr5:35956166:35956215:+
ILMN_2805945	-0.44305	11.0269	-3.19855	0.00247142	0.687639	-1.8922	5220142	28146	Serp1	stress-associated endoplasmic reticulum protein 1	chr3:58326410:58326459:-
ILMN_1251109	0.480098	9.57281	3.19606	0.00248897	0.687639	-1.89681	5870561	107375	Slc25a45	solute carrier family 25, member 45	chr19:5885609:5885658:+
ILMN_2655774	0.473405	10.0669	3.19559	0.00249227	0.687639	-1.89768	2030315	79044	Mrps34	mitochondrial ribosomal protein S34	chr17:25033166:25033215:+
ILMN_2936954	-0.37806	9.11066	-3.19289	0.00251149	0.687639	-1.90268	4010041	67459	Nvl	nuclear VCP-like	chr1:183023940:183023989:-
ILMN_3151510	-0.369598	11.0302	-3.18649	0.00255751	0.687639	-1.9145	4670577	58172	Sertad2	SERTA domain containing 2	chr11:20552792:20552841:+
ILMN_2599402	-0.421268	8.63554	-3.1851	0.00256759	0.687639	-1.91707	7040204	21885	Tle1	transducin-like enhancer of split 1	chr4:71781205:71781254:-
ILMN_2459155	-0.386069	8.30231	-3.18169	0.00259259	0.687639	-1.92338	1690500	30928	Zbtb18	zinc finger and BTB domain containing 18	chr1:179380688:179380737:+
ILMN_2998395	0.38927	9.9708	3.17643	0.00263147	0.687639	-1.93307	6770044	224656	Zfp523	zinc finger protein 523	chr17:28342768:28342818:+
ILMN_2888552	-0.535602	8.7545	-3.17397	0.00264986	0.687639	-1.9376	3830709	55963	Slc1a4	solute carrier family 1 (glutamate/neutral amino acid transporter), member 4	chr11:20202481:20202530:-
ILMN_2968515	0.350485	9.82288	3.17388	0.00265052	0.687639	-1.93777	540762	22590	Xpa	xeroderma pigmentosum, complementation group A	chr4:46197160:46197166:-,chr4:46196065:46196107:-
ILMN_1224859	0.449122	7.72148	3.17197	0.00266491	0.687639	-1.94129	6650477	231931	Gimap6	GTPase, IMAP family member 6	chr6:48651598:48651647:-
ILMN_2524861	0.425144	8.54157	3.16274	0.00273544	0.687639	-1.9583	6980242	216848	Chd3	chromodomain helicase DNA binding protein 3	chr11:69157044:69157093:-
ILMN_2627566	0.355248	9.6499	3.14738	0.00285662	0.687639	-1.98652	7210022	12337	Capn5	calpain 5	chr7:105270189:105270238:-
ILMN_1254173	0.32599	11.6006	3.13729	0.00293896	0.687639	-2.00502	5560411	17775	Laptm4a	lysosomal-associated protein transmembrane 4A	chr12:8944941:8944990:+
ILMN_2722081	-0.35155	8.54643	-3.12828	0.00301435	0.687639	-2.02151	5690064	12725	Clcn3	chloride channel, voltage-sensitive 3	chr8:63398150:63398199:-
ILMN_2894497	0.377224	10.8343	3.1243	0.00304824	0.687639	-2.02879	2570246	19718	Rfc2	replication factor C (activator 1) 2	chr5:135074121:135074170:+
ILMN_2671584	-0.539085	6.94035	-3.1187	0.00309653	0.687639	-2.03902	7380079	71130	Sh2d6	SH2 domain containing 6	chr6:72467111:72467160:-
ILMN_2785350	0.354689	9.41535	3.11714	0.00311018	0.687639	-2.04188	780711	171095	Il17rc	interleukin 17 receptor C	chr6:113433039:113433088:+
ILMN_2445548	0.381995	9.92142	3.10532	0.00321489	0.687639	-2.06343	7200189	NA	NA	NA	chr2:25992424:25992473:-
ILMN_2688378	-0.399823	9.41657	-3.09879	0.0032742	0.687639	-2.07532	6330167	110109	Nop2	NOP2 nucleolar protein	chr6:125094495:125094544:+
ILMN_1228522	-1.12983	8.43599	-3.09808	0.00328066	0.687639	-2.07661	1450445	23892	Grem1	gremlin 1, DAN family BMP antagonist	chr2:113589260:113589309:-
ILMN_1238042	-0.378621	6.93721	-3.09796	0.00328174	0.687639	-2.07682	7510554	11997	Akr1b7	aldo-keto reductase family 1, member B7	chr6:34372873:34372922:+
ILMN_1250253	-0.32926	7.82719	-3.06709	0.00357685	0.709714	-2.13284	1410196	NA	NA	NA	chr9:36539133:36539182:-
ILMN_2703267	-0.531054	8.71899	-3.04934	0.00375757	0.709714	-2.1649	6510240	18008	Nes	nestin	chr3:87784015:87784064:+
ILMN_1220975	-0.703011	8.47244	-3.04497	0.00380332	0.709714	-2.17277	5900593	19260	Ptpn22	protein tyrosine phosphatase, non-receptor type 22 (lymphoid)	chr3:103713319:103713368:+
ILMN_1243249	0.63219	10.4477	3.03907	0.003866	0.709714	-2.18339	7610215	NA	NA	NA	chr5:34516620:34516669:-
ILMN_2603953	-0.358593	11.3789	-3.03153	0.00394755	0.709714	-2.19696	1500706	20867	Stip1	stress-induced phosphoprotein 1	chr19:7095570:7095619:-
ILMN_2863437	0.442422	9.55209	3.02922	0.0039728	0.709714	-2.20111	7550192	117171	1110038F14Rik	RIKEN cDNA 1110038F14 gene	chr15:76781035:76781084:+
ILMN_2445848	-0.393472	7.77685	-3.02879	0.00397746	0.709714	-2.20187	4590180	30928	Zbtb18	zinc finger and BTB domain containing 18	chr1:179379334:179379383:+
ILMN_2737685	-1.28225	8.58134	-3.02835	0.00398237	0.709714	-2.20267	5690131	17386	Mmp13	matrix metallopeptidase 13	chr9:7283143:7283192:+
ILMN_2602858	0.424385	11.5585	3.02398	0.00403066	0.709714	-2.21051	1740379	NA	NA	NA	chrX:7245141:7245190:-
ILMN_1215651	0.335254	7.32375	3.02108	0.00406309	0.709714	-2.21572	4070762	12580	Cdkn2c	cyclin-dependent kinase inhibitor 2C (p18, inhibits CDK4)	chr4:109337835:109337884:-
ILMN_1255438	0.411988	9.75736	3.01802	0.00409757	0.709714	-2.22121	6380193	223978	Cpped1	calcineurin-like phosphoesterase domain containing 1	chr16:11803871:11803920:-
ILMN_2677391	0.330674	9.52745	3.01734	0.00410518	0.709714	-2.22242	6280717	54633	Pqbp1	polyglutamine binding protein 1	chrX:7471848:7471897:-
ILMN_2755492	0.44346	9.00982	3.01279	0.00415702	0.709714	-2.23057	430551	27999	Fam3c	family with sequence similarity 3, member C	chr6:22256622:22256671:-
ILMN_2880536	-0.369158	11.6537	-2.99414	0.00437582	0.709714	-2.26391	7050370	80914	Uck2	uridine-cytidine kinase 2	chr1:169156346:169156395:-
ILMN_2621708	-0.416556	8.96108	-2.99333	0.00438556	0.709714	-2.26535	4880193	239273	Abcc4	ATP-binding cassette, sub-family C (CFTR/MRP), member 4	chr14:118882550:118882599:-
ILMN_2664884	0.343102	8.01993	2.9927	0.00439316	0.709714	-2.26648	2810273	74257	Tspan17	tetraspanin 17	chr13:54894114:54894163:+
ILMN_2617425	-0.365534	9.95549	-2.98949	0.00443209	0.709714	-2.27221	2810114	56457	Clptm1	cleft lip and palate associated transmembrane protein 1	chr7:20219002:20219051:-
ILMN_2760263	0.459202	10.3659	2.98538	0.00448236	0.709714	-2.27953	3310639	67811	Poldip2	polymerase (DNA-directed), delta interacting protein 2	chr11:78336155:78336204:+
ILMN_3001616	0.638186	10.586	2.98383	0.00450143	0.709714	-2.28229	6980021	18824	Plp2	proteolipid protein 2	chrX:7246053:7246070:-,chrX:7245601:7245632:-
ILMN_1219208	-0.378329	10.2945	-2.98154	0.00452975	0.709714	-2.28636	4920050	230082	Nol6	nucleolar protein family 6 (RNA-associated)	chr4:41061524:41061573:-
ILMN_2728118	-0.325106	9.91986	-2.98094	0.00453718	0.709714	-2.28743	6280128	107094	Rrp12	ribosomal RNA processing 12 homolog (S. cerevisiae)	chr19:41937465:41937514:-
ILMN_1227357	0.338354	10.0849	2.97332	0.00463293	0.709714	-2.30099	4810468	14252	Flot2	flotillin 2	chr11:77873874:77873923:+
ILMN_2726746	-0.573615	7.23383	-2.9729	0.00463822	0.709714	-2.30174	460187	NA	NA	NA	chr2:84870560:84870609:-
ILMN_2636424	0.515372	10.2034	2.96528	0.00473582	0.709714	-2.31526	3800139	223272	Itgbl1	integrin, beta-like 1	chr14:124373195:124373244:+
ILMN_1253819	0.485323	10.912	2.96358	0.00475786	0.709714	-2.31828	7510129	19088	Prkar2b	protein kinase, cAMP dependent regulatory, type II beta	chr12:32643405:32643454:-
ILMN_1233634	-0.716515	8.22873	-2.96128	0.00478787	0.709714	-2.32236	6510291	226525	Rasal2	RAS protein activator like 2	chr1:159107784:159107833:-
ILMN_2871628	0.399883	7.97175	2.95807	0.00483005	0.709714	-2.32805	3170041	19099	Mapk8ip1	mitogen-activated protein kinase 8 interacting protein 1	chr2:92223917:92223966:-
ILMN_2993109	1.08634	10.2467	2.95416	0.00488179	0.709714	-2.33497	130634	74747	Ddit4	DNA-damage-inducible transcript 4	chr10:59412594:59412643:-
ILMN_1245918	0.34011	9.70377	2.95035	0.00493273	0.709714	-2.34171	4860598	66513	Tab1	TGF-beta activated kinase 1/MAP3K7 binding protein 1	chr15:79992060:79992109:+
ILMN_2690396	-0.38526	9.22798	-2.94874	0.00495445	0.709714	-2.34456	4220091	67169	Nradd	neurotrophin receptor associated death domain	chr9:110524355:110524404:-
ILMN_1219447	0.382737	8.46429	2.94699	0.00497807	0.709714	-2.34765	3450072	56364	Zmym3	zinc finger, MYM-type 3	chrX:98599777:98599826:-
ILMN_1224250	0.366737	7.97593	2.94386	0.00502064	0.709714	-2.35318	7160370	100637	N4bp2l1	NEDD4 binding protein 2-like 1	chr5:151374448:151374497:-
ILMN_2450096	0.354342	8.433	2.93198	0.00518546	0.709714	-2.37414	670594	22693	Zfp30	zinc finger protein 30	chr7:30579476:30579525:+
ILMN_2660328	-0.34649	9.17224	-2.9303	0.00520923	0.709714	-2.37711	130563	76577	Faf2	Fas associated factor family member 2	chr13:54765119:54765168:+
ILMN_2487517	-0.409232	9.66456	-2.92992	0.00521458	0.709714	-2.37778	7400468	70599	Ssfa2	sperm specific antigen 2	chr2:79512566:79512615:+
ILMN_2503361	-0.375692	10.8891	-2.92555	0.00527676	0.709714	-2.38547	1230411	73192	Xpot	exportin, tRNA (nuclear export receptor for tRNAs)	chr10:121024679:121024728:-
ILMN_2657467	0.385596	9.37845	2.92354	0.0053057	0.709714	-2.38902	3130022	56876	Nsmf	NMDA receptor synaptonuclear signaling and neuronal migration factor	chr2:24918317:24918366:+
ILMN_2899591	-0.43125	10.7365	-2.92228	0.00532372	0.709714	-2.39122	3190327	107045	Lars	leucyl-tRNA synthetase	chr18:42369714:42369763:-
ILMN_3124947	-0.487558	8.57447	-2.90403	0.00559339	0.709714	-2.42327	4780609	30928	Zbtb18	zinc finger and BTB domain containing 18	chr1:179380235:179380284:+
ILMN_2835686	0.380139	10.4849	2.90175	0.0056278	0.709714	-2.42725	5890274	22630	Ywhaq	tyrosine 3-monooxygenase/tryptophan 5-monooxygenase activation protein, theta polypeptide	chr12:21396346:21396395:-
ILMN_2603825	-0.390887	9.46798	-2.90057	0.00564589	0.709714	-2.42933	6020725	67956	Kmt5a	lysine methyltransferase 5A	chr5:124911236:124911285:+
ILMN_2732419	-0.459516	9.35563	-2.89818	0.00568233	0.709714	-2.43351	1070653	17299	Mettl1	methyltransferase like 1	chr10:126481650:126481699:+
ILMN_1230926	-0.892218	7.79787	-2.89487	0.00573339	0.709714	-2.43931	5310497	23966	Tenm4	teneurin transmembrane protein 4	chr7:104056914:104056963:+
ILMN_2706051	-0.484077	9.47715	-2.88878	0.0058283	0.709714	-2.44995	940431	67163	Ccdc47	coiled-coil domain containing 47	chr11:106062211:106062260:-
ILMN_2806315	-0.577986	7.41152	-2.88835	0.00583505	0.709714	-2.4507	5550402	NA	NA	NA	chr10:75400722:75400771:-
ILMN_2663613	0.426932	10.582	2.88345	0.00591251	0.709714	-2.45925	1770152	16419	Itgb5	integrin beta 5	chr16:33949123:33949172:+
ILMN_2439378	-0.474603	7.48351	-2.88147	0.00594413	0.709714	-2.46271	5670598	17760	Map6	microtubule-associated protein 6	chr7:106468372:106468421:+
ILMN_1240938	-0.382198	9.91891	-2.88074	0.00595574	0.709714	-2.46398	5340762	98682	Mfsd6	major facilitator superfamily domain containing 6	chr1:52713235:52713284:-
ILMN_2755511	-0.388512	9.67665	-2.87791	0.00600123	0.709714	-2.46891	2490037	234839	Piezo1	piezo-type mechanosensitive ion channel component 1	chr8:125005884:125005933:-
ILMN_3104139	-0.356902	8.45216	-2.87606	0.00603116	0.709714	-2.47213	6840022	75710	Rbm12	RNA binding motif protein 12	chr2:155921168:155921217:-
ILMN_2815889	-0.335355	9.84749	-2.87317	0.00607818	0.709714	-2.47717	4830246	101612	Grwd1	glutamate-rich WD repeat containing 1	chr7:53080934:53080983:-
ILMN_1258394	-0.465962	10.4911	-2.86348	0.00623835	0.709714	-2.49402	2320767	234734	Aars	alanyl-tRNA synthetase	chr8:113579397:113579446:+
ILMN_1238547	-1.01846	9.3277	-2.85592	0.00636592	0.709714	-2.50714	1990373	11839	Areg	amphiregulin	chr5:91577301:91577350:+
ILMN_1217344	-0.575317	7.81343	-2.85592	0.00636597	0.709714	-2.50715	5270576	226525	Rasal2	RAS protein activator like 2	chr1:159216912:159216961:-
ILMN_2753792	0.683906	7.38891	2.85199	0.00643323	0.709714	-2.51396	1300475	20897	Stra6	stimulated by retinoic acid gene 6	chr9:58001318:58001367:+
ILMN_1227163	-0.423734	10.4436	-2.85004	0.00646688	0.709714	-2.51733	6350386	70223	Nars	asparaginyl-tRNA synthetase	chr18:64659457:64659506:-
ILMN_1227282	-0.924634	7.9858	-2.84983	0.00647045	0.709714	-2.51769	7040333	223920	Soat2	sterol O-acyltransferase 2	chr15:101993642:101993691:+
ILMN_1228233	0.568426	9.44281	2.84943	0.00647748	0.709714	-2.5184	3850129	14862	Gstm1	glutathione S-transferase, mu 1	chr3:107815278:107815327:-
ILMN_2663576	0.406251	10.1045	2.84216	0.00660453	0.709714	-2.53098	6650037	171486	Cd99l2	CD99 antigen-like 2	chrX:68673361:68673410:-
ILMN_3004177	0.347583	6.86456	2.84052	0.00663355	0.709714	-2.53382	2190500	71775	1300017J02Rik	RIKEN cDNA 1300017J02 gene	chr9:103152878:103152927:-
ILMN_2743312	-0.475035	6.97721	-2.81774	0.00704846	0.729961	-2.5731	6370333	71130	Sh2d6	SH2 domain containing 6	chr6:72465264:72465313:-
ILMN_2557957	-0.355695	7.49977	-2.81053	0.00718476	0.732658	-2.58549	1990524	NA	NA	NA	chr1:187233366:187233415:+
ILMN_1255766	0.375633	9.40853	2.80172	0.00735442	0.735611	-2.60059	4200204	24055	Sh3bp2	SH3-domain binding protein 2	chr5:34906187:34906236:+
ILMN_2730003	-0.349908	10.1038	-2.80076	0.00737316	0.735611	-2.60224	7330424	108673	Ccdc86	coiled-coil domain containing 86	chr19:11017451:11017500:-
ILMN_1223697	-0.477455	11.4142	-2.79752	0.00743678	0.735611	-2.6078	2230538	12505	Cd44	CD44 antigen	chr2:102652950:102652999:-
ILMN_1254630	0.410495	12.4634	2.79556	0.00747544	0.735611	-2.61115	6400138	19267	Ptpre	protein tyrosine phosphatase, receptor type, E	chr7:142843444:142843493:+
ILMN_1232081	-0.327691	7.41861	-2.78746	0.00763723	0.735611	-2.625	5130494	109624	Cald1	caldesmon 1	chr6:34723745:34723794:+
ILMN_2669225	0.329679	7.43977	2.78696	0.00764731	0.735611	-2.62585	1510025	21886	Tle2	transducin-like enhancer of split 2	chr10:81052190:81052239:+
ILMN_1239727	-0.456499	6.96266	-2.77723	0.00784614	0.749404	-2.64245	5550288	71130	Sh2d6	SH2 domain containing 6	chr6:72465550:72465599:-
ILMN_2638558	-0.381555	8.69334	-2.7694	0.00800974	0.752068	-2.65579	5690156	64934	Pes1	pescadillo ribosomal biogenesis factor 1	chr11:3879883:3879932:+
ILMN_1233726	0.41164	8.32861	2.76739	0.0080523	0.752068	-2.65922	4290739	170799	Rtkn2	rhotekin 2	chr10:67505107:67505156:+
ILMN_1260448	-0.52332	9.43375	-2.76239	0.00815878	0.752068	-2.66771	2100278	20620	Plk2	polo-like kinase 2	chr13:111190807:111190856:+
ILMN_1229957	0.633926	10.5307	2.75193	0.00838594	0.758142	-2.68545	60041	16157	Il11ra1	interleukin 11 receptor, alpha chain 1	chr4:41716258:41716307:+
ILMN_3154810	0.395287	9.62459	2.75134	0.00839906	0.758142	-2.68646	3420154	67155	Smarca2	SWI/SNF related, matrix associated, actin dependent regulator of chromatin, subfamily a, member 2	chr19:26852604:26852653:+
ILMN_2886828	0.32622	7.20672	2.74319	0.00858023	0.758142	-2.70025	5220097	218772	Rarb	retinoic acid receptor, beta	chr14:17263618:17263667:-
ILMN_2759289	-0.369172	9.3884	-2.73418	0.00878503	0.758142	-2.71548	6560477	20874	Slk	STE20-like kinase	chr19:47716741:47716790:+
ILMN_1216143	-0.341477	8.77912	-2.73286	0.00881531	0.758142	-2.7177	5270102	29864	Rnf11	ring finger protein 11	chr4:109125525:109125574:-
ILMN_1254943	0.439582	8.08027	2.72926	0.00889856	0.758142	-2.72377	2260746	233552	Gdpd5	glycerophosphodiester phosphodiesterase domain containing 5	chr7:106609375:106609424:+
ILMN_2418426	-0.554567	9.40061	-2.72327	0.00903875	0.758142	-2.73386	7040711	22401	Zmat3	zinc finger matrin type 3	chr3:32234129:32234178:-
ILMN_3159730	-0.486446	10.2201	-2.72001	0.00911597	0.758142	-2.73935	4480674	230721	Pabpc4	poly(A) binding protein, cytoplasmic 4	chr4:122972511:122972516:+,chr4:122973173:122973216:+
ILMN_2631771	0.330784	10.9374	2.71205	0.00930681	0.758142	-2.75272	6220091	12616	Cenpb	centromere protein B	chr2:131003044:131003093:-
ILMN_2719163	-0.605163	9.816	-2.71123	0.00932675	0.758142	-2.7541	50450	74142	Lonp1	lon peptidase 1, mitochondrial	chr17:56754705:56754754:-
ILMN_1253972	0.503468	7.52528	2.7025	0.00954083	0.758142	-2.76875	1030497	73914	Irak3	interleukin-1 receptor-associated kinase 3	chr10:119578810:119578859:-
ILMN_2888786	-0.384507	9.32861	-2.69845	0.0096416	0.758142	-2.77552	3400014	20874	Slk	STE20-like kinase	chr19:47716738:47716787:+
ILMN_2649550	-0.410342	9.37268	-2.69344	0.00976755	0.758142	-2.78389	3840253	14283	Fosl1	fos-like antigen 1	chr19:5455579:5455628:+
ILMN_2673894	-0.323013	11.8237	-2.69238	0.00979439	0.758142	-2.78566	3360452	321022	Cdv3	carnitine deficiency-associated gene expressed in ventricle 3	chr9:103255698:103255747:-
ILMN_2589785	0.322687	10.2933	2.69196	0.00980503	0.758142	-2.78636	2810280	71994	Cnn3	calponin 3, acidic	chr3:121160930:121160979:+
ILMN_2941992	0.34173	8.27339	2.68961	0.00986499	0.758142	-2.79029	990682	19165	Psen2	presenilin 2	chr1:182157384:182157433:-
ILMN_2623591	0.328007	8.13621	2.68893	0.00988247	0.758142	-2.79143	5720577	11785	Apbb1	amyloid beta (A4) precursor protein-binding, family B, member 1	chr7:112707107:112707156:-
ILMN_1250715	0.713523	7.16885	2.68845	0.00989474	0.758142	-2.79223	1580750	NA	NA	NA	chr6:68071095:68071131:+,chr6:68071509:68071522:+
ILMN_2433946	-0.477177	8.92956	-2.68141	0.0100766	0.758142	-2.80398	770307	93683	Glce	glucuronyl C5-epimerase	chr9:61905239:61905288:-
ILMN_1242406	0.454795	8.00809	2.67926	0.0101326	0.758142	-2.80755	4860379	13537	Dusp2	dual specificity phosphatase 2	chr2:127163605:127163654:+
ILMN_2643513	-0.423968	12.2549	-2.67569	0.0102266	0.758142	-2.81349	1260164	27053	Asns	asparagine synthetase	chr6:7625248:7625297:-
ILMN_2576590	-0.45251	9.51647	-2.66621	0.0104797	0.758142	-2.82925	5090221	17755	Map1b	microtubule-associated protein 1B	chr13:100191950:100191997:-
ILMN_2688653	-0.435982	9.08299	-2.66442	0.0105283	0.758142	-2.83223	940546	13836	Epha2	Eph receptor A2	chr4:140884676:140884725:+
ILMN_1222733	-0.456651	9.57264	-2.66437	0.0105296	0.758142	-2.83231	6840689	24000	Ptpn21	protein tyrosine phosphatase, non-receptor type 21	chr12:99915182:99915231:-
ILMN_2589651	0.376078	8.01853	2.66433	0.0105306	0.758142	-2.83237	4150193	16790	Anpep	alanyl (membrane) aminopeptidase	chr7:86967047:86967096:-
ILMN_2772632	1.70125	8.48784	2.65757	0.0107154	0.758142	-2.84358	6400719	20210	Saa3	serum amyloid A 3	chr7:53967542:53967591:-
ILMN_2619594	0.63555	9.35133	2.65675	0.0107381	0.758142	-2.84494	2360114	16157	Il11ra1	interleukin 11 receptor, alpha chain 1	chr4:41716214:41716263:+
ILMN_2989955	0.572395	10.4543	2.65659	0.0107425	0.758142	-2.8452	6940278	12153	Bmp1	bone morphogenetic protein 1	chr14:70874367:70874416:-
ILMN_2627140	-0.397717	8.58068	-2.65261	0.0108529	0.758142	-2.85178	7160296	320706	Soga1	suppressor of glucose, autophagy associated 1	chr2:156841833:156841882:-
ILMN_1244279	-0.632001	8.0153	-2.64713	0.0110067	0.758147	-2.86085	2370110	228775	Trib3	tribbles pseudokinase 3	chr2:152163640:152163689:-
ILMN_2614945	-0.331764	8.14477	-2.63771	0.0112759	0.760879	-2.8764	4390170	79456	Recql4	RecQ protein-like 4	chr15:76534221:76534270:-
ILMN_1230777	0.353508	11.3932	2.63454	0.0113678	0.760879	-2.88162	4150678	381629	Atraid	all-trans retinoic acid induced differentiation factor	chr5:31356898:31356947:+
ILMN_2544056	-1.74857	10.0616	-2.63074	0.0114788	0.760879	-2.88787	1570546	100503605	Hbb-bs	hemoglobin, beta adult s chain	chr7:110975090:110975139:-
ILMN_1253237	0.397196	8.78796	2.62724	0.011582	0.760879	-2.89363	1940113	18569	Pdcd4	programmed cell death 4	chr19:54003950:54003999:+
ILMN_1237725	-0.343162	7.96341	-2.62694	0.0115909	0.760879	-2.89413	1580681	271970	Arsj	arylsulfatase J	chr3:126142608:126142657:+
ILMN_1212702	-1.4506	12.3752	-2.62602	0.0116181	0.760879	-2.89563	2000398	NA	NA	NA	chr11:32183968:32184017:+
ILMN_2654495	-0.36812	11.2955	-2.6257	0.0116277	0.760879	-2.89616	3830377	29875	Iqgap1	IQ motif containing GTPase activating protein 1	chr7:87857713:87857762:-
ILMN_1250008	-0.378372	7.28531	-2.62178	0.0117447	0.760879	-2.90261	1070717	NA	NA	NA	chr19:3871623:3871672:+
ILMN_2643534	-0.966332	8.59341	-2.62048	0.0117838	0.760879	-2.90474	2690253	70726	Angptl6	angiopoietin-like 6	chr9:20678338:20678387:-
ILMN_1257244	-0.377484	10.5434	-2.6194	0.0118161	0.760879	-2.9065	4050039	68192	Leprotl1	leptin receptor overlapping transcript-like 1	chr8:35198816:35198865:-
ILMN_2506727	0.627955	8.28913	2.61658	0.0119016	0.760879	-2.91114	6180739	72575	C430049B03Rik	RIKEN cDNA C430049B03 gene	chrX:50406328:50406377:-
ILMN_1229680	-0.43603	7.68633	-2.61305	0.0120091	0.760879	-2.91692	4390470	71436	Flrt3	fibronectin leucine rich transmembrane protein 3	chr2:140485101:140485150:-
ILMN_1219840	0.459395	8.66416	2.60776	0.0121719	0.760879	-2.92558	3710136	229534	Pbxip1	pre B cell leukemia transcription factor interacting protein 1	chr3:89254770:89254819:+
ILMN_2623280	-0.356332	8.54418	-2.60593	0.0122288	0.760879	-2.92857	5910220	18414	Osmr	oncostatin M receptor	chr15:6763990:6764039:-
ILMN_1226293	0.336087	7.24428	2.59988	0.0124183	0.760879	-2.93846	2470086	72027	Slc39a4	solute carrier family 39 (zinc transporter), member 4	chr15:76442940:76442989:-
ILMN_2779703	-0.472243	11.4785	-2.59904	0.0124448	0.760879	-2.93983	4200403	13870	Ercc1	excision repair cross-complementing rodent repair deficiency, complementation group 1	chr7:19939697:19939746:+
ILMN_2513451	0.558991	9.5916	2.59515	0.0125682	0.760879	-2.94616	2760528	NA	NA	NA	chr16:20128996:20129045:+
ILMN_2796472	-0.67139	10.5673	-2.591	0.0127014	0.760879	-2.95294	5900577	22359	Vldlr	very low density lipoprotein receptor	chr19:27323948:27323997:+
ILMN_1249753	0.445987	7.79091	2.58842	0.0127847	0.760879	-2.95714	6840162	NA	NA	NA	chr7:119809187:119809236:-
ILMN_1255556	0.343737	8.95375	2.58767	0.012809	0.760879	-2.95836	4880379	68943	Pink1	PTEN induced putative kinase 1	chr4:137869663:137869712:-
ILMN_2515601	-0.681037	10.3743	-2.58491	0.0128987	0.760879	-2.96284	4480639	22359	Vldlr	very low density lipoprotein receptor	chr19:27323839:27323888:+
ILMN_2545963	-1.42701	11.8523	-2.58259	0.0129747	0.760879	-2.96661	6770100	NA	NA	NA	chr7:110962310:110962359:-
ILMN_2544674	-0.42182	7.59053	-2.58176	0.013002	0.760879	-2.96796	2190615	107045	Lars	leucyl-tRNA synthetase	chr18:42404420:42404469:-
ILMN_2654403	-0.399979	8.0138	-2.58144	0.0130126	0.760879	-2.96849	5090500	29864	Rnf11	ring finger protein 11	chr4:109129596:109129645:-
ILMN_2528440	-0.435732	11.7064	-2.57948	0.0130773	0.760879	-2.97167	4040707	230721	Pabpc4	poly(A) binding protein, cytoplasmic 4	chr4:122975136:122975185:+
ILMN_2766596	0.395181	9.56074	2.57252	0.0133093	0.760879	-2.98296	4850685	218138	Gmds	GDP-mannose 4, 6-dehydratase	chr13:31911610:31911659:-
ILMN_2813830	-0.435167	8.33372	-2.56987	0.0133988	0.760879	-2.98726	3610619	23959	Nt5e	5' nucleotidase, ecto	chr9:88266543:88266592:+
ILMN_1243499	-0.351944	9.26097	-2.56904	0.0134268	0.760879	-2.9886	1510477	15925	Ide	insulin degrading enzyme	chr19:37345261:37345310:-
ILMN_2699477	0.349315	8.1644	2.56827	0.0134529	0.760879	-2.98984	2650228	80283	Abtb1	ankyrin repeat and BTB (POZ) domain containing 1	chr6:88785923:88785972:-
ILMN_2726092	-0.337531	9.84296	-2.56816	0.0134567	0.760879	-2.99003	5560241	264064	Cdk8	cyclin-dependent kinase 8	chr5:147114079:147114128:+
ILMN_2941324	0.421827	8.70375	2.56368	0.0136097	0.761633	-2.99728	1980102	69146	Gsdmd	gasdermin D	chr15:75697747:75697796:+
ILMN_2708877	-0.336101	10.8657	-2.56217	0.0136615	0.762955	-2.99972	2900010	101476	Plekha1	pleckstrin homology domain containing, family A (phosphoinositide binding specific) member 1	chr7:138056747:138056796:+
ILMN_2703738	-0.330532	8.6063	-2.55696	0.0138419	0.764971	-3.00813	6860255	239393	Lrp12	low density lipoprotein-related protein 12	chr15:39702717:39702766:-
ILMN_2884728	0.407645	8.54868	2.55675	0.0138491	0.764971	-3.00847	3310315	21400	Tcea2	transcription elongation factor A (SII), 2	chr2:181422640:181422689:+
ILMN_1224534	-0.402495	9.8995	-2.54291	0.014339	0.764971	-3.03076	1240189	66583	Exosc1	exosome component 1	chr19:41998331:41998380:-
ILMN_2942989	-0.372765	10.7203	-2.54276	0.0143444	0.764971	-3.031	4920685	14489	Mtpn	myotrophin	chr6:35459533:35459582:-
ILMN_1243862	-0.833992	8.1154	-2.54018	0.0144376	0.764971	-3.03515	7650477	16156	Il11	interleukin 11	chr7:4724863:4724912:-
ILMN_2744380	0.340336	10.4526	2.53898	0.014481	0.764971	-3.03708	6040224	67963	Npc2	Niemann-Pick type C2	chr12:86097436:86097485:-
ILMN_2595200	0.351693	10.3506	2.53746	0.0145364	0.764971	-3.03952	2140450	NA	NA	NA	chrX:50912237:50912286:+
ILMN_1213809	0.661831	7.46049	2.537	0.0145532	0.764971	-3.04026	2750543	110168	Gpr18	G protein-coupled receptor 18	chr14:122310842:122310891:-
ILMN_2680038	0.474105	8.52868	2.53567	0.0146018	0.764971	-3.0424	1770592	74137	Nuak2	NUAK family, SNF1-like kinase, 2	chr1:134229736:134229785:+
ILMN_2609304	-0.536943	7.78694	-2.52827	0.0148748	0.764971	-3.05427	3890670	16412	Itgb1	integrin beta 1 (fibronectin receptor beta)	chr8:131209694:131209743:+
ILMN_1259470	0.477017	12.2183	2.52568	0.0149712	0.764971	-3.05841	3450180	65963	Tmem176b	transmembrane protein 176B	chr6:48783859:48783908:-
ILMN_2602204	-0.350131	9.62713	-2.52004	0.0151834	0.764971	-3.06742	5910347	72033	Tsc22d2	TSC22 domain family, member 2	chr3:58265187:58265236:+
ILMN_2898886	-0.395068	9.70258	-2.51786	0.0152663	0.764971	-3.0709	4640639	433804	Zfp985	zinc finger protein 985	chr4:146958705:146958754:+
ILMN_2803249	1.23738	8.39021	2.51232	0.0154788	0.764971	-3.07975	2360050	21743	Inmt	indolethylamine N-methyltransferase	chr6:55120888:55120937:-
ILMN_2892441	0.482492	8.66867	2.51105	0.0155277	0.764971	-3.08177	360348	14860	Gsta4	glutathione S-transferase, alpha 4	chr9:78056899:78056948:+
ILMN_3106592	0.48956	7.55869	2.51062	0.0155442	0.764971	-3.08245	4850612	53901	Rcan2	regulator of calcineurin 2	chr17:44176265:44176314:+
ILMN_2645662	0.634426	9.56358	2.50842	0.0156296	0.764971	-3.08596	2750184	67893	Tmem86a	transmembrane protein 86A	chr7:54309983:54310032:+
ILMN_1248389	0.338555	10.4118	2.50759	0.015662	0.764971	-3.08729	4850133	19062	Inpp5k	inositol polyphosphate 5-phosphatase K	chr11:75462288:75462337:+
ILMN_1239117	-1.32781	11.2003	-2.50105	0.015919	0.764971	-3.0977	4540333	NA	NA	NA	chr7:110962311:110962360:-
ILMN_1234318	0.374579	9.71126	2.50037	0.0159458	0.764971	-3.09877	1780168	66530	Ubxn6	UBX domain protein 6	chr17:56207824:56207873:-
ILMN_1214514	-0.402314	7.42405	-2.50011	0.0159561	0.764971	-3.09919	5550053	213053	Slc39a14	solute carrier family 39 (zinc transporter), member 14	chr14:70708484:70708533:-
ILMN_1216452	-1.39665	11.8557	-2.5001	0.0159563	0.764971	-3.0992	6100671	NA	NA	NA	chr7:110962064:110962113:-
ILMN_2797928	0.599737	8.28361	2.49915	0.015994	0.764971	-3.1007	2680646	66175	Mustn1	musculoskeletal, embryonic nuclear protein 1	chr14:31694516:31694565:+
ILMN_2859032	-0.415238	8.57892	-2.49454	0.0161781	0.764971	-3.10803	7050138	328232	Gfod1	glucose-fructose oxidoreductase domain containing 1	chr13:43291250:43291299:-
ILMN_2635272	1.24448	8.40903	2.48731	0.0164709	0.764971	-3.1195	6380762	NA	NA	NA	chr12:114497020:114497069:-
ILMN_1234257	0.512284	8.85277	2.48311	0.0166428	0.764971	-3.12613	1190259	71752	Gtf3c2	general transcription factor IIIC, polypeptide 2, beta	chr5:31458399:31458448:-
ILMN_1223041	0.520877	8.34642	2.48266	0.0166615	0.764971	-3.12685	6450687	66610	Abi3	ABI gene family, member 3	chr11:95693735:95693784:-
ILMN_2697361	0.416282	8.23629	2.47922	0.0168041	0.764971	-3.1323	3120017	209773	Dennd2a	DENN/MADD domain containing 2A	chr6:39412593:39412642:-
ILMN_1226525	0.348154	6.91815	2.47874	0.0168239	0.764971	-3.13305	2570487	14961	H2-Ab1	histocompatibility 2, class II antigen A, beta 1	chr17:34406081:34406130:+
ILMN_1254405	-0.363883	12.5958	-2.47726	0.0168856	0.764971	-3.13539	4120753	16905	Lmna	lamin A	chr3:88287992:88288041:-
ILMN_2684370	1.50438	8.63111	2.47583	0.0169452	0.764971	-3.13764	630730	NA	NA	NA	chr6:70676614:70676663:+
ILMN_1229056	0.377311	9.25881	2.47438	0.017006	0.764971	-3.13993	770056	27999	Fam3c	family with sequence similarity 3, member C	chr6:22256623:22256672:-
ILMN_2842338	0.496497	8.21974	2.47415	0.0170155	0.764971	-3.14029	380672	108995	Tbc1d10c	TBC1 domain family, member 10c	chr19:4184506:4184555:-
ILMN_2750740	-0.419407	7.8461	-2.4731	0.0170597	0.764971	-3.14194	650021	71436	Flrt3	fibronectin leucine rich transmembrane protein 3	chr2:140485087:140485136:-
ILMN_2745370	0.752788	8.00246	2.47293	0.0170671	0.764971	-3.14222	4070215	20887	Sult1a1	sulfotransferase family 1A, phenol-preferring, member 1	chr7:133816609:133816658:-
ILMN_1240202	-0.37496	7.5769	-2.47291	0.0170678	0.764971	-3.14225	1430594	216742	Fnip1	folliculin interacting protein 1	chr11:54329963:54330012:+
ILMN_2796382	-1.09591	8.29404	-2.47037	0.0171753	0.764971	-3.14626	60324	386463	Cdsn	corneodesmosin	chr17:35693776:35693825:+
ILMN_2772264	0.636393	7.34154	2.46875	0.017244	0.764971	-3.14881	240242	NA	NA	NA	chr12:114497098:114497147:-
ILMN_1236718	-1.30777	12.6159	-2.46561	0.0173779	0.764971	-3.15375	4290291	NA	NA	NA	chr7:110961997:110962046:-
ILMN_3112873	0.468588	11.7193	2.46341	0.0174725	0.764971	-3.15721	6250193	56338	Txnip	thioredoxin interacting protein	chr3:96365482:96365531:+
ILMN_2432550	0.435528	9.76427	2.4631	0.0174857	0.764971	-3.1577	540753	217410	Trib2	tribbles pseudokinase 2	chr12:15798610:15798659:-
ILMN_1218264	-0.653285	10.3027	-2.46177	0.0175429	0.764971	-3.15978	4070201	22359	Vldlr	very low density lipoprotein receptor	chr19:27323841:27323890:+
ILMN_2612079	-0.40126	8.76366	-2.46161	0.0175501	0.764971	-3.16004	6840600	81910	Rrbp1	ribosome binding protein 1	chr2:143811752:143811801:-
ILMN_2819951	-0.336365	9.31607	-2.45994	0.0176225	0.764971	-3.16267	520184	239393	Lrp12	low density lipoprotein-related protein 12	chr15:39702200:39702249:-
ILMN_1231396	0.379422	8.77075	2.45863	0.0176793	0.764971	-3.16473	2480088	170742	Sertad3	SERTA domain containing 3	chr7:28262005:28262054:+
ILMN_1216623	0.334124	9.52431	2.45517	0.0178303	0.764971	-3.17016	2810709	68327	Tsr3	TSR3 20S rRNA accumulation	chr17:25379624:25379673:+
ILMN_2760043	-0.348843	8.43685	-2.45458	0.0178562	0.764971	-3.17108	6330070	56194	Prpf40a	pre-mRNA processing factor 40A	chr2:52997753:52997802:-
ILMN_1245092	0.322745	11.7241	2.44852	0.0181241	0.764971	-3.18059	2120215	19035	Ppib	peptidylprolyl isomerase B	chr9:65914266:65914315:+
ILMN_2669540	0.459044	10.603	2.44851	0.0181245	0.764971	-3.1806	4540632	67675	Cuta	cutA divalent cation tolerance homolog	chr17:27074940:27074989:-
ILMN_1216426	-0.340273	8.501	-2.44832	0.0181327	0.764971	-3.18089	3370291	242291	Impad1	inositol monophosphatase domain containing 1	chr4:4691673:4691722:-
ILMN_1256518	0.346173	10.6528	2.44224	0.0184054	0.764971	-3.19041	3180068	110198	Akr7a5	aldo-keto reductase family 7, member A5 (aflatoxin aldehyde reductase)	chr4:138874229:138874278:+
ILMN_1250531	-0.327866	9.6186	-2.43666	0.0186587	0.764971	-3.19913	3310270	116914	Slc19a2	solute carrier family 19 (thiamine transporter), member 2	chr1:166195371:166195420:+
ILMN_2754985	-0.788946	11.1295	-2.4355	0.0187115	0.764971	-3.20093	4480180	21664	Phlda1	pleckstrin homology like domain, family A, member 1	chr10:110945203:110945252:+
ILMN_1229203	-1.26561	12.1282	-2.43369	0.0187946	0.764971	-3.20376	2340672	NA	NA	NA	chr7:110962320:110962368:-
ILMN_3133352	0.36515	8.82736	2.43136	0.0189022	0.764971	-3.2074	3130750	22256	Ung	uracil DNA glycosylase	chr5:114589086:114589135:+
ILMN_2650603	-0.342307	8.35607	-2.42776	0.019069	0.764971	-3.213	6560021	54352	Irx5	Iroquois related homeobox 5 (Drosophila)	chr8:94884736:94884785:+
ILMN_2773110	-0.391816	8.13196	-2.4256	0.0191699	0.764971	-3.21636	3440100	12530	Cdc25a	cell division cycle 25A	chr9:109795038:109795087:+
ILMN_1228404	0.664442	7.92482	2.42433	0.0192294	0.764971	-3.21834	4760575	27371	Sh2d2a	SH2 domain containing 2A	chr3:87656611:87656660:+
ILMN_2434853	0.417407	12.2636	2.42354	0.0192663	0.764971	-3.21956	4540195	NA	NA	NA	chrM:3933:3982:+
ILMN_2645793	0.321946	9.06499	2.42345	0.0192709	0.764971	-3.21971	5720136	67689	Aldh3b1	aldehyde dehydrogenase 3 family, member B1	chr19:3913634:3913683:-
ILMN_2631259	0.407539	7.04373	2.4228	0.0193012	0.764971	-3.22071	2030372	NA	NA	NA	chr6:68221193:68221242:+
ILMN_3132898	0.385472	11.2394	2.42097	0.0193878	0.764971	-3.22356	4880537	66090	Ypel3	yippee-like 3 (Drosophila)	chr7:133923946:133923995:+
ILMN_2604224	0.462106	10.484	2.42029	0.0194199	0.764971	-3.22462	1660605	20356	Sema5a	sema domain, seven thrombospondin repeats (type 1 and type 1-like), transmembrane domain (TM) and short cytoplasmic domain, (semaphorin) 5A	chr15:32625930:32625979:+
ILMN_2938820	-0.340366	7.67948	-2.41779	0.0195385	0.764971	-3.2285	1820196	18040	Nefm	neurofilament, medium polypeptide	chr14:68738058:68738107:-
ILMN_2931900	-0.325679	8.98245	-2.41572	0.0196371	0.764971	-3.2317	1980601	66870	Serbp1	serpine1 mRNA binding protein 1	chr6:67235498:67235547:+
ILMN_2672190	0.571768	8.90892	2.41504	0.0196698	0.764971	-3.23276	6200692	15901	Id1	inhibitor of DNA binding 1	chr2:152562859:152562908:+
ILMN_1255462	-1.4332	9.48735	-2.41478	0.0196821	0.764971	-3.23316	4210739	NA	NA	NA	chr7:110962309:110962358:-
ILMN_2947568	-0.817957	8.97471	-2.412	0.0198158	0.764971	-3.23747	580609	13197	Gadd45a	growth arrest and DNA-damage-inducible 45 alpha	chr6:66985526:66985575:-
ILMN_1228607	0.637806	7.24202	2.41156	0.0198371	0.764971	-3.23816	4640113	NA	NA	NA	chr6:68220537:68220566:+,chr6:68220948:68220968:+
ILMN_1255834	0.327155	8.9775	2.4115	0.0198399	0.764971	-3.23824	6270091	98267	Stk17b	serine/threonine kinase 17b (apoptosis-inducing)	chr1:53812465:53812514:-
ILMN_2679908	-0.447831	7.31812	-2.40629	0.0200927	0.764971	-3.24631	1710647	320214	Maats1	MYCBP-associated, testis expressed 1	chr16:38297978:38298027:-
ILMN_1223244	-1.27761	12.2831	-2.40535	0.0201387	0.764971	-3.24776	3610392	NA	NA	NA	chr7:110962070:110962119:-
ILMN_1245815	-0.422004	10.1553	-2.40469	0.0201711	0.764971	-3.24879	4290647	217342	Ube2o	ubiquitin-conjugating enzyme E2O	chr11:116399379:116399428:-
ILMN_1259252	0.36392	9.5742	2.3971	0.0205463	0.764971	-3.26051	670240	16952	Anxa1	annexin A1	chr19:20449762:20449811:-
ILMN_1259388	0.641592	10.9374	2.39706	0.0205479	0.764971	-3.26057	3170280	12833	Col6a1	collagen, type VI, alpha 1	chr10:76171561:76171610:-
ILMN_3162820	-0.525334	7.27263	-2.39705	0.0205487	0.764971	-3.26059	3060382	23966	Tenm4	teneurin transmembrane protein 4	chr7:104055104:104055153:+
ILMN_2604226	0.472578	11.0233	2.39692	0.0205552	0.764971	-3.26079	6020274	20356	Sema5a	sema domain, seven thrombospondin repeats (type 1 and type 1-like), transmembrane domain (TM) and short cytoplasmic domain, (semaphorin) 5A	chr15:32625932:32625981:+
ILMN_1214071	0.398633	12.6465	2.39644	0.0205788	0.764971	-3.26152	4010019	68713	Ifitm1	interferon induced transmembrane protein 1	chr7:148155488:148155537:+
ILMN_2491099	-0.477837	9.10971	-2.39429	0.0206863	0.764971	-3.26484	1940082	73192	Xpot	exportin, tRNA (nuclear export receptor for tRNAs)	chr10:121039320:121039369:-
ILMN_2704562	1.30653	8.2086	2.39351	0.0207254	0.764971	-3.26604	3400100	NA	NA	NA	chr6:70676631:70676680:+
ILMN_2608933	-0.347464	8.93946	-2.39349	0.0207268	0.764971	-3.26608	5270563	21453	Tcof1	treacle ribosome biogenesis factor 1	chr18:60975659:60975708:-
ILMN_2758695	0.396925	9.26872	2.39222	0.0207906	0.764971	-3.26804	7100240	71805	Nup93	nucleoporin 93	chr8:96838585:96838634:+
ILMN_2775421	0.795635	9.54225	2.39048	0.0208781	0.764971	-3.27071	4810324	12258	Serping1	serine (or cysteine) peptidase inhibitor, clade G, member 1	chr2:84605748:84605797:-
ILMN_2711948	-0.428314	11.6376	-2.39033	0.0208861	0.764971	-3.27095	4180437	20539	Slc7a5	solute carrier family 7 (cationic amino acid transporter, y+ system), member 5	chr8:124405178:124405227:-
ILMN_1245504	0.423837	8.89639	2.38448	0.0211834	0.764971	-3.27994	6580554	15289	Hmgb1	high mobility group box 1	chr5:149859898:149859947:-
ILMN_1232901	0.376891	8.19637	2.38354	0.0212319	0.764971	-3.28139	1340528	53620	Vamp5	vesicle-associated membrane protein 5	chr6:72320254:72320303:-
ILMN_3091641	-0.333301	11.5838	-2.38305	0.021257	0.764971	-3.28214	1050609	13132	Dab2	disabled 2, mitogen-responsive phosphoprotein	chr15:6389332:6389381:+
ILMN_1260020	-0.336897	9.55513	-2.38236	0.0212922	0.764971	-3.2832	1990279	75599	Pcdh1	protocadherin 1	chr18:38356633:38356682:-
ILMN_1213331	0.33617	10.5187	2.3776	0.0215387	0.764971	-3.29051	1340255	77480	Kidins220	kinase D-interacting substrate 220	chr12:25744266:25744315:+
ILMN_2880529	-0.410505	9.86158	-2.37709	0.0215648	0.764971	-3.29128	4920615	80914	Uck2	uridine-cytidine kinase 2	chr1:169156547:169156596:-
ILMN_1214952	0.394976	9.20046	2.37408	0.0217219	0.764971	-3.29589	5260386	12752	Cln3	ceroid lipofuscinosis, neuronal 3, juvenile (Batten, Spielmeyer-Vogt disease)	chr7:133715628:133715677:-
ILMN_1257088	-0.494735	7.19657	-2.37321	0.0217678	0.764971	-3.29723	4210204	19142	Prss12	protease, serine 12 neurotrypsin (motopsin)	chr3:123209167:123209216:+
ILMN_2787844	0.327375	10.4141	2.37195	0.0218338	0.764971	-3.29916	1770201	26943	Serinc3	serine incorporator 3	chr2:163449239:163449288:-
ILMN_2565942	-0.372618	7.05148	-2.36097	0.0224184	0.764971	-3.31594	2120672	NA	NA	NA	chr14:8652410:8652459:+
ILMN_2706268	0.466986	11.1253	2.36002	0.0224696	0.764971	-3.31739	630041	219151	Scara3	scavenger receptor class A, member 3	chr14:66538293:66538342:-
ILMN_2597710	-0.359284	11.4448	-2.35811	0.0225731	0.764971	-3.32031	6350682	16905	Lmna	lamin A	chr3:88287969:88288014:-,chr3:88287865:88287868:-
ILMN_2734097	-0.850414	9.05163	-2.35619	0.0226771	0.764971	-3.32323	6960504	12223	Btc	betacellulin, epidermal growth factor family member	chr5:91786753:91786802:-
ILMN_1218525	0.369386	7.08658	2.35524	0.0227289	0.764971	-3.32467	7650242	16182	Il18r1	interleukin 18 receptor 1	chr1:40557597:40557646:+
ILMN_1239196	0.509295	8.75327	2.34745	0.0231576	0.765727	-3.33653	4640259	27660	1700088E04Rik	RIKEN cDNA 1700088E04 gene	chr15:78965218:78965267:-
ILMN_2731769	-0.382075	9.82211	-2.33496	0.0238598	0.765727	-3.35547	5900201	226971	Plekhb2	pleckstrin homology domain containing, family B (evectins) member 2	chr1:34935882:34935931:+
ILMN_2927638	0.469121	9.98787	2.33048	0.0241159	0.765727	-3.36224	1230672	74761	Mxra8	matrix-remodelling associated 8	chr4:155217722:155217771:+
ILMN_2730926	-0.412511	8.83527	-2.32488	0.0244402	0.765727	-3.3707	7570367	268490	Lsm12	LSM12 homolog	chr11:102046474:102046523:-
ILMN_2778122	0.431749	9.19597	2.31973	0.0247415	0.765727	-3.37846	5310600	18569	Pdcd4	programmed cell death 4	chr19:54004061:54004110:+
ILMN_2913166	0.779337	10.046	2.31704	0.0249004	0.765727	-3.38252	2000373	12258	Serping1	serine (or cysteine) peptidase inhibitor, clade G, member 1	chr2:84605754:84605803:-
ILMN_2484987	0.35661	8.19746	2.31632	0.0249431	0.765727	-3.3836	5890056	17159	Man2b1	mannosidase 2, alpha B1	chr8:87621415:87621464:+
ILMN_2668927	0.989465	11.8087	2.31605	0.0249587	0.765727	-3.384	1400053	11815	Apod	apolipoprotein D	chr16:31311122:31311171:-
ILMN_1243407	-0.380295	8.67649	-2.31437	0.0250587	0.765727	-3.38653	6560402	69540	Klk10	kallikrein related-peptidase 10	chr7:51040268:51040317:+
ILMN_2601907	0.364348	11.7236	2.31114	0.0252515	0.765727	-3.39138	4640452	16825	Ldb1	LIM domain binding 1	chr19:46107134:46107183:-
ILMN_3009243	0.513595	8.82282	2.30669	0.0255192	0.765727	-3.39806	1170521	13537	Dusp2	dual specificity phosphatase 2	chr2:127163654:127163703:+
ILMN_2627296	-0.492496	8.90884	-2.30324	0.0257291	0.765727	-3.40324	650458	52118	Pvr	poliovirus receptor	chr7:20489725:20489774:-
ILMN_2846775	-0.432459	10.4269	-2.30298	0.0257451	0.765727	-3.40363	7040491	12575	Cdkn1a	cyclin-dependent kinase inhibitor 1A (P21)	chr17:29237369:29237418:+
ILMN_2621012	-0.403581	8.2511	-2.30168	0.0258244	0.765727	-3.40558	60470	71973	Rbpms2	RNA binding protein with multiple splicing 2	chr9:65507566:65507615:+
ILMN_1249444	0.361756	8.17943	2.29548	0.026206	0.765727	-3.41486	3170672	27414	Sergef	secretion regulating guanine nucleotide exchange factor	chr7:53698611:53698660:-
ILMN_1219893	-0.323485	8.89127	-2.29408	0.0262929	0.765727	-3.41695	6130400	329506	Ctdspl2	CTD (carboxy-terminal domain, RNA polymerase II, polypeptide A) small phosphatase like 2	chr2:121837639:121837688:+
ILMN_1231445	1.43125	9.6094	2.29181	0.0264342	0.765727	-3.42034	4640221	21743	Inmt	indolethylamine N-methyltransferase	chr6:55120647:55120696:-
ILMN_2590884	-0.478857	9.22931	-2.29123	0.0264701	0.765727	-3.42119	5720497	18793	Plaur	plasminogen activator, urokinase receptor	chr7:25260607:25260656:+
ILMN_3103896	-0.477434	13.3139	-2.29119	0.0264725	0.765727	-3.42125	160332	21857	Timp1	tissue inhibitor of metalloproteinase 1	chrX:20451675:20451724:+
ILMN_1214090	-0.333131	10.3112	-2.28485	0.0268719	0.765727	-3.43071	7380553	109815	Vimp	VCP-interacting membrane protein	chr7:73233874:73233923:+
ILMN_3123473	-0.386771	10.1138	-2.28394	0.0269296	0.765727	-3.43207	4150168	56454	Aldh18a1	aldehyde dehydrogenase 18 family, member A1	chr19:40624938:40624987:-
ILMN_1246446	0.372581	8.64132	2.28352	0.0269563	0.765727	-3.4327	1850056	268465	Eme1	essential meiotic structure-specific endonuclease 1	chr11:94506359:94506408:-
ILMN_2675874	-1.17412	7.98321	-2.28292	0.0269942	0.765727	-3.43358	4480541	11656	Alas2	aminolevulinic acid synthase 2, erythroid	chrX:147004948:147004997:+
ILMN_2889832	0.834271	8.3681	2.27984	0.0271906	0.765727	-3.43816	1450491	546546	Serpina3h	serine (or cysteine) peptidase inhibitor, clade A, member 3H	chr12:105492461:105492510:+
ILMN_1221311	0.373753	8.52202	2.27555	0.0274668	0.765727	-3.44455	5550296	78339	Ttyh3	tweety family member 3	chr5:141096835:141096884:-
ILMN_2686721	0.695703	9.88446	2.27409	0.0275609	0.765727	-3.4467	4490017	21355	Tap2	transporter 2, ATP-binding cassette, sub-family B (MDR/TAP)	chr17:34353095:34353144:+
ILMN_1256369	0.336581	8.24252	2.27401	0.0275665	0.765727	-3.44683	4640082	23936	Lynx1	Ly6/neurotoxin 1	chr15:74578304:74578353:-
ILMN_2544343	0.43239	8.30769	2.27312	0.0276238	0.765727	-3.44814	2320414	70021	Nt5dc2	5'-nucleotidase domain containing 2	chr14:31952245:31952294:+
ILMN_1254723	0.489234	7.68182	2.27042	0.0277997	0.765727	-3.45215	6250112	66102	Cxcl16	chemokine (C-X-C motif) ligand 16	chr11:70267881:70267930:-
ILMN_2705361	0.424569	8.93858	2.26091	0.0284267	0.765727	-3.46622	3180079	114664	Hsd17b11	hydroxysteroid (17-beta) dehydrogenase 11	chr5:104419489:104419538:-
ILMN_1230788	-0.33151	9.50601	-2.25894	0.0285584	0.765727	-3.46914	610341	21885	Tle1	transducin-like enhancer of split 1	chr4:71779319:71779368:-
ILMN_2741169	1.04781	8.03506	2.25492	0.0288286	0.765727	-3.47508	1690079	12526	Cd8b1	CD8 antigen, beta chain 1	chr6:71287061:71287110:+
ILMN_2758717	0.381029	8.44269	2.24075	0.029798	0.765727	-3.49592	1030315	235527	Plscr4	phospholipid scramblase 4	chr9:92387071:92387120:+
ILMN_2625940	0.365611	8.81869	2.24049	0.0298165	0.765727	-3.49631	730754	18011	Neurl1a	neuralized E3 ubiquitin protein ligase 1A	chr19:47333867:47333916:+
ILMN_1221048	-0.400242	11.5863	-2.23977	0.0298663	0.765727	-3.49736	2260010	107272	Psat1	phosphoserine aminotransferase 1	chr19:15979943:15979992:-
ILMN_2669088	-0.329282	10.5415	-2.22936	0.0305984	0.765727	-3.51261	4860630	78244	Dnajc21	DnaJ heat shock protein family (Hsp40) member C21	chr15:10376858:10376907:-
ILMN_2589615	-0.462276	8.83399	-2.22694	0.0307708	0.765727	-3.51615	7330050	329384	Ptrh1	peptidyl-tRNA hydrolase 1 homolog	chr2:32632261:32632310:+
ILMN_1228937	0.349861	8.99508	2.22553	0.030872	0.765727	-3.51821	3390605	54151	Cyhr1	cysteine and histidine rich 1	chr15:76488680:76488729:-
ILMN_1213609	0.418684	12.7075	2.22293	0.0310585	0.765727	-3.522	70341	56338	Txnip	thioredoxin interacting protein	chr3:96365532:96365581:+
ILMN_2854943	-0.396929	10.1199	-2.22248	0.0310909	0.765727	-3.52266	6060026	232431	Gprc5a	G protein-coupled receptor, family C, group 5, member A	chr6:135034452:135034501:+
ILMN_2878548	-0.537253	9.96899	-2.22228	0.0311056	0.765727	-3.52295	5310376	17768	Mthfd2	methylenetetrahydrofolate dehydrogenase (NAD+ dependent), methenyltetrahydrofolate cyclohydrolase	chr6:83256217:83256266:-
ILMN_2769136	-0.502115	12.0414	-2.21823	0.0313993	0.765727	-3.52886	4210121	17768	Mthfd2	methylenetetrahydrofolate dehydrogenase (NAD+ dependent), methenyltetrahydrofolate cyclohydrolase	chr6:83255820:83255869:-
ILMN_2805697	-0.331367	9.55165	-2.21482	0.0316477	0.765727	-3.53382	6580148	67894	Fam45a	family with sequence similarity 45, member A	chr19:60911905:60911954:+
ILMN_1251449	0.427643	11.0707	2.2147	0.0316567	0.765727	-3.534	2690025	14863	Gstm2	glutathione S-transferase, mu 2	chr3:107784640:107784689:-
ILMN_3160369	-0.788041	9.18747	-2.20897	0.0320792	0.765727	-3.54233	3140682	213948	Atg9b	autophagy related 9B	chr5:23890301:23890350:-
ILMN_1230878	0.547225	9.2366	2.20305	0.0325207	0.765727	-3.55092	6590215	15039	H2-T22	histocompatibility 2, T region locus 22	chr17:36179312:36179361:-
ILMN_3001946	-0.364504	9.38131	-2.20268	0.0325483	0.765727	-3.55145	5310463	17299	Mettl1	methyltransferase like 1	chr10:126481814:126481863:+
ILMN_2628178	-0.564988	8.70844	-2.19944	0.0327924	0.765727	-3.55614	4210129	216233	Socs2	suppressor of cytokine signaling 2	chr10:94875043:94875092:-
ILMN_1251239	-0.630413	9.53528	-2.19919	0.0328116	0.765727	-3.55651	2970431	69325	1700012B09Rik	RIKEN cDNA 1700012B09 gene	chr9:14566049:14566088:-,chr9:14562890:14562899:-
ILMN_2737867	-0.737604	8.67152	-2.19573	0.0330741	0.765727	-3.56151	5810332	17755	Map1b	microtubule-associated protein 1B	chr13:100204461:100204510:-
ILMN_2762326	0.36046	10.4476	2.19492	0.0331358	0.765727	-3.56269	4210246	110033	Kif22	kinesin family member 22	chr7:134171291:134171340:-
ILMN_2753149	-0.638527	7.61866	-2.19324	0.033264	0.765727	-3.56511	1190427	11567	Avil	advillin	chr10:126457753:126457802:+
ILMN_2769918	-0.44231	13.2705	-2.19065	0.0334625	0.765727	-3.56884	4640215	21857	Timp1	tissue inhibitor of metalloproteinase 1	chrX:20451683:20451732:+
ILMN_2608229	-0.368906	8.07648	-2.18531	0.033876	0.765727	-3.57655	3830400	110109	Nop2	NOP2 nucleolar protein	chr6:125089691:125089740:+
ILMN_2624854	0.399791	11.2269	2.18477	0.0339183	0.765727	-3.57733	7510072	14863	Gstm2	glutathione S-transferase, mu 2	chr3:107784638:107784687:-
ILMN_1214731	0.568038	11.5832	2.18377	0.0339958	0.765727	-3.57876	2230731	15039	H2-T22	histocompatibility 2, T region locus 22	chr17:36175432:36175481:-
ILMN_2703844	-0.329323	9.93446	-2.18334	0.0340295	0.765727	-3.57938	3990376	66143	Eef1e1	eukaryotic translation elongation factor 1 epsilon 1	chr13:38738084:38738133:-
ILMN_2514305	-0.361702	7.17207	-2.1812	0.0341968	0.765727	-3.58246	10048	229603	Otud7b	OTU domain containing 7B	chr3:95957362:95957411:+
ILMN_2712900	-0.329829	7.90115	-2.18041	0.0342589	0.765727	-3.5836	990066	20226	Sars	seryl-aminoacyl-tRNA synthetase	chr3:108230781:108230830:-
ILMN_2634603	0.337407	7.79372	2.17918	0.0343559	0.765727	-3.58537	1710768	14972	H2-K1	histocompatibility 2, K1, K region	chr17:34133063:34133106:-
ILMN_2744592	0.467748	8.5848	2.17908	0.0343634	0.765727	-3.5855	7100010	67282	Ccdc53	coiled-coil domain containing 53	chr10:87708511:87708560:+
ILMN_1248998	0.328548	8.67616	2.17897	0.0343723	0.765727	-3.58567	2070376	170745	Xpnpep2	X-prolyl aminopeptidase (aminopeptidase P) 2, membrane-bound	chrX:45489796:45489845:+
ILMN_2633386	0.55515	12.2284	2.17693	0.0345338	0.765727	-3.58861	780221	NA	NA	NA	chr17:36175449:36175498:-
ILMN_1236889	-0.711806	7.97371	-2.1748	0.0347025	0.765727	-3.59166	4290465	20344	Selp	selectin, platelet	chr1:166079154:166079203:+
ILMN_1221160	-0.395135	8.77712	-2.17276	0.0348645	0.765727	-3.59458	5820538	208898	Unc13c	unc-13 homolog C (C. elegans)	chr9:73328201:73328250:-
ILMN_2788073	-1.01936	8.65007	-2.172	0.0349251	0.765727	-3.59567	5050463	15368	Hmox1	heme oxygenase 1	chr8:77624071:77624120:+
ILMN_2914843	0.722491	11.0776	2.16943	0.0351317	0.765727	-3.59936	6350343	19171	Psmb10	proteasome (prosome, macropain) subunit, beta type 10	chr8:108459700:108459749:-
ILMN_2804487	0.925629	8.99	2.16899	0.0351664	0.765727	-3.59998	1400672	11629	Aif1	allograft inflammatory factor 1	chr17:35308081:35308130:-
ILMN_2739998	-0.387362	7.73104	-2.15785	0.0360722	0.765727	-3.6159	1450392	239408	Tmem74	transmembrane protein 74	chr15:43701486:43701535:-
ILMN_2692454	-0.363108	8.26506	-2.15746	0.0361046	0.765727	-3.61647	2480451	59004	Pias4	protein inhibitor of activated STAT 4	chr10:80617230:80617279:-
ILMN_2504544	0.529628	7.88427	2.15716	0.0361289	0.765727	-3.61689	1820209	NA	NA	NA	chrM:12840:12889:-
ILMN_2719322	0.352283	7.82068	2.15703	0.03614	0.765727	-3.61708	1030026	230751	Oscp1	organic solute carrier partner 1	chr4:125765701:125765750:+
ILMN_2595519	0.371949	10.0786	2.15646	0.0361869	0.765727	-3.61789	3060767	16881	Lig1	ligase I, DNA, ATP-dependent	chr7:13896584:13896633:+
ILMN_1255053	0.360236	9.95101	2.15603	0.0362228	0.765727	-3.61851	520427	18817	Plk1	polo-like kinase 1	chr7:129313287:129313336:+
ILMN_2922321	0.38307	6.97361	2.15509	0.0362998	0.765727	-3.61984	6840709	140919	Slc17a6	solute carrier family 17 (sodium-dependent inorganic phosphate cotransporter), member 6	chr7:58926243:58926291:+
ILMN_2782446	-0.347197	8.53279	-2.15337	0.0364425	0.765727	-3.6223	3460379	16800	Arhgef2	rho/rac guanine nucleotide exchange factor (GEF) 2	chr3:88450111:88450160:+
ILMN_3046283	0.333133	10.0646	2.15164	0.0365862	0.765727	-3.62476	4250372	26931	Ppp2r5c	protein phosphatase 2, regulatory subunit B', gamma	chr12:111809049:111809098:+
ILMN_2747923	-0.644468	7.44144	-2.15072	0.0366626	0.765727	-3.62606	2140221	53945	Slc40a1	solute carrier family 40 (iron-regulated transporter), member 1	chr1:45965105:45965154:-
ILMN_2692244	0.848781	8.94097	2.15054	0.0366778	0.765727	-3.62632	6590402	213119	Itga10	integrin, alpha 10	chr3:96468371:96468420:+
ILMN_1231264	-0.339038	9.17614	-2.14903	0.0368043	0.765727	-3.62848	1770044	66092	Ghitm	growth hormone inducible transmembrane protein	chr14:37934189:37934238:-
ILMN_2753697	0.3331	7.08103	2.14868	0.0368331	0.765727	-3.62896	60221	12481	Cd2	CD2 antigen	chr3:101080093:101080142:-
ILMN_2833441	0.442022	10.3027	2.14354	0.0372662	0.765727	-3.63627	4570747	231712	Trafd1	TRAF type zinc finger domain containing 1	chr5:121821820:121821869:-
ILMN_2521738	-0.428438	9.54617	-2.14247	0.0373568	0.765727	-3.63779	7050674	67048	Vma21	VMA21 vacuolar H+-ATPase homolog (S. cerevisiae)	chrX:69067177:69067226:+
ILMN_1214141	-0.40116	8.26408	-2.14022	0.0375481	0.765727	-3.64098	1190451	381379	Med19	mediator complex subunit 19	chr2:84518785:84518818:+,chr2:84525348:84525363:+
ILMN_1239333	-0.323587	9.82522	-2.13232	0.0382258	0.765727	-3.65216	4830538	29875	Iqgap1	IQ motif containing GTPase activating protein 1	chr7:87857450:87857499:-
ILMN_2664511	0.37973	9.70932	2.13112	0.0383304	0.765727	-3.65387	4490465	66246	Osgep	O-sialoglycoprotein endopeptidase	chr14:51535409:51535458:-
ILMN_1213711	0.359228	10.1767	2.12941	0.0384785	0.765727	-3.65627	4280482	245828	Trappc1	trafficking protein particle complex 1	chr11:69139064:69139113:+
ILMN_2513870	0.354353	7.28867	2.12528	0.0388397	0.765727	-3.66211	2970544	22637	Zap70	zeta-chain (TCR) associated protein kinase	chr1:36839448:36839497:+
ILMN_1242183	0.392275	7.11557	2.1228	0.0390573	0.765727	-3.66559	1050050	227631	Sohlh1	spermatogenesis and oogenesis specific basic helix-loop-helix 1	chr2:25698601:25698650:-
ILMN_2670271	0.347031	8.83568	2.12102	0.0392146	0.765727	-3.6681	2450553	NA	NA	NA	chr17:7109223:7109272:-
ILMN_1257771	-0.413611	11.2751	-2.12009	0.0392969	0.765727	-3.66941	6450259	NA	NA	NA	chr1:175945131:175945180:-
ILMN_1225182	0.410352	10.9535	2.11588	0.0396717	0.765727	-3.67533	1050170	14793	Cdca3	cell division cycle associated 3	chr6:124783138:124783187:+
ILMN_2956092	0.602317	8.70736	2.11457	0.0397891	0.765727	-3.67717	6940324	213391	Rassf4	Ras association (RalGDS/AF-6) domain family member 4	chr6:116583076:116583125:-
ILMN_2900216	0.440053	8.90553	2.11309	0.0399219	0.765727	-3.67925	1300725	68342	Ndufb10	NADH dehydrogenase (ubiquinone) 1 beta subcomplex, 10	chr17:24859070:24859119:-
ILMN_1255416	0.780493	12.8031	2.1118	0.040038	0.765727	-3.68106	1690187	110454	Ly6a	lymphocyte antigen 6 complex, locus A	chr15:74825416:74825465:-
ILMN_2718589	-0.549923	9.39124	-2.11173	0.0400446	0.765727	-3.68116	7200341	14133	Fcna	ficolin A	chr2:25480430:25480479:-
ILMN_1238597	0.44373	7.82131	2.11109	0.0401018	0.765727	-3.68205	3460008	27047	Omd	osteomodulin	chr13:49687657:49687706:+
ILMN_2713586	0.365663	8.78109	2.11078	0.0401296	0.765727	-3.68249	3840240	68977	Haghl	hydroxyacylglutathione hydrolase-like	chr17:25919786:25919835:-
ILMN_1253178	0.486111	7.97773	2.11063	0.0401436	0.765727	-3.6827	5050382	11670	Aldh3a1	aldehyde dehydrogenase family 3, subfamily A1	chr11:61031743:61031792:+
ILMN_1247990	-0.355531	7.78794	-2.11062	0.0401444	0.765727	-3.68272	3890408	19291	Purb	purine rich element binding protein B	chr11:6374969:6375018:-
ILMN_2729513	-0.92881	8.07718	-2.10889	0.0403011	0.765727	-3.68514	580402	15130	Hbb-b2	hemoglobin, beta adult minor chain	chr7:110961081:110961130:-
ILMN_1231896	0.338643	9.11261	2.1079	0.0403909	0.765727	-3.68653	1030475	76900	Ssbp4	single stranded DNA binding protein 4	chr8:73121451:73121500:-
ILMN_3006219	0.455718	8.52698	2.10752	0.0404252	0.765727	-3.68706	4150414	23880	Fyb	FYN binding protein	chr15:6602416:6602465:+
ILMN_2983714	0.374235	9.15932	2.10207	0.0409234	0.766705	-3.69469	2570398	69928	Apitd1	apoptosis-inducing, TAF9-like domain 1	chr4:148502662:148502711:-
ILMN_2715198	0.32544	8.81405	2.10054	0.0410643	0.768144	-3.69683	6660576	99412	Golga2	golgi autoantigen, golgin subfamily a, 2	chr2:32163306:32163355:+
ILMN_2650289	-0.407864	9.94453	-2.09518	0.0415603	0.770648	-3.70431	2750348	225870	Rin1	Ras and Rab interactor 1	chr19:5056947:5056996:+
ILMN_1245146	0.45406	7.15919	2.09332	0.0417341	0.770648	-3.7069	5080091	NA	NA	NA	chr16:19061749:19061798:-
ILMN_2896944	0.410845	8.09167	2.09308	0.0417563	0.770648	-3.70724	1510561	66273	Aamdc	adipogenesis associated Mth938 domain containing	chr7:104698959:104699008:-
ILMN_1219335	-0.637891	9.40611	-2.09088	0.0419622	0.771995	-3.7103	1820601	16009	Igfbp3	insulin-like growth factor binding protein 3	chr11:7106358:7106407:-
ILMN_2685507	0.372072	8.45161	2.08476	0.04254	0.777504	-3.71881	4920736	11737	Anp32a	acidic (leucine-rich) nuclear phosphoprotein 32 family, member A	chr9:62221395:62221444:+
ILMN_2588139	0.331968	7.9401	2.08447	0.0425677	0.777504	-3.71921	3780736	14972	H2-K1	histocompatibility 2, K1, K region	chr17:34133101:34133150:-
ILMN_3141048	0.631704	9.68998	2.0808	0.0429178	0.780236	-3.7243	7160603	20363	Sepp1	selenoprotein P, plasma, 1	chr15:3229615:3229664:+
ILMN_1247710	0.333457	8.93522	2.08066	0.0429312	0.780236	-3.7245	2570154	107607	Nod1	nucleotide-binding oligomerization domain containing 1	chr6:54874073:54874122:-
ILMN_2752454	-0.384794	7.87128	-2.0791	0.0430813	0.780633	-3.72667	2750167	70701	Nipal1	NIPA-like domain containing 1	chr5:73058091:73058140:+
ILMN_2682928	-0.425726	11.0817	-2.07794	0.0431923	0.781975	-3.72827	2450735	75646	Rai14	retinoic acid induced 14	chr15:10499131:10499180:-
ILMN_1237573	-0.455583	10.9152	-2.07353	0.0436191	0.782986	-3.73438	6900563	218397	Rasa1	RAS p21 protein activator 1	chr13:85355669:85355718:-
ILMN_2619767	0.466232	10.1689	2.07207	0.0437603	0.782986	-3.73638	4560743	213019	Pdlim2	PDZ and LIM domain 2	chr14:70565899:70565948:-
ILMN_2880906	0.393515	11.1765	2.07171	0.0437955	0.782986	-3.73688	5260204	213019	Pdlim2	PDZ and LIM domain 2	chr14:70564245:70564294:-
ILMN_1217855	0.94266	8.69976	2.06947	0.044015	0.782986	-3.73999	4040035	72310	Nkg7	natural killer cell group 7 sequence	chr7:50693208:50693257:+
ILMN_2680903	-0.517441	8.1288	-2.06832	0.044127	0.782986	-3.74157	6020326	212632	Iffo2	intermediate filament family orphan 2	chr4:139172570:139172619:+
ILMN_2508679	-0.347745	7.19778	-2.06754	0.0442041	0.782986	-3.74265	5490730	NA	NA	NA	chr6:34697915:34697964:+
ILMN_2649636	-0.355483	8.22716	-2.06605	0.0443506	0.784553	-3.74471	6200537	271005	Klhdc1	kelch domain containing 1	chr12:70384735:70384784:+
ILMN_1258357	0.503844	9.24925	2.06573	0.0443822	0.784598	-3.74515	610291	27261	Dok3	docking protein 3	chr13:55624623:55624672:-
ILMN_2700166	-0.676464	10.1236	-2.0633	0.044622	0.785242	-3.74849	1580088	12444	Ccnd2	cyclin D2	chr6:127079637:127079686:-
ILMN_1258688	0.380351	10.2661	2.05905	0.0450444	0.785642	-3.75434	10730	494448	Cbx6	chromobox 6	chr15:79654413:79654462:-
ILMN_2426853	1.08941	7.74226	2.05848	0.0451019	0.785642	-3.75513	7040170	24108	Ubd	ubiquitin D	chr17:37332651:37332700:+
ILMN_2943477	0.335564	9.74914	2.05719	0.0452308	0.785722	-3.7569	3400609	30949	Lcmt1	leucine carboxyl methyltransferase 1	chr7:130573743:130573792:+
ILMN_3128992	0.629392	7.47083	2.05233	0.0457201	0.785846	-3.76357	4810204	21940	Cd27	CD27 antigen	chr6:125182743:125182792:-
ILMN_2865016	0.554103	7.87395	2.04967	0.0459902	0.785846	-3.76723	7150377	12522	Cd83	CD83 antigen	chr13:43898176:43898225:+
ILMN_2843019	-0.351172	8.14512	-2.04817	0.0461424	0.785846	-3.76927	2490475	271005	Klhdc1	kelch domain containing 1	chr12:70384718:70384767:+
ILMN_2689731	-0.626626	9.40503	-2.0449	0.0464774	0.785846	-3.77376	10176	319520	Dusp4	dual specificity phosphatase 4	chr8:35882724:35882773:+
ILMN_2698757	-0.331358	8.29541	-2.04434	0.0465349	0.785846	-3.77452	5570132	242083	Ppm1l	protein phosphatase 1 (formerly 2C)-like	chr3:69358927:69358976:+
ILMN_2697415	0.726743	7.59847	2.04297	0.0466753	0.785846	-3.77639	610324	12500	Cd3d	CD3 antigen, delta polypeptide	chr9:44794364:44794413:+
ILMN_2604108	-0.368434	7.46811	-2.04202	0.0467731	0.785846	-3.77769	6200070	19704	Upf1	UPF1 regulator of nonsense transcripts homolog (yeast)	chr8:72856914:72856963:-
ILMN_1243370	-0.607682	8.88972	-2.03955	0.0470294	0.785846	-3.78107	6350600	72017	Cyb5r1	cytochrome b5 reductase 1	chr1:136308045:136308094:+
ILMN_2429437	0.322869	8.03861	2.03394	0.0476136	0.785846	-3.78871	4280431	215707	Ccdc92	coiled-coil domain containing 92	chr5:125314940:125314989:-
ILMN_1246740	0.353751	10.7043	2.03318	0.0476935	0.785846	-3.78975	2350594	73836	Slc35b2	solute carrier family 35, member B2	chr17:45704534:45704583:+
ILMN_2531737	-0.473966	10.0169	-2.03316	0.047696	0.785846	-3.78978	4040382	NA	NA	NA	chr19:53616580:53616629:+
ILMN_2734060	-0.340116	9.70459	-2.02836	0.0482012	0.785846	-3.7963	1110435	68493	Ndufaf4	NADH dehydrogenase (ubiquinone) 1 alpha subcomplex, assembly factor 4	chr4:24829126:24829175:+
ILMN_2778181	0.538142	8.20432	2.02757	0.0482853	0.785846	-3.79738	2490390	240753	Plekha6	pleckstrin homology domain containing, family A member 6	chr1:135198055:135198104:+
ILMN_1254927	0.853967	11.1841	2.02625	0.0484252	0.785846	-3.79917	5550671	17067	Ly6c1	lymphocyte antigen 6 complex, locus C1	chr15:74875946:74875995:-
ILMN_2760254	0.562773	8.54046	2.02397	0.0486683	0.786126	-3.80227	10577	211577	Mrgprf	MAS-related GPR, member F	chr7:152495266:152495315:+
ILMN_1221736	0.480335	9.74879	2.02347	0.0487223	0.786246	-3.80295	3190577	56045	Samhd1	SAM domain and HD domain, 1	chr2:156927541:156927590:-
ILMN_2830098	-0.366079	9.01783	-2.02261	0.0488138	0.786566	-3.80411	2600025	228536	Bahd1	bromo adjacent homology domain containing 1	chr2:118749869:118749918:+
ILMN_1223299	-0.355793	7.57286	-2.02073	0.0490154	0.786566	-3.80666	2630209	52118	Pvr	poliovirus receptor	chr7:20495978:20496027:-
ILMN_1252762	-0.498073	7.87332	-2.02019	0.0490741	0.786566	-3.8074	4200170	228775	Trib3	tribbles pseudokinase 3	chr2:152164240:152164289:-
ILMN_2833936	0.436403	8.4966	2.01819	0.0492888	0.786566	-3.8101	5670564	68631	Cryl1	crystallin, lambda 1	chr14:57894037:57894086:-
ILMN_2744657	0.981279	8.20812	2.01786	0.049325	0.786566	-3.81055	5340278	NA	NA	NA	chr12:114659179:114659228:-
ILMN_1230708	0.70873	8.49895	2.01763	0.0493494	0.786566	-3.81086	2760259	269799	Clec4a1	C-type lectin domain family 4, member a1	chr6:122884343:122884392:+
ILMN_1258785	-0.618482	8.12595	-2.01613	0.0495124	0.786734	-3.8129	3450424	NA	NA	NA	chr10:119839424:119839473:-
ILMN_2628892	0.440048	9.6517	2.01278	0.0498768	0.787482	-3.81742	6250672	18642	Pfkm	phosphofructokinase, muscle	chr15:97962707:97962756:+
ILMN_1223496	-0.339596	10.2555	-2.01197	0.049965	0.7883	-3.81852	4900475	67533	Ppfibp1	PTPRF interacting protein, binding protein 1 (liprin beta 1)	chr6:146979626:146979675:+

## Sheet: DEG_MGF_50mg
Probe_ID	logFC	AveExpr	t	P.Value	adj.P.Val	B	Array.address	EntrezID	Symbol	Name	Genomicloc
ILMN_2629307	-0.377976	8.68054	-4.16692	0.000130939	0.630388	-0.040479	3800102	99003	Qser1	glutamine and serine rich 1	chr2:104595352:104595401:-
ILMN_3128784	0.346715	10.9473	4.05564	0.000186574	0.630388	-0.2658	6550608	50724	Sap30l	SAP30-like	chr11:57623606:57623655:+
ILMN_1258738	-0.35633	9.11361	-3.92368	0.000282546	0.67665	-0.53055	4070019	214597	Sidt2	SID1 transmembrane family, member 2	chr9:45746269:45746318:-
ILMN_2722778	0.344952	8.11764	3.88321	0.000320534	0.67665	-0.611151	6770397	54188	Cpsf4	cleavage and polyadenylation specific factor 4	chr5:145942168:145942217:+
ILMN_2660328	-0.458474	9.17224	-3.87735	0.000326432	0.67665	-0.622805	130563	76577	Faf2	Fas associated factor family member 2	chr13:54765119:54765168:+
ILMN_1254179	0.335144	7.83202	3.81713	0.000393398	0.67665	-0.742142	2710189	74012	Rap2b	RAP2B, member of RAS oncogene family	chr3:61170485:61170534:+
ILMN_2764549	-0.360851	8.3953	-3.79633	0.000419459	0.67665	-0.78319	610634	234595	Slc38a7	solute carrier family 38, member 7	chr8:98360078:98360127:-
ILMN_2824167	0.43444	8.06206	3.76544	0.00046127	0.67665	-0.844015	3610414	26940	Ecsit	ECSIT signalling integrator	chr9:21876737:21876786:-
ILMN_2712867	-0.533986	12.3346	-3.74176	0.000496003	0.67665	-0.890507	2070152	21858	Timp2	tissue inhibitor of metalloproteinase 2	chr11:118162613:118162662:-
ILMN_3162174	-0.343724	12.0899	-3.71828	0.000532928	0.67665	-0.936504	780189	76614	Immt	inner membrane protein, mitochondrial	chr6:71824985:71825034:+
ILMN_1217984	-0.334445	8.88453	-3.70928	0.00054777	0.67665	-0.954103	1500746	14897	Trip12	thyroid hormone receptor interactor 12	chr1:84718110:84718159:-
ILMN_3008733	0.363005	10.0602	3.67634	0.000605541	0.67665	-1.01836	7650612	101985	Usb1	U6 snRNA biogenesis 1	chr8:97871283:97871332:+
ILMN_2783429	-0.349853	8.90369	-3.61755	0.00072349	0.67665	-1.13247	4900541	75901	Dcp1a	decapping mRNA 1A	chr14:31339938:31339987:+
ILMN_2728697	0.350256	10.855	3.58966	0.000786872	0.67665	-1.18633	3310181	54130	Actr1a	ARP1 actin-related protein 1A, centractin alpha	chr19:46451315:46451364:-
ILMN_3033533	-0.330613	10.6947	-3.58572	0.000796248	0.67665	-1.19393	3460592	11518	Add1	adducin 1 (alpha)	chr5:34974658:34974707:+
ILMN_2910995	-0.335154	8.95586	-3.563	0.000852405	0.67665	-1.23766	4200482	268566	Gphn	gephyrin	chr12:79785258:79785307:+
ILMN_3002875	-0.330731	9.49829	-3.552	0.000880932	0.67665	-1.25878	4880148	50771	Atp9b	ATPase, class II, type 9B	chr18:80932100:80932149:-
ILMN_2978525	-0.385433	9.54238	-3.54082	0.000910854	0.67665	-1.28021	7200014	66826	Taz	tafazzin	chrX:71535156:71535205:+
ILMN_2655774	0.515745	10.0669	3.4814	0.001087	0.67665	-1.39369	2030315	79044	Mrps34	mitochondrial ribosomal protein S34	chr17:25033166:25033215:+
ILMN_2758215	-0.49517	8.41034	-3.47768	0.00109903	0.67665	-1.40075	940528	328417	Parp4	poly (ADP-ribose) polymerase family, member 4	chr14:57278216:57278265:+
ILMN_2627041	0.471164	7.18601	3.44213	0.00122074	0.67665	-1.46818	7650746	20312	Cx3cl1	chemokine (C-X3-C motif) ligand 1	chr8:97306128:97306177:+
ILMN_2418426	-0.698503	9.40061	-3.43009	0.00126482	0.67665	-1.49096	7040711	22401	Zmat3	zinc finger matrin type 3	chr3:32234129:32234178:-
ILMN_3003152	-0.328751	7.22557	-3.37878	0.00147013	0.67665	-1.58754	150592	231861	Tnrc18	trinucleotide repeat containing 18	chr5:143516954:143517003:-
ILMN_2742583	-0.348261	9.26917	-3.37528	0.00148523	0.67665	-1.59411	380326	101471	Phrf1	PHD and ring finger domains 1	chr7:148448349:148448398:+
ILMN_1231420	0.629713	7.42451	3.36476	0.0015315	0.67665	-1.6138	2340441	99412	Golga2	golgi autoantigen, golgin subfamily a, 2	chr2:32147627:32147676:+
ILMN_1250286	-0.404153	9.03957	-3.35228	0.00158821	0.67665	-1.63715	990184	17918	Myo5a	myosin VA	chr9:75070968:75071017:+
ILMN_2741006	-0.384705	9.01138	-3.34251	0.00163395	0.67665	-1.65538	730114	100502698	Rubcn	RUN domain and cysteine-rich domain containing, Beclin 1-interacting protein	chr16:32822150:32822199:-
ILMN_1248555	-0.341907	11.2077	-3.33351	0.00167723	0.67665	-1.67217	2070747	75612	Gns	glucosamine (N-acetyl)-6-sulfatase	chr10:120834052:120834101:+
ILMN_2511867	0.446371	9.68615	3.29513	0.0018742	0.720247	-1.74347	1410288	53951	Gpatch11	G patch domain containing 11	chr17:79244496:79244545:+
ILMN_1238679	0.376109	9.65829	3.2439	0.00217151	0.748987	-1.838	1410730	68118	Atg101	autophagy related 101	chr15:101121278:101121327:+
ILMN_2817714	0.424569	11.0697	3.22349	0.00230197	0.748987	-1.87545	4880026	74257	Tspan17	tetraspanin 17	chr13:54897994:54898043:+
ILMN_3136867	0.358809	8.78521	3.21097	0.00238558	0.748987	-1.89835	6560228	75316	Taf1d	TATA-box binding protein associated factor, RNA polymerase I, D	chr9:15114383:15114432:+
ILMN_2942989	-0.470239	10.7203	-3.20766	0.00240816	0.748987	-1.9044	4920685	14489	Mtpn	myotrophin	chr6:35459533:35459582:-
ILMN_2667889	0.370186	9.75135	3.19745	0.00247912	0.750938	-1.92304	2970224	12915	Atf6b	activating transcription factor 6 beta	chr17:34791889:34791938:+
ILMN_2618408	0.395364	8.20149	3.18168	0.00259261	0.750938	-1.95177	7510452	15896	Icam2	intercellular adhesion molecule 2	chr11:106239034:106239083:-
ILMN_3156529	-0.355924	8.67812	-3.17808	0.00261922	0.750938	-1.95832	2510546	77031	Slc9a8	solute carrier family 9 (sodium/hydrogen exchanger), member 8	chr2:167302163:167302212:+
ILMN_1231930	0.360982	8.8807	3.17152	0.00266831	0.750938	-1.97023	4890402	21754	Tesk1	testis specific protein kinase 1	chr4:43460830:43460879:+
ILMN_2599392	-0.39706	8.60774	-3.1571	0.00277932	0.766583	-1.99639	3390608	319719	Simc1	SUMO-interacting motifs containing 1	chr13:54652305:54652354:+
ILMN_2946440	-0.347782	10.3437	-3.13794	0.00293361	0.785424	-2.03105	150136	19336	Rab24	RAB24, member RAS oncogene family	chr13:55421492:55421541:-
ILMN_1225918	-0.358983	8.78033	-3.13468	0.00296062	0.785424	-2.03693	2490209	76899	Golga1	golgi autoantigen, golgin subfamily a, 1	chr2:38872189:38872238:-
ILMN_2673889	0.49167	8.02214	3.1193	0.00309135	0.797695	-2.06465	6280176	17220	Mcm7	minichromosome maintenance complex component 7	chr5:138612983:138613032:-
ILMN_1251143	-0.518354	11.7217	-3.08992	0.00335635	0.804133	-2.11739	1030114	NA	NA	NA	chr16:49914827:49914876:+
ILMN_2569706	-0.355953	7.97896	-3.08312	0.00342064	0.811051	-2.12956	6280110	NA	NA	NA	chr16:24685163:24685212:+
ILMN_2445548	0.378042	9.92142	3.07318	0.00351669	0.819449	-2.14731	7200189	NA	NA	NA	chr2:25992424:25992473:-
ILMN_1224859	0.434674	7.72148	3.06994	0.00354862	0.819821	-2.15311	6650477	231931	Gimap6	GTPase, IMAP family member 6	chr6:48651598:48651647:-
ILMN_2750011	0.417111	8.6628	3.01722	0.00410653	0.822633	-2.24668	6400463	171212	Galnt10	UDP-N-acetyl-alpha-D-galactosamine:polypeptide N-acetylgalactosaminyltransferase 10	chr11:57599481:57599530:+
ILMN_1252437	-0.323483	9.14491	-3.00393	0.0042597	0.822633	-2.27014	3420528	66753	Erlec1	endoplasmic reticulum lectin 1	chr11:30834690:30834739:-
ILMN_2772281	-0.430825	10.0846	-2.98812	0.00444875	0.822633	-2.29795	5490026	246707	Emilin2	elastin microfibril interfacer 2	chr17:71601874:71601923:-
ILMN_2575413	-0.370207	8.55027	-2.97126	0.00465903	0.822633	-2.32752	6020020	102334	Ankrd10	ankyrin repeat domain 10	chr8:11614403:11614452:-
ILMN_2661422	0.456633	8.70839	2.97069	0.00466634	0.822633	-2.32852	1690035	54409	Ramp2	receptor (calcitonin) activity modifying protein 2	chr11:101109479:101109528:+
ILMN_2772936	0.435432	8.34635	2.94325	0.00502899	0.822633	-2.37642	110639	245841	Polr2h	polymerase (RNA) II (DNA directed) polypeptide H	chr16:20720615:20720664:+
ILMN_2761205	0.370931	11.5771	2.93989	0.00507519	0.822633	-2.38227	460594	80888	Hspb8	heat shock protein 8	chr5:116858552:116858601:-
ILMN_1245092	0.386756	11.7241	2.93414	0.00515513	0.822633	-2.39227	2120215	19035	Ppib	peptidylprolyl isomerase B	chr9:65914266:65914315:+
ILMN_1212648	0.395473	7.68462	2.93269	0.00517551	0.822633	-2.3948	430368	242736	Pramef8	PRAME family member 8	chr4:143010804:143010853:+
ILMN_2863437	0.427518	9.55209	2.92717	0.00525367	0.822633	-2.40438	7550192	117171	1110038F14Rik	RIKEN cDNA 1110038F14 gene	chr15:76781035:76781084:+
ILMN_1233929	0.346052	10.3212	2.9219	0.00532931	0.822633	-2.41353	7560129	228769	Psmf1	proteasome (prosome, macropain) inhibitor subunit 1	chr2:151544051:151544100:-
ILMN_2732190	-0.471919	10.7571	-2.91841	0.00537998	0.822633	-2.41958	2750161	66923	Pbrm1	polybromo 1	chr14:31933017:31933066:+
ILMN_2593038	0.32969	10.2232	2.91216	0.00547177	0.822633	-2.4304	4150753	20182	Rxrb	retinoid X receptor beta	chr17:34175258:34175307:+
ILMN_2718600	0.323057	9.25139	2.90482	0.00558144	0.822633	-2.44309	360168	18045	Nfyb	nuclear transcription factor-Y beta	chr10:82213056:82213105:-
ILMN_2734142	0.386215	8.42653	2.90013	0.00565256	0.822633	-2.45118	4860114	20648	Snta1	syntrophin, acidic 1	chr2:154202191:154202240:-
ILMN_1214706	-0.324987	7.38044	-2.88319	0.00591665	0.822633	-2.48037	5670142	NA	NA	NA	chr10:8533636:8533685:-
ILMN_1219077	-0.427921	10.8996	-2.86081	0.00628307	0.822633	-2.51876	5050192	26936	Mprip	myosin phosphatase Rho interacting protein	chr11:59589294:59589343:+
ILMN_2614212	-0.376573	11.1663	-2.85983	0.0062997	0.822633	-2.52045	4900142	17164	Mapkapk2	MAP kinase-activated protein kinase 2	chr1:132950601:132950650:-
ILMN_2483253	-0.428449	8.54865	-2.85911	0.00631176	0.822633	-2.52167	4850059	192119	Dicer1	dicer 1, ribonuclease type III	chr12:105926121:105926170:-
ILMN_2788546	0.327673	11.4655	2.84985	0.00647025	0.822633	-2.53751	3840092	23789	Coro1b	coronin, actin binding protein 1B	chr19:4153949:4153998:+
ILMN_2518457	-0.342394	9.95645	-2.84941	0.00647785	0.822633	-2.53825	7650446	16179	Irak1	interleukin-1 receptor-associated kinase 1	chrX:71259533:71259582:-
ILMN_2703099	-0.379562	10.1041	-2.84329	0.00658464	0.822633	-2.5487	6770082	75751	Ipo4	importin 4	chr14:56246184:56246233:-
ILMN_2623280	-0.386677	8.54418	-2.82785	0.00686138	0.822633	-2.57498	5910220	18414	Osmr	oncostatin M receptor	chr15:6763990:6764039:-
ILMN_2511868	0.398333	9.77063	2.8258	0.00689896	0.822633	-2.57846	5360368	53951	Gpatch11	G patch domain containing 11	chr17:79244497:79244546:+
ILMN_2851889	0.363924	8.4399	2.80745	0.00724364	0.822633	-2.60957	7050753	66801	Prkrip1	Prkr interacting protein 1 (IL11 inducible)	chr5:136657094:136657144:-
ILMN_1259355	0.32522	8.49481	2.80327	0.00732438	0.822633	-2.61664	4780446	104479	Ccdc117	coiled-coil domain containing 117	chr11:5428979:5429028:-
ILMN_2435996	0.368396	7.44668	2.78671	0.00765238	0.822633	-2.64458	3870091	545192	Baiap3	BAI1-associated protein 3	chr17:25379623:25379672:-
ILMN_2543767	0.335427	9.99829	2.78291	0.00772953	0.822633	-2.65097	1780241	56086	Set	SET nuclear oncogene	chr2:29926957:29927004:+
ILMN_3001616	0.593122	10.586	2.77313	0.00793141	0.822633	-2.66741	6980021	18824	Plp2	proteolipid protein 2	chrX:7246053:7246070:-,chrX:7245601:7245632:-
ILMN_2619634	0.341096	10.0518	2.77142	0.00796721	0.822633	-2.67028	5290544	23837	Cfdp1	craniofacial development protein 1	chr8:114303165:114303214:-
ILMN_2480021	0.342354	7.47699	2.76621	0.00807735	0.822633	-2.67902	6590561	545192	Baiap3	BAI1-associated protein 3	chr17:25379634:25379683:-
ILMN_2702039	-0.349969	7.3295	-2.75923	0.00822688	0.822633	-2.69071	4070133	208650	Cblb	Casitas B-lineage lymphoma b	chr16:52207909:52207958:+
ILMN_2503361	-0.354219	10.8891	-2.75834	0.00824613	0.822633	-2.6922	1230411	73192	Xpot	exportin, tRNA (nuclear export receptor for tRNAs)	chr10:121024679:121024728:-
ILMN_2621319	-0.339001	8.76573	-2.75055	0.00841633	0.822633	-2.70521	4200746	84505	Setdb1	SET domain, bifurcated 1	chr3:95128256:95128305:-
ILMN_2970685	0.424381	9.19704	2.74808	0.00847109	0.822633	-2.70934	2230242	56031	Ppie	peptidylprolyl isomerase E (cyclophilin E)	chr4:122804881:122804895:-,chr4:122804655:122804689:-
ILMN_2872552	0.499949	9.74635	2.74666	0.00850273	0.822633	-2.71172	5260379	622404	Ccdc107	coiled-coil domain containing 107	chr4:43508698:43508747:+
ILMN_2634564	0.355644	9.26465	2.74227	0.0086009	0.822633	-2.71903	1070170	68327	Tsr3	TSR3 20S rRNA accumulation	chr17:25379630:25379679:+
ILMN_1250340	-0.334313	7.18971	-2.73813	0.00869477	0.822633	-2.72594	1190739	NA	NA	NA	chr8:54686616:54686665:-
ILMN_2534921	-0.323674	8.85334	-2.73601	0.00874308	0.822633	-2.72947	830523	52535	Mettl17	methyltransferase like 17	chr14:52511135:52511184:+
ILMN_3091641	-0.382127	11.5838	-2.73214	0.00883197	0.822633	-2.73591	1050609	13132	Dab2	disabled 2, mitogen-responsive phosphoprotein	chr15:6389332:6389381:+
ILMN_2669540	0.511815	10.603	2.72998	0.00888175	0.822633	-2.73948	4540632	67675	Cuta	cutA divalent cation tolerance homolog	chr17:27074940:27074989:-
ILMN_1238535	-0.366582	8.38753	-2.72499	0.0089982	0.822633	-2.74777	6590446	NA	NA	NA	chr3:159576028:159576077:+
ILMN_2701339	-0.350821	11.8613	-2.72374	0.00902772	0.822633	-2.74986	3890259	108660	Rnf187	ring finger protein 187	chr11:58745998:58746047:-
ILMN_1225129	0.357075	8.48729	2.71734	0.00917961	0.822633	-2.76048	4490592	18717	Pip5k1c	phosphatidylinositol-4-phosphate 5-kinase, type 1 gamma	chr10:80782649:80782698:+
ILMN_3096012	0.403586	10.0356	2.71361	0.00926916	0.822633	-2.76665	3840131	381760	Ssbp1	single-stranded DNA binding protein 1	chr6:40426833:40426834:+,chr6:40427922:40427969:+
ILMN_2937674	-0.444542	8.50454	-2.71337	0.00927496	0.822633	-2.76705	7320594	382034	Gse1	genetic suppressor element 1, coiled-coil protein	chr8:123104861:123104910:+
ILMN_2706269	0.590382	7.46487	2.71334	0.00927567	0.822633	-2.7671	5670722	15507	Hspb1	heat shock protein 1	chr5:136365246:136365295:+
ILMN_1234641	-0.341944	8.30105	-2.71223	0.00930244	0.822633	-2.76893	1340056	77744	Bora	bora, aurora kinase A activator	chr14:99473148:99473197:+
ILMN_2610744	0.55993	7.77811	2.69817	0.00964857	0.831579	-2.79217	2510561	17896	Myl4	myosin, light polypeptide 4	chr11:104448449:104448498:+
ILMN_2755511	-0.362965	9.67665	-2.68866	0.00988919	0.831579	-2.80783	2490037	234839	Piezo1	piezo-type mechanosensitive ion channel component 1	chr8:125005884:125005933:-
ILMN_2884126	-0.356332	9.25161	-2.67364	0.0102808	0.831579	-2.83251	20288	102693	Phldb1	pleckstrin homology like domain, family B, member 1	chr9:44494772:44494821:-
ILMN_2835686	0.350238	10.4849	2.67351	0.0102843	0.831579	-2.83273	5890274	22630	Ywhaq	tyrosine 3-monooxygenase/tryptophan 5-monooxygenase activation protein, theta polypeptide	chr12:21396346:21396395:-
ILMN_2826161	0.392524	9.55076	2.65821	0.0106978	0.831579	-2.85776	450678	66464	Taf12	TATA-box binding protein associated factor 12	chr4:131848764:131848813:+
ILMN_2944601	-0.515795	11.7798	-2.65809	0.0107011	0.831579	-2.85796	1070341	NA	NA	NA	chr11:3031643:3031692:+
ILMN_2423372	-0.367015	8.97555	-2.6561	0.0107561	0.831579	-2.86122	2060671	14218	Sh3pxd2a	SH3 and PX domains 2A	chr19:47334958:47335007:-
ILMN_2766403	0.333361	9.89997	2.6432	0.0111183	0.831579	-2.88224	1740176	21770	Ppp2r5d	protein phosphatase 2, regulatory subunit B', delta	chr17:46819961:46820010:-
ILMN_2955806	0.340348	7.66266	2.64024	0.0112029	0.831579	-2.88705	2470181	76932	Arfip2	ADP-ribosylation factor interacting protein 2	chr7:112784159:112784208:-
ILMN_2771815	0.354549	9.47338	2.63669	0.0113055	0.831579	-2.89283	7160019	59029	Psmd14	proteasome (prosome, macropain) 26S subunit, non-ATPase, 14	chr2:61638290:61638339:+
ILMN_1255438	0.359305	9.75736	2.63209	0.0114392	0.831579	-2.90029	6380193	223978	Cpped1	calcineurin-like phosphoesterase domain containing 1	chr16:11803871:11803920:-
ILMN_2740869	-0.428423	8.19297	-2.62115	0.0117635	0.831579	-2.91803	2060475	116838	Rims2	regulating synaptic membrane exocytosis 2	chr15:39513362:39513411:+
ILMN_2623983	0.636883	8.26443	2.61703	0.0118879	0.831579	-2.92469	7330026	13654	Egr2	early growth response 2	chr10:67004604:67004653:+
ILMN_2641360	0.339556	9.13214	2.61254	0.0120247	0.831579	-2.93195	2070279	11637	Ak2	adenylate kinase 2	chr4:128679653:128679702:+
ILMN_2456696	-0.509995	8.817	-2.60797	0.0121656	0.831579	-2.93933	6660468	NA	NA	NA	chr11:69547776:69547825:-
ILMN_2777706	0.417718	10.2122	2.6047	0.0122669	0.831579	-2.94459	580400	24030	Mrps12	mitochondrial ribosomal protein S12	chr7:29524694:29524743:-
ILMN_2712873	-0.454766	12.2899	-2.60453	0.0122723	0.831579	-2.94487	840309	109754	Cyb5r3	cytochrome b5 reductase 3	chr15:82984134:82984183:-
ILMN_1227889	-0.419531	9.76151	-2.58182	0.013	0.831579	-2.98135	1980092	229615	Pias3	protein inhibitor of activated STAT 3	chr3:96509406:96509455:+
ILMN_1228782	-0.404289	8.01649	-2.57885	0.0130982	0.831579	-2.98612	270392	330814	Adgrl1	adhesion G protein-coupled receptor L1	chr8:86463359:86463408:+
ILMN_2888552	-0.435132	8.7545	-2.57859	0.0131068	0.831579	-2.98653	3830709	55963	Slc1a4	solute carrier family 1 (glutamate/neutral amino acid transporter), member 4	chr11:20202481:20202530:-
ILMN_2763080	-0.328479	11.7349	-2.57638	0.0131801	0.831579	-2.99006	2570368	14661	Glud1	glutamate dehydrogenase 1	chr14:35157746:35157795:+
ILMN_2657467	0.339446	9.37845	2.57363	0.013272	0.831579	-2.99446	3130022	56876	Nsmf	NMDA receptor synaptonuclear signaling and neuronal migration factor	chr2:24918317:24918366:+
ILMN_2653735	-0.324143	9.02192	-2.57065	0.0133723	0.831579	-2.99923	5290402	66753	Erlec1	endoplasmic reticulum lectin 1	chr11:30834691:30834740:-
ILMN_2667033	-0.384116	9.42409	-2.5515	0.014033	0.831579	-3.02974	1050332	80292	Zxdc	ZXD family zinc finger C	chr6:90352951:90353000:+
ILMN_1247682	-0.414301	9.21323	-2.55124	0.0140424	0.831579	-3.03016	7550041	11975	Atp6v0a1	ATPase, H+ transporting, lysosomal V0 subunit A1	chr11:100924873:100924923:+
ILMN_2594575	-0.378064	8.58328	-2.55056	0.0140662	0.831579	-3.03123	7320593	14007	Celf2	CUGBP, Elav-like family member 2	chr2:6466046:6466095:-
ILMN_3162081	-0.375159	8.41365	-2.55026	0.014077	0.831579	-3.03171	6510546	83669	Wdr6	WD repeat domain 6	chr9:108475117:108475166:-
ILMN_2627140	-0.382088	8.58068	-2.54838	0.0141437	0.831579	-3.0347	7160296	320706	Soga1	suppressor of glucose, autophagy associated 1	chr2:156841833:156841882:-
ILMN_1254405	-0.373576	12.5958	-2.54325	0.014327	0.831579	-3.04284	4120753	16905	Lmna	lamin A	chr3:88287992:88288041:-
ILMN_1222152	0.323699	10.5982	2.53524	0.0146175	0.831579	-3.05553	4570687	28064	Yipf3	Yip1 domain family, member 3	chr17:46388845:46388894:+
ILMN_2648455	-0.327867	9.13723	-2.52693	0.0149244	0.831579	-3.06866	450491	18018	Nfatc1	nuclear factor of activated T cells, cytoplasmic, calcineurin dependent 1	chr18:80803327:80803376:-
ILMN_2840296	0.371923	9.5385	2.5262	0.0149519	0.831579	-3.06982	2120014	59001	Pole3	polymerase (DNA directed), epsilon 3 (p17 subunit)	chr4:62184919:62184968:-
ILMN_2611728	-0.389027	10.0213	-2.52477	0.0150053	0.831579	-3.07207	2630445	67996	Srsf6	serine/arginine-rich splicing factor 6	chr2:162762662:162762711:+
ILMN_2896042	0.324806	8.95202	2.5235	0.0150529	0.831579	-3.07407	5260196	212123	Dcaf15	DDB1 and CUL4 associated factor 15	chr8:86620978:86621027:-
ILMN_1214578	-0.328261	8.60986	-2.52307	0.015069	0.831579	-3.07475	7330110	70461	Crtc3	CREB regulated transcription coactivator 3	chr7:87732041:87732090:-
ILMN_2737685	-1.06087	8.58134	-2.50552	0.0157431	0.831579	-3.10237	5690131	17386	Mmp13	matrix metallopeptidase 13	chr9:7283143:7283192:+
ILMN_2621708	-0.348509	8.96108	-2.50436	0.0157885	0.831579	-3.10419	4880193	239273	Abcc4	ATP-binding cassette, sub-family C (CFTR/MRP), member 4	chr14:118882550:118882599:-
ILMN_2975718	0.371525	10.2223	2.49827	0.0160291	0.831579	-3.11373	5860356	20111	Rps6ka1	ribosomal protein S6 kinase polypeptide 1	chr4:133403250:133403299:-
ILMN_2847950	0.324658	9.10533	2.49804	0.0160381	0.831579	-3.11409	4010722	107242	AI837181	expressed sequence AI837181	chr19:5427145:5427194:+
ILMN_2488997	-0.323646	9.77839	-2.49431	0.0161876	0.831579	-3.11994	5490524	108735	Sft2d2	SFT2 domain containing 2	chr1:167104536:167104585:-
ILMN_3099633	-0.347681	10.3498	-2.48296	0.0166489	0.8386	-3.13765	7320288	70790	Ubr5	ubiquitin protein ligase E3 component n-recognin 5	chr15:37897781:37897830:-
ILMN_2772027	0.336029	9.15682	2.47991	0.0167753	0.841257	-3.14242	670112	71952	2410016O06Rik	RIKEN cDNA 2410016O06 gene	chr12:85293820:85293869:+
ILMN_1228441	-0.421697	7.75007	-2.47879	0.0168219	0.842027	-3.14417	4760379	71592	Pogk	pogo transposable element with KRAB domain	chr1:168325617:168325666:-
ILMN_2685507	0.44043	8.45161	2.46778	0.0172853	0.848477	-3.16129	4920736	11737	Anp32a	acidic (leucine-rich) nuclear phosphoprotein 32 family, member A	chr9:62221395:62221444:+
ILMN_1223015	0.392842	8.34881	2.46516	0.0173971	0.848477	-3.16535	4250204	67379	Dedd2	death effector domain-containing DNA binding protein 2	chr7:25987891:25987940:-
ILMN_2703267	-0.428028	8.71899	-2.45776	0.0177173	0.848477	-3.17683	6510240	18008	Nes	nestin	chr3:87784015:87784064:+
ILMN_2574005	-0.413902	8.09156	-2.45043	0.0180392	0.848477	-3.18817	6560176	NA	NA	NA	chr3:136373872:136373921:+
ILMN_2661458	-0.332843	10.155	-2.45025	0.0180473	0.848477	-3.18845	7400546	20924	Supt5	suppressor of Ty 5	chr7:29100403:29100452:-
ILMN_1230082	-0.323541	10.012	-2.44945	0.0180828	0.848477	-3.18969	2760619	80743	Vps16	VSP16 CORVET/HOPS core subunit	chr2:130269055:130269104:+
ILMN_2544634	0.342219	8.04897	2.44528	0.0182687	0.848477	-3.19612	2190551	NA	NA	NA	chr6:72297863:72297912:+
ILMN_2504544	0.600226	7.88427	2.44471	0.0182941	0.848477	-3.197	1820209	NA	NA	NA	chrM:12840:12889:-
ILMN_1248388	-0.433588	9.38862	-2.44301	0.0183706	0.848477	-3.19962	2120377	50770	Atp11a	ATPase, class VI, type 11A	chr8:12868178:12868227:+
ILMN_2694955	-0.415243	12.1109	-2.43829	0.0185842	0.848477	-3.20689	5080435	16010	Igfbp4	insulin-like growth factor binding protein 4	chr11:98913519:98913568:+
ILMN_1222157	0.34928	7.95396	2.43651	0.0186653	0.848477	-3.20963	4590546	NA	NA	NA	chr6:47435036:47435085:+
ILMN_2600339	0.329544	7.94428	2.42955	0.018986	0.848477	-3.22034	4200347	56494	Gosr2	golgi SNAP receptor complex member 2	chr11:103540530:103540579:-
ILMN_1243149	0.452989	9.92658	2.42858	0.019031	0.848477	-3.22183	870386	114143	Atp6v0b	ATPase, H+ transporting, lysosomal V0 subunit B	chr4:117556950:117556999:-
ILMN_2628567	-0.37373	10.5883	-2.42611	0.019146	0.848477	-3.22562	1980021	27280	Phlda3	pleckstrin homology like domain, family A, member 3	chr1:137665204:137665253:+
ILMN_2588139	0.384741	7.9401	2.41584	0.0196317	0.848477	-3.24136	3780736	14972	H2-K1	histocompatibility 2, K1, K region	chr17:34133101:34133150:-
ILMN_2461487	0.381695	8.51611	2.41514	0.019665	0.848477	-3.24242	7150327	72481	2610203C22Rik	RIKEN cDNA 2610203C22 gene	chr1:9611064:9611113:-
ILMN_2627690	-0.353211	12.3447	-2.41357	0.0197404	0.848477	-3.24483	7380274	15388	Hnrnpl	heterogeneous nuclear ribonucleoprotein L	chr7:29606873:29606922:+
ILMN_2631014	-0.345853	9.23653	-2.41277	0.019779	0.848477	-3.24605	4180689	229615	Pias3	protein inhibitor of activated STAT 3	chr3:96509443:96509492:+
ILMN_1255511	-0.32656	9.17455	-2.41151	0.0198395	0.848477	-3.24797	5670544	68750	Rreb1	ras responsive element binding protein 1	chr13:38043528:38043577:+
ILMN_3154409	-0.330092	11.5361	-2.40344	0.0202324	0.848477	-3.26029	2710259	14312	Brd2	bromodomain containing 2	chr17:34249159:34249208:-
ILMN_2896944	0.471525	8.09167	2.40221	0.0202928	0.848477	-3.26215	1510561	66273	Aamdc	adipogenesis associated Mth938 domain containing	chr7:104698959:104699008:-
ILMN_1217817	-0.328833	7.70419	-2.40189	0.0203088	0.848477	-3.26265	4280121	NA	NA	NA	chr4:97560508:97560557:+
ILMN_2678431	0.323791	8.02677	2.39676	0.0205629	0.848477	-3.27045	6280088	17427	Mns1	meiosis-specific nuclear structural protein 1	chr9:72306284:72306333:+
ILMN_1220846	0.415369	10.3866	2.39453	0.0206747	0.848477	-3.27385	10278	240514	Ccdc85b	coiled-coil domain containing 85B	chr19:5456712:5456761:-
ILMN_2755981	-0.331841	10.1702	-2.39034	0.0208855	0.848477	-3.28022	580463	226151	Fam178a	family with sequence similarity 178, member A	chr19:45057631:45057680:+
ILMN_2721385	-0.379929	8.99539	-2.39024	0.0208905	0.848477	-3.28037	7150215	13518	Dst	dystonin	chr1:34364785:34364834:+
ILMN_2675697	0.393591	8.73436	2.3902	0.0208925	0.848477	-3.28043	5550201	105785	Kdelr3	KDEL (Lys-Asp-Glu-Leu) endoplasmic reticulum protein retention receptor 3	chr15:79357946:79357995:+
ILMN_2907499	0.355481	9.04224	2.38655	0.0210776	0.848477	-3.28596	3370605	381801	Tatdn2	TatD DNase domain containing 2	chr6:113660809:113660858:+
ILMN_2941790	0.924601	9.84639	2.38575	0.0211184	0.848477	-3.28717	4490020	54419	Cldn6	claudin 6	chr17:23819241:23819290:+
ILMN_1239494	-0.409441	9.38091	-2.3854	0.0211366	0.848477	-3.28772	6250632	56453	Mbtps1	membrane-bound transcription factor peptidase, site 1	chr8:122034186:122034235:-
ILMN_2682928	-0.488014	11.0817	-2.38197	0.0213126	0.848477	-3.29291	2450735	75646	Rai14	retinoic acid induced 14	chr15:10499131:10499180:-
ILMN_2677662	0.354425	6.96236	2.38193	0.0213147	0.848477	-3.29298	6480612	29818	Hspb7	heat shock protein family, member 7 (cardiovascular)	chr4:140980994:140981043:+
ILMN_1246446	0.387276	8.64132	2.37358	0.0217483	0.848477	-3.3056	1850056	268465	Eme1	essential meiotic structure-specific endonuclease 1	chr11:94506359:94506408:-
ILMN_2670271	0.38825	8.83568	2.37295	0.0217815	0.848477	-3.30655	2450553	NA	NA	NA	chr17:7109223:7109272:-
ILMN_2694245	0.367253	10.5251	2.36826	0.0220289	0.848477	-3.31363	450195	20813	Srp14	signal recognition particle 14	chr2:118301771:118301820:-
ILMN_2499309	-0.387933	8.26194	-2.36758	0.0220647	0.848477	-3.31465	3290241	NA	NA	NA	chr11:107552167:107552216:+
ILMN_1242406	0.401795	8.00809	2.36703	0.022094	0.848477	-3.31548	4860379	13537	Dusp2	dual specificity phosphatase 2	chr2:127163605:127163654:+
ILMN_1223579	0.354629	8.40149	2.3666	0.0221169	0.848477	-3.31613	6520674	15974	Ifnab	interferon alpha B	chr4:88337070:88337119:-
ILMN_2597827	0.328978	7.19029	2.36653	0.0221205	0.848477	-3.31623	3060180	11838	Arc	activity regulated cytoskeletal-associated protein	chr15:74499640:74499689:-
ILMN_1252016	0.370538	7.96593	2.36576	0.0221615	0.848477	-3.31739	3450164	54608	Abhd2	abhydrolase domain containing 2	chr7:86505482:86505531:+
ILMN_2981363	-0.326905	10.3516	-2.3657	0.0221647	0.848477	-3.31748	5910164	246707	Emilin2	elastin microfibril interfacer 2	chr17:71601795:71601844:-
ILMN_1245146	0.511871	7.15919	2.35983	0.0224798	0.848477	-3.32632	5080091	NA	NA	NA	chr16:19061749:19061798:-
ILMN_2923607	-0.38791	11.2286	-2.35702	0.0226323	0.848477	-3.33056	290328	27280	Phlda3	pleckstrin homology like domain, family A, member 3	chr1:137665353:137665402:+
ILMN_2760263	0.362245	10.3659	2.35504	0.02274	0.848805	-3.33353	3310639	67811	Poldip2	polymerase (DNA-directed), delta interacting protein 2	chr11:78336155:78336204:+
ILMN_1256518	0.332018	10.6528	2.34238	0.0234402	0.852385	-3.3525	3180068	110198	Akr7a5	aldo-keto reductase family 7, member A5 (aflatoxin aldehyde reductase)	chr4:138874229:138874278:+
ILMN_1249444	0.36863	8.17943	2.3391	0.023625	0.852385	-3.35741	3170672	27414	Sergef	secretion regulating guanine nucleotide exchange factor	chr7:53698611:53698660:-
ILMN_1222733	-0.400364	9.57264	-2.33596	0.0238028	0.852385	-3.3621	6840689	24000	Ptpn21	protein tyrosine phosphatase, non-receptor type 21	chr12:99915182:99915231:-
ILMN_1235732	-0.465739	7.31197	-2.33496	0.0238596	0.852385	-3.36359	6450288	386463	Cdsn	corneodesmosin	chr17:35693886:35693935:+
ILMN_2429437	0.37056	8.03861	2.33437	0.0238932	0.852385	-3.36447	4280431	215707	Ccdc92	coiled-coil domain containing 92	chr5:125314940:125314989:-
ILMN_1240202	-0.353887	7.5769	-2.33393	0.0239184	0.852385	-3.36513	1430594	216742	Fnip1	folliculin interacting protein 1	chr11:54329963:54330012:+
ILMN_1221262	0.355848	9.4481	2.32332	0.0245311	0.852385	-3.38094	1230736	66276	1810009A15Rik	RIKEN cDNA 1810009A15 gene	chr19:8963648:8963697:+
ILMN_3162005	0.366519	8.06476	2.31324	0.0251258	0.852385	-3.3959	5360750	407831	Tmem204	transmembrane protein 204	chr17:25194722:25194771:-
ILMN_1239143	0.328702	7.7767	2.30936	0.0253586	0.852385	-3.40166	6350603	66925	Sdhd	succinate dehydrogenase complex, subunit D, integral membrane protein	chr9:50404639:50404688:-
ILMN_1245307	-0.577734	11.6211	-2.3023	0.0257866	0.852385	-3.4121	4230228	14115	Fbln2	fibulin 2	chr6:91221964:91222013:+
ILMN_2598478	0.904683	8.93	2.29992	0.0259323	0.852385	-3.41562	7200021	20618	Sncg	synuclein, gamma	chr14:35187677:35187726:-
ILMN_2867696	-0.348277	10.4433	-2.29755	0.0260776	0.852385	-3.4191	2070427	217866	Cdc42bpb	CDC42 binding protein kinase beta	chr12:112531419:112531468:-
ILMN_1254307	0.459228	8.53604	2.29552	0.0262035	0.852385	-3.4221	7100639	69068	1810011O10Rik	RIKEN cDNA 1810011O10 gene	chr8:25548342:25548391:-
ILMN_2828731	-0.416422	9.30196	-2.29108	0.0264798	0.852385	-3.42865	6270475	105782	Scrib	scribbled planar cell polarity	chr15:75877852:75877901:-
ILMN_1232762	0.425203	10.7671	2.28181	0.0270652	0.854892	-3.44227	5960192	11927	Atox1	antioxidant 1 copper chaperone	chr11:55260153:55260202:-
ILMN_1226447	0.383468	10.0897	2.27967	0.0272017	0.854892	-3.44541	5890097	20352	Sema4b	sema domain, immunoglobulin domain (Ig), transmembrane domain (TM) and short cytoplasmic domain, (semaphorin) 4B	chr7:87371114:87371163:+
ILMN_3143246	-0.341961	8.97348	-2.27362	0.0275918	0.854892	-3.45428	6510653	11771	Ap2a1	adaptor-related protein complex 2, alpha 1 subunit	chr7:52156126:52156175:-
ILMN_1259075	0.3609	7.49864	2.26997	0.0278289	0.854892	-3.4596	4260609	NA	NA	NA	chr1:166367275:166367324:-
ILMN_2954987	0.682212	7.1429	2.26685	0.0280339	0.854892	-3.46417	1470154	17189	Mb	myoglobin	chr15:76846062:76846111:-
ILMN_1250421	-0.879831	7.77435	-2.26388	0.0282299	0.854892	-3.46851	6420687	17381	Mmp12	matrix metallopeptidase 12	chr9:7358549:7358598:+
ILMN_1226904	-0.380387	7.95332	-2.26373	0.0282398	0.854892	-3.46873	5220338	NA	NA	NA	chr13:108605963:108606012:-
ILMN_2726746	-0.436267	7.23383	-2.26106	0.0284171	0.854892	-3.47262	460187	NA	NA	NA	chr2:84870560:84870609:-
ILMN_2610706	0.325285	8.83649	2.25838	0.028596	0.854892	-3.47653	5390039	15473	Rida	reactive intermediate imine deaminase A homolog	chr15:34418356:34418405:-
ILMN_3073486	0.394939	11.7434	2.25619	0.0287429	0.854892	-3.47971	3420189	114641	Rpl31	ribosomal protein L31	chr1:39428232:39428281:+
ILMN_1253942	0.360396	9.00549	2.25212	0.029018	0.854892	-3.48564	6330333	12181	Bop1	block of proliferation 1	chr15:76283464:76283513:-
ILMN_3132949	-0.387355	8.7698	-2.24425	0.0295558	0.854892	-3.49705	6040521	14115	Fbln2	fibulin 2	chr6:91222058:91222107:+
ILMN_2772077	0.325794	10.4974	2.23756	0.0300201	0.854892	-3.50673	450372	51800	Bok	BCL2-related ovarian killer	chr1:95592249:95592298:+
ILMN_1241638	-0.330398	11.5128	-2.23622	0.0301143	0.854892	-3.50868	4060543	232341	Wnk1	WNK lysine deficient protein kinase 1	chr6:119874393:119874442:-
ILMN_2425990	-0.417051	9.96447	-2.22528	0.03089	0.854892	-3.52447	2490180	NA	NA	NA	chr15:8306011:8306060:-
ILMN_2522145	0.409115	10.5542	2.21907	0.0313379	0.854892	-3.5334	6290563	231889	Bud31	BUD31 homolog	chr5:145908833:145908882:+
ILMN_1240323	0.463491	11.0508	2.21511	0.0316266	0.854892	-3.53909	4540020	81489	Dnajb1	DnaJ heat shock protein family (Hsp40) member B1	chr8:86135659:86135708:+
ILMN_2686611	-0.437241	7.81904	-2.21226	0.0318361	0.854892	-3.54318	2900603	94180	Acsbg1	acyl-CoA synthetase bubblegum family member 1	chr9:54456841:54456890:-
ILMN_1215212	-0.35664	9.69231	-2.2058	0.0323149	0.854892	-3.55244	1710538	11852	Rhob	ras homolog family member B	chr12:8504733:8504782:-
ILMN_2968479	-0.32223	8.61453	-2.19776	0.0329196	0.854892	-3.56392	5390082	66867	Hmg20a	high mobility group 20A	chr9:56344314:56344363:+
ILMN_1229177	0.399425	7.08775	2.1935	0.0332444	0.854892	-3.57	6100324	16618	Klk1b26	kallikrein 1-related petidase b26	chr7:51271760:51271765:+,chr7:51272135:51272178:+
ILMN_2647563	-0.375566	8.53217	-2.19077	0.0334539	0.854892	-3.57389	4010632	20583	Snai2	snail family zinc finger 2	chr16:14708858:14708907:+
ILMN_1214120	-0.338831	8.05316	-2.19074	0.0334558	0.854892	-3.57392	6280220	NA	NA	NA	chr9:108700010:108700059:+
ILMN_1223041	0.459059	8.34642	2.18802	0.0336661	0.854892	-3.5778	6450687	66610	Abi3	ABI gene family, member 3	chr11:95693735:95693784:-
ILMN_2664950	-0.339078	9.06343	-2.18374	0.0339987	0.854892	-3.58388	5270246	18676	Phf2	PHD finger protein 2	chr13:48897497:48897546:-
ILMN_3090728	0.452053	8.66119	2.17933	0.0343438	0.854892	-3.59013	110192	18769	Pkig	protein kinase inhibitor, gamma	chr2:163551845:163551894:+
ILMN_1245504	0.387151	8.89639	2.17809	0.0344421	0.854892	-3.5919	6580554	15289	Hmgb1	high mobility group box 1	chr5:149859898:149859947:-
ILMN_1234318	0.32625	9.71126	2.17777	0.0344672	0.854892	-3.59235	1780168	66530	Ubxn6	UBX domain protein 6	chr17:56207824:56207873:-
ILMN_1221160	-0.394969	8.77712	-2.17185	0.0349374	0.854892	-3.60073	5820538	208898	Unc13c	unc-13 homolog C (C. elegans)	chr9:73328201:73328250:-
ILMN_2466034	0.418357	9.72228	2.17176	0.0349446	0.854892	-3.60085	4040176	27643	Ubl4a	ubiquitin-like 4A	chrX:71613146:71613195:-
ILMN_1238433	0.444307	10.3373	2.17146	0.0349686	0.854892	-3.60128	6860609	19659	Rbp1	retinol binding protein 1, cellular	chr9:98346843:98346892:+
ILMN_2420465	-0.386574	8.78726	-2.16747	0.0352893	0.854892	-3.60692	380717	353310	Zfp703	zinc finger protein 703	chr8:28091373:28091422:+
ILMN_1253772	-0.537297	7.37142	-2.16103	0.035812	0.854892	-3.616	290333	386463	Cdsn	corneodesmosin	chr17:35693888:35693937:+
ILMN_2744193	-0.375718	8.46047	-2.15588	0.0362351	0.854892	-3.62325	630309	227696	Phyhd1	phytanoyl-CoA dioxygenase domain containing 1	chr2:30136578:30136627:+
ILMN_2605212	-0.389064	10.1506	-2.15105	0.0366359	0.854892	-3.63004	6350086	102857	Slc6a8	solute carrier family 6 (neurotransmitter transporter, creatine), member 8	chrX:70927644:70927693:+
ILMN_2528440	-0.363098	11.7064	-2.1495	0.0367651	0.854892	-3.63221	4040707	230721	Pabpc4	poly(A) binding protein, cytoplasmic 4	chr4:122975136:122975185:+
ILMN_2596259	0.324098	9.8447	2.14401	0.0372264	0.854892	-3.6399	2900039	66404	Rtfdc1	replication termination factor 2 domain containing 1	chr2:172294243:172294292:+
ILMN_1232776	0.326019	9.18573	2.14069	0.0375083	0.854892	-3.64456	5870326	66419	Mrpl11	mitochondrial ribosomal protein L11	chr19:4963353:4963402:+
ILMN_2735157	-0.394014	10.3252	-2.13919	0.0376355	0.854892	-3.64664	1300491	13669	Eif3a	eukaryotic translation initiation factor 3, subunit A	chr19:60837552:60837601:-
ILMN_1247048	0.324809	11.8689	2.13733	0.0377945	0.854892	-3.64924	2710240	66136	Znrd1	zinc ribbon domain containing, 1	chr17:37091391:37091440:-
ILMN_2755021	-0.350709	10.0135	-2.1311	0.0383319	0.854892	-3.65794	7650167	NA	NA	NA	chr15:89257030:89257079:-
ILMN_3162771	0.335681	8.47209	2.12368	0.0389801	0.858291	-3.66827	5220687	75316	Taf1d	TATA-box binding protein associated factor, RNA polymerase I, D	chr9:15116356:15116405:+
ILMN_2440997	-0.407175	10.1075	-2.12245	0.0390883	0.858291	-3.66997	540239	233833	Tnrc6a	trinucleotide repeat containing 6a	chr7:130337127:130337176:+
ILMN_2671435	0.543324	9.88984	2.10228	0.0409042	0.858853	-3.6979	6110671	223672	Apol9a	apolipoprotein L 9a	chr15:77234233:77234282:-
ILMN_1249219	-0.382406	9.98668	-2.10225	0.0409065	0.858853	-3.69793	780482	NA	NA	NA	chr1:133928651:133928700:+
ILMN_2791074	-0.343012	9.23015	-2.102	0.0409299	0.858853	-3.69829	4180243	217935	Wdr60	WD repeat domain 60	chr12:117446071:117446120:-
ILMN_1238285	0.325005	9.67402	2.10121	0.0410022	0.858853	-3.69937	6980162	76863	Dcun1d5	DCN1, defective in cullin neddylation 1, domain containing 5 (S. cerevisiae)	chr9:7206916:7206965:+
ILMN_2788073	-0.985272	8.65007	-2.09937	0.0411713	0.858853	-3.7019	5050463	15368	Hmox1	heme oxygenase 1	chr8:77624071:77624120:+
ILMN_2729870	-0.466481	10.2578	-2.09699	0.041392	0.858853	-3.70518	630279	75956	Srrm2	serine/arginine repetitive matrix 2	chr17:23961272:23961321:+
ILMN_2724785	0.379264	9.62038	2.08783	0.0422492	0.858853	-3.71777	7400575	16498	Kcnab2	potassium voltage-gated channel, shaker-related subfamily, beta member 2	chr4:151764881:151764930:-
ILMN_1253741	-0.354155	11.9053	-2.08341	0.0426684	0.858853	-3.72382	870670	18542	Pcolce	procollagen C-endopeptidase enhancer protein	chr5:138046970:138047019:-
ILMN_2646631	-0.341384	9.21263	-2.08207	0.0427961	0.858853	-3.72566	270681	18028	Nfib	nuclear factor I/B	chr4:81937263:81937312:-
ILMN_2703181	0.505362	8.79451	2.08192	0.0428107	0.858853	-3.72587	5340543	16858	Lgals7	lectin, galactose binding, soluble 7	chr7:29651187:29651236:+
ILMN_2495703	-0.444784	9.79675	-2.07424	0.0435499	0.858853	-3.73636	2710131	269713	Clip2	CAP-GLY domain containing linker protein 2	chr5:134965564:134965613:-
ILMN_2563765	0.403976	8.33669	2.07339	0.0436322	0.858853	-3.73752	1850403	NA	NA	NA	chr4:147828922:147828971:+
ILMN_2788036	-0.413675	7.86837	-2.07149	0.0438173	0.858853	-3.74011	3780390	94180	Acsbg1	acyl-CoA synthetase bubblegum family member 1	chr9:54456823:54456835:-,chr9:54453247:54453283:-
ILMN_2733524	0.357542	10.2536	2.06756	0.0442019	0.858853	-3.74547	1410615	106582	Nrm	nurim (nuclear envelope membrane protein)	chr17:36002275:36002324:+
ILMN_1259213	-0.435679	7.7546	-2.06486	0.0444678	0.858853	-3.74914	1780451	NA	NA	NA	chr13:50639998:50640047:-
ILMN_1259559	0.340635	8.60522	2.05749	0.0452006	0.858853	-3.75915	5960343	14958	H1f0	H1 histone family, member 0	chr15:78860848:78860897:+
ILMN_2952275	-1.01323	10.4094	-2.05423	0.0455279	0.858853	-3.76356	1190445	11846	Arg1	arginase, liver	chr10:24635422:24635471:-
ILMN_1247133	-0.353231	11.0539	-2.04972	0.0459852	0.858853	-3.76967	1470491	319939	Tns3	tensin 3	chr11:8331999:8332048:-
ILMN_2900216	0.426636	8.90553	2.04867	0.0460921	0.858853	-3.77109	1300725	68342	Ndufb10	NADH dehydrogenase (ubiquinone) 1 beta subcomplex, 10	chr17:24859070:24859119:-
ILMN_2725595	-0.328378	8.12788	-2.04495	0.0464723	0.858853	-3.77612	2350504	21833	Thra	thyroid hormone receptor alpha	chr11:98625661:98625710:+
ILMN_1229745	-0.468461	9.09491	-2.0437	0.0466003	0.858853	-3.7778	380639	214791	Sertad4	SERTA domain containing 4	chr1:194671172:194671221:-
ILMN_1228535	-0.343229	8.60625	-2.03107	0.0479157	0.858853	-3.7948	4730685	18858	Pmp22	peripheral myelin protein 22	chr11:62972695:62972744:+
ILMN_2769811	-0.331939	8.05517	-2.02572	0.0484822	0.858853	-3.80197	2450273	212127	Proser1	proline and serine rich 1	chr3:53285328:53285377:+
ILMN_2842366	0.3378	10.2126	2.01731	0.0493845	0.858853	-3.81322	3180189	27398	Mrpl2	mitochondrial ribosomal protein L2	chr17:46786985:46787034:+
ILMN_2675433	-0.417569	9.16885	-2.01723	0.0493926	0.858853	-3.81332	6330161	227644	Snapc4	small nuclear RNA activating complex, polypeptide 4	chr2:26219160:26219209:-
ILMN_1230648	0.463869	7.50453	2.01279	0.0498751	0.858853	-3.81924	6770050	232441	Rerg	RAS-like, estrogen-regulated, growth-inhibitor	chr6:137003585:137003634:-

## Sheet: DEG_MGF_100mg
Probe_ID	logFC	AveExpr	t	P.Value	adj.P.Val	B	Array.address	EntrezID	Symbol	Name	Genomicloc
ILMN_2569706	-0.522778	7.97896	-4.72943	2.08046e-05	0.0789716	2.4886	6280110	NA	NA	NA	chr16:24685163:24685212:+
ILMN_2755195	0.543528	7.54537	4.71428	2.18819e-05	0.0789716	2.44594	6110343	56215	Acin1	apoptotic chromatin condensation inducer 1	chr14:55272393:55272442:-
ILMN_2469320	-0.844759	8.54051	-4.70773	2.23644e-05	0.0789716	2.42751	2470685	NA	NA	NA	chr8:11622611:11622660:-
ILMN_3066763	0.668307	7.67275	4.63311	2.86564e-05	0.0789716	2.21797	7150541	11861	Arl4a	ADP-ribosylation factor-like 4A	chr12:40763854:40763903:-
ILMN_2543173	-0.526214	8.98092	-4.61178	3.07549e-05	0.0789716	2.15823	1050672	NA	NA	NA	chr15:6374693:6374697:+,chr15:6377521:6377565:+
ILMN_1237715	-0.523689	7.70897	-4.59712	3.22831e-05	0.0789716	2.11724	2070390	NA	NA	NA	chr11:6023326:6023375:-
ILMN_2525289	0.365296	7.96673	4.53841	3.91845e-05	0.0789716	1.95345	7040612	77422	C330018D20Rik	RIKEN cDNA C330018D20 gene	chr18:57122055:57122085:-,chr18:57118215:57118233:-
ILMN_1218627	0.390093	11.5094	4.50527	4.36983e-05	0.0789716	1.86127	520598	70544	Tmem242	transmembrane protein 242	chr17:5433466:5433515:-
ILMN_2580229	-0.384793	7.16413	-4.44131	5.3892e-05	0.0856883	1.68399	2760433	NA	NA	NA	chr18:31849511:31849560:+
ILMN_2505047	-0.35318	7.1864	-4.36921	6.81808e-05	0.093397	1.48515	4900709	71592	Pogk	pogo transposable element with KRAB domain	chr1:168325196:168325245:-
ILMN_1229964	0.495082	10.0866	4.351	7.23367e-05	0.093397	1.43513	7320064	14874	Gstz1	glutathione transferase zeta 1 (maleylacetoacetate isomerase)	chr12:88505218:88505267:+
ILMN_3112185	0.369534	8.38468	4.34453	7.38732e-05	0.093397	1.41736	4810347	56205	Ensa	endosulfine alpha	chr3:95432520:95432569:+
ILMN_1216854	0.396364	10.0046	4.3166	8.08767e-05	0.093397	1.34078	4260593	67109	Zfp787	zinc finger protein 787	chr7:6083159:6083208:-
ILMN_1214117	-0.389662	7.10274	-4.28326	9.00881e-05	0.093397	1.2496	4850292	NA	NA	NA	chr11:5258733:5258782:-
ILMN_2612369	-0.366252	10.1969	-4.27397	9.28308e-05	0.093397	1.22425	5910202	192159	Prpf8	pre-mRNA processing factor 8	chr11:75322642:75322691:+
ILMN_2566674	-0.322728	7.11393	-4.25746	9.79081e-05	0.093397	1.17924	5290202	NA	NA	NA	chr4:82142627:82142676:-
ILMN_1226073	-0.845774	10.3789	-4.25027	0.000100204	0.093397	1.15965	6100465	NA	NA	NA	chr15:50651190:50651239:-
ILMN_1238902	-0.494028	7.92845	-4.22601	0.00010834	0.0951454	1.09366	6480487	NA	NA	NA	chr16:24684921:24684970:+
ILMN_2574005	-0.680841	8.09156	-4.21002	0.00011405	0.0951454	1.05026	6560176	NA	NA	NA	chr3:136373872:136373921:+
ILMN_1254561	-0.416295	9.09794	-4.18294	0.000124398	0.0951454	0.976858	3440021	12977	Csf1	colony stimulating factor 1 (macrophage)	chr3:107544082:107544131:-
ILMN_1215967	0.37672	9.92514	4.17852	0.000126169	0.0951454	0.964913	1400450	66248	Alg5	asparagine-linked glycosylation 5 (dolichyl-phosphate beta-glucosyltransferase)	chr3:54548546:54548595:+
ILMN_1228446	-0.345419	7.28417	-4.17407	0.00012798	0.0951454	0.952871	6550246	NA	NA	NA	chr2:4920267:4920316:-
ILMN_2568269	-0.454478	7.55788	-4.16435	0.000132021	0.0951454	0.926601	6860333	NA	NA	NA	chr10:105244041:105244090:-
ILMN_2735792	-0.325562	8.31121	-4.16148	0.000133239	0.0951454	0.918839	4810370	20586	Smarca4	SWI/SNF related, matrix associated, actin dependent regulator of chromatin, subfamily a, member 4	chr9:21507596:21507645:+
ILMN_2575417	-0.345191	7.70293	-4.15252	0.000137107	0.0951454	0.894663	2030563	NA	NA	NA	chr13:36140897:36140946:-
ILMN_1253191	0.376991	7.29575	4.15213	0.00013728	0.0951454	0.893596	2490243	NA	NA	NA	chr19:23214804:23214853:-
ILMN_1236703	0.785314	8.20334	4.122	0.000151128	0.100119	0.812397	2600274	233080	Ffar3	free fatty acid receptor 3	chr7:31640040:31640089:-
ILMN_1214706	-0.444679	7.38044	-4.12047	0.000151864	0.100119	0.808297	5670142	NA	NA	NA	chr10:8533636:8533685:-
ILMN_2755511	-0.529599	9.67665	-4.09745	0.000163405	0.102257	0.746419	2490037	234839	Piezo1	piezo-type mechanosensitive ion channel component 1	chr8:125005884:125005933:-
ILMN_1242046	-0.372933	7.37241	-4.09163	0.000166455	0.102257	0.730798	2060343	NA	NA	NA	chr2:113938163:113938212:-
ILMN_2732961	0.341523	7.59877	4.05475	0.000187105	0.109945	0.632031	610164	75734	Mff	mitochondrial fission factor	chr1:82738415:82738464:+
ILMN_3109360	-0.678627	10.8074	-4.04009	0.000195982	0.112711	0.592889	360014	18810	Plec	plectin	chr15:76001603:76001652:-
ILMN_2574401	-0.393481	7.11227	-4.00638	0.000217975	0.120242	0.503091	1580561	NA	NA	NA	chr7:133262216:133262265:-
ILMN_1233220	0.363611	8.55928	3.97535	0.000240324	0.127372	0.420703	4060161	68755	Cgrrf1	cell growth regulator with ring finger domain 1	chr14:47452007:47452054:+,chr14:47459832:47459833:+
ILMN_1249374	-0.544011	8.86097	-3.95962	0.000252484	0.128946	0.379048	3170408	NA	NA	NA	chr7:99886497:99886546:-
ILMN_2602983	0.33009	6.86529	3.94954	0.000260588	0.128946	0.352387	7200768	17057	Klrb1a	killer cell lectin-like receptor subfamily B member 1A	chr6:128559430:128559479:-
ILMN_1214500	-0.380614	7.81915	-3.94208	0.000266749	0.128946	0.33267	4890747	244058	Rgma	repulsive guidance molecule family member A	chr7:80564609:80564658:+
ILMN_1230798	-0.342966	7.19602	-3.9335	0.000274007	0.128946	0.310019	1740605	NA	NA	NA	chr6:39625812:39625861:-
ILMN_1257729	-0.538894	8.25592	-3.91681	0.000288675	0.128946	0.266026	3060706	NA	NA	NA	chr4:48321975:48322024:+
ILMN_1238679	0.433933	9.65829	3.90905	0.000295752	0.128946	0.245596	1410730	68118	Atg101	autophagy related 101	chr15:101121278:101121327:+
ILMN_1225719	-0.34523	8.17479	-3.90718	0.000297475	0.128946	0.240697	2450243	64602	Ireb2	iron responsive element binding protein 2	chr9:54759753:54759802:+
ILMN_2416424	-0.34737	10.8793	-3.9067	0.000297924	0.128946	0.239424	3140167	226178	Wbp1l	WW domain binding protein 1 like	chr19:46731777:46731826:+
ILMN_2552589	-0.436012	7.25278	-3.89855	0.000305593	0.128946	0.217987	2760484	NA	NA	NA	chr16:14467871:14467920:+
ILMN_2425990	-0.697226	9.96447	-3.88565	0.000318117	0.130283	0.184114	2490180	NA	NA	NA	chr15:8306011:8306060:-
ILMN_2575413	-0.46275	8.55027	-3.87915	0.000324605	0.130956	0.167087	6020020	102334	Ankrd10	ankyrin repeat domain 10	chr8:11614403:11614452:-
ILMN_1246664	-0.360275	7.62097	-3.86607	0.000338077	0.131062	0.132797	2940047	NA	NA	NA	chr12:41537808:41537857:+
ILMN_2418143	-0.440587	7.6071	-3.86023	0.000344261	0.131062	0.117516	6480619	NA	NA	NA	chr9:121643768:121643817:+
ILMN_2717727	-0.506732	10.0996	-3.82111	0.000388585	0.13466	0.0154263	7100451	15204	Herc2	HECT and RLD domain containing E3 ubiquitin protein ligase 2	chr7:63486997:63487046:+
ILMN_1237999	-0.370198	7.26117	-3.81161	0.000400149	0.136912	-0.00928545	130546	NA	NA	NA	chr2:78726144:78726193:+
ILMN_2484811	-0.403879	7.57056	-3.80527	0.000408059	0.137525	-0.0257785	130343	NA	NA	NA	chr18:21003397:21003446:-
ILMN_2421179	-0.388117	8.61911	-3.79808	0.000417205	0.137525	-0.0444559	2850674	69288	Rhobtb1	Rho-related BTB domain containing 1	chr10:68754420:68754469:+
ILMN_2986978	-0.436077	10.0134	-3.74149	0.000496414	0.148882	-0.190863	1070593	319757	Smo	smoothened, frizzled class receptor	chr6:29711101:29711150:+
ILMN_1216122	0.43528	9.73116	3.73252	0.000510226	0.148882	-0.213967	4920291	52443	Mrpl48	mitochondrial ribosomal protein L48	chr7:107713736:107713785:-
ILMN_1230345	-0.473346	8.14392	-3.72382	0.000523974	0.148882	-0.23635	5360253	NA	NA	NA	chr9:100401300:100401349:-
ILMN_2497455	-0.458766	7.70873	-3.7213	0.000528037	0.148882	-0.242851	3780035	NA	NA	NA	chr18:55142172:55142221:-
ILMN_1225918	-0.406635	8.78033	-3.70867	0.000548783	0.149834	-0.275285	2490209	76899	Golga1	golgi autoantigen, golgin subfamily a, 1	chr2:38872189:38872238:-
ILMN_1229455	-0.679488	11.8025	-3.70067	0.000562326	0.151589	-0.295801	1470605	NA	NA	NA	chr11:119348499:119348548:+
ILMN_1250286	-0.426876	9.03957	-3.6982	0.000566583	0.151589	-0.302147	990184	17918	Myo5a	myosin VA	chr9:75070968:75071017:+
ILMN_1228441	-0.601849	7.75007	-3.69505	0.000572033	0.151589	-0.310202	4760379	71592	Pogk	pogo transposable element with KRAB domain	chr1:168325617:168325666:-
ILMN_2699933	0.361505	9.31565	3.68551	0.000588897	0.153057	-0.334647	4780463	110391	Qdpr	quinoid dihydropteridine reductase	chr5:45825593:45825642:-
ILMN_2599514	-0.525049	7.6365	-3.67615	0.000605888	0.155973	-0.358575	6580372	NA	NA	NA	chr12:36914710:36914759:+
ILMN_1238535	-0.47122	8.38753	-3.65858	0.000639074	0.159946	-0.403425	6590446	NA	NA	NA	chr3:159576028:159576077:+
ILMN_2654495	-0.489822	11.2955	-3.64912	0.000657648	0.160146	-0.427517	3830377	29875	Iqgap1	IQ motif containing GTPase activating protein 1	chr7:87857713:87857762:-
ILMN_2580205	-0.606647	7.77585	-3.63093	0.000694853	0.166211	-0.473782	730750	NA	NA	NA	chr6:53561897:53561946:+
ILMN_2535680	0.323467	7.51923	3.62607	0.000705125	0.16637	-0.486117	5260075	NA	NA	NA	chr13:59871005:59871054:-
ILMN_2576590	-0.588198	9.51647	-3.61979	0.000718609	0.16637	-0.502038	5090221	17755	Map1b	microtubule-associated protein 1B	chr13:100191950:100191997:-
ILMN_3009243	0.771009	8.82282	3.61679	0.000725147	0.16637	-0.509649	1170521	13537	Dusp2	dual specificity phosphatase 2	chr2:127163654:127163703:+
ILMN_1242406	0.587593	8.00809	3.61552	0.000727936	0.16637	-0.512876	4860379	13537	Dusp2	dual specificity phosphatase 2	chr2:127163605:127163654:+
ILMN_1240083	-0.363334	9.10191	-3.60951	0.000741231	0.16637	-0.528086	6940477	227720	Nup214	nucleoporin 214	chr2:31906635:31906668:+,chr2:31907294:31907309:+
ILMN_1233258	0.826958	8.01299	3.60607	0.000748963	0.16637	-0.536806	4640253	NA	NA	NA	chr19:12921446:12921495:+
ILMN_2588995	-0.402862	10.4243	-3.59822	0.00076688	0.16637	-0.556669	450309	235442	Rab8b	RAB8B, member RAS oncogene family	chr9:66691605:66691654:-
ILMN_2447483	-0.416137	8.28614	-3.59643	0.000771004	0.16637	-0.561175	2940431	NA	NA	NA	chr5:3818975:3819024:+
ILMN_2573881	-0.397601	7.57113	-3.59261	0.000779931	0.16637	-0.570846	4180288	NA	NA	NA	chr4:82142610:82142659:-
ILMN_1224780	0.417286	8.67983	3.58885	0.000788789	0.16637	-0.580334	7380068	54325	Elovl1	elongation of very long chain fatty acids (FEN1/Elo2, SUR4/Elo3, yeast)-like 1	chr4:118100769:118100818:+
ILMN_1235799	-0.324782	7.35712	-3.58221	0.000804677	0.16637	-0.597085	7550068	NA	NA	NA	chr12:41516839:41516888:+
ILMN_2752524	0.373443	6.74184	3.58141	0.000806625	0.16637	-0.599115	650731	75552	Paqr9	progestin and adipoQ receptor family member IX	chr9:95462157:95462206:+
ILMN_3021272	-0.392567	8.6328	-3.58013	0.000809715	0.16637	-0.602327	1780154	56417	Adar	adenosine deaminase, RNA-specific	chr3:89556951:89557000:+
ILMN_3141830	0.369257	9.82141	3.57576	0.000820397	0.16637	-0.613334	3870021	55943	Stx8	syntaxin 8	chr11:67780006:67780019:+,chr11:67783274:67783309:+
ILMN_3136867	0.381586	8.78521	3.56664	0.000843143	0.16637	-0.636301	6560228	75316	Taf1d	TATA-box binding protein associated factor, RNA polymerase I, D	chr9:15114383:15114432:+
ILMN_1247981	-0.495899	8.32595	-3.55807	0.000865069	0.16637	-0.657857	3460537	NA	NA	NA	chr2:143786699:143786748:-
ILMN_2712895	-0.527779	8.01671	-3.5562	0.000869925	0.16637	-0.662557	6860240	109292	4631423B10Rik	RIKEN cDNA 4631423B10 gene	chr6:114852014:114852063:-
ILMN_1220514	-0.539256	8.25014	-3.54943	0.000887735	0.16637	-0.67957	6220246	71521	Pds5a	PDS5 cohesin associated factor A	chr5:66015171:66015220:-
ILMN_2618447	-0.487182	9.87751	-3.54506	0.000899414	0.16637	-0.690542	1710465	71175	Nipbl	Nipped-B homolog (Drosophila)	chr15:8241225:8241255:-
ILMN_1217817	-0.464439	7.70419	-3.54324	0.000904317	0.16637	-0.695105	4280121	NA	NA	NA	chr4:97560508:97560557:+
ILMN_2629982	0.3365	7.79889	3.54306	0.000904784	0.16637	-0.695539	1990333	76987	Hdhd2	haloacid dehalogenase-like hydrolase domain containing 2	chr18:77189864:77189913:+
ILMN_2721761	-0.381991	8.17401	-3.53098	0.000938022	0.167891	-0.725817	3990438	17936	Nab1	Ngfi-A binding protein 1	chr1:52514985:52515034:-
ILMN_2858106	0.898296	8.49244	3.52521	0.000954285	0.168214	-0.740241	3710605	22070	Tpt1	tumor protein, translationally-controlled 1	chr14:76246566:76246606:+,chr14:76247051:76247059:+
ILMN_2417316	-0.325214	10.2699	-3.52378	0.000958377	0.168214	-0.743831	4010554	320011	Uggt1	UDP-glucose glycoprotein glucosyltransferase 1	chr1:36200484:36200533:-
ILMN_1226901	-0.410786	7.22272	-3.52	0.000969234	0.168863	-0.753283	2760338	NA	NA	NA	chr7:87505610:87505659:-
ILMN_1219797	0.387224	7.74179	3.51815	0.000974569	0.168863	-0.757889	3450154	66586	Crls1	cardiolipin synthase 1	chr2:132680677:132680726:+
ILMN_2599615	0.337754	9.49113	3.50431	0.00101555	0.169789	-0.792445	3180450	66366	Ergic3	ERGIC and golgi 3	chr2:155834108:155834157:+
ILMN_2841721	-0.356251	11.2614	-3.50381	0.00101707	0.169789	-0.793693	540202	22129	Ttc3	tetratricopeptide repeat domain 3	chr16:94690734:94690783:+
ILMN_2700468	-0.383124	7.31739	-3.50363	0.0010176	0.169789	-0.794135	5260563	93707	Pcdhgc4	protocadherin gamma subfamily C, 4	chr18:37977459:37977508:+
ILMN_2777804	-0.362672	9.01281	-3.49586	0.00104135	0.171561	-0.813486	5690411	77044	Arid2	AT rich interactive domain 2 (ARID, RFX-like)	chr15:96232644:96232693:+
ILMN_2423372	-0.462266	8.97555	-3.49419	0.00104653	0.171561	-0.817646	2060671	14218	Sh3pxd2a	SH3 and PX domains 2A	chr19:47334958:47335007:-
ILMN_1239446	-0.345737	7.53495	-3.48082	0.00108887	0.174681	-0.850901	7510768	236266	Alms1	Alstrom syndrome 1	chr6:85601274:85601323:+
ILMN_1219333	-0.438162	7.41188	-3.46853	0.00112921	0.176426	-0.881397	4890097	NA	NA	NA	chr1:129295227:129295276:+
ILMN_3051608	0.342393	9.25776	3.46517	0.00114048	0.176426	-0.88972	3290025	67171	Dram2	DNA-damage regulated autophagy modulator 2	chr3:106373724:106373773:+
ILMN_1217681	0.404414	7.30111	3.46465	0.00114224	0.176426	-0.891006	3870575	NA	NA	NA	chr11:6319508:6319548:+
ILMN_2613531	-0.35165	11.0114	-3.45613	0.00117136	0.177181	-0.912108	770577	71435	Arhgap21	Rho GTPase activating protein 21	chr2:20769598:20769647:-
ILMN_1234541	-0.811032	8.99256	-3.45476	0.0011761	0.177181	-0.915491	6330274	NA	NA	NA	chr15:50607982:50608031:-
ILMN_1236202	-0.346471	7.34346	-3.45371	0.00117974	0.177181	-0.918079	4390768	NA	NA	NA	chr4:62005419:62005468:-
ILMN_1222736	-0.32216	7.33298	-3.43876	0.00123291	0.180138	-0.955014	1580189	NA	NA	NA	chr15:91618968:91619017:+
ILMN_1242794	-0.571525	9.36983	-3.4349	0.00124701	0.181218	-0.964534	2600471	16337	Insr	insulin receptor	chr8:3151155:3151204:-
ILMN_2822477	-0.816413	8.58389	-3.38836	0.00142953	0.187326	-1.07889	2230202	26930	Ppnr	per-pentamer repeat gene	chr19:55923163:55923212:+
ILMN_1239524	0.688852	6.87914	3.38222	0.00145543	0.189005	-1.09391	4210170	NA	NA	NA	chrX:51652285:51652334:+
ILMN_1217378	0.323868	7.56495	3.37734	0.00147631	0.190023	-1.10584	1940465	19286	Pts	6-pyruvoyl-tetrahydropterin synthase	chr9:50336678:50336727:-
ILMN_3104414	0.444353	11.7093	3.37296	0.00149532	0.191437	-1.11654	6580411	110826	Etfb	electron transferring flavoprotein, beta polypeptide	chr7:50711917:50711966:+
ILMN_1224964	-0.456095	7.86093	-3.36769	0.00151848	0.191437	-1.12939	20360	NA	NA	NA	chr4:58533801:58533850:-
ILMN_1242842	-0.423031	10.5576	-3.36735	0.00151997	0.191437	-1.13021	6480433	26914	H2afy	H2A histone family, member Y	chr13:56184495:56184544:-
ILMN_2894211	0.916041	8.54126	3.36592	0.00152634	0.191437	-1.13371	5550161	213393	8430408G22Rik	RIKEN cDNA 8430408G22 gene	chr6:116602599:116602648:+
ILMN_1214319	0.433758	9.10478	3.36078	0.00154937	0.191437	-1.14623	6180315	67242	Gemin6	gem (nuclear organelle) associated protein 6	chr17:80623863:80623911:+
ILMN_2460850	-0.368802	9.35164	-3.35893	0.00155775	0.191437	-1.15074	6060338	100710	Pds5b	PDS5 cohesin associated factor B	chr5:151612876:151612925:+
ILMN_1226904	-0.539818	7.95332	-3.35537	0.00157398	0.191437	-1.15941	5220338	NA	NA	NA	chr13:108605963:108606012:-
ILMN_2562725	-0.66841	8.8448	-3.35167	0.00159101	0.191437	-1.16841	520504	NA	NA	NA	chr6:51866903:51866952:-
ILMN_2928160	-0.542212	10.8911	-3.34609	0.00161704	0.191437	-1.18197	1580044	22321	Vars	valyl-tRNA synthetase	chr17:35152831:35152864:+,chr17:35153132:35153147:+
ILMN_3144963	0.323703	8.47305	3.34494	0.00162247	0.191437	-1.18478	3850458	NA	NA	NA	chr13:101421672:101421672:+,chr13:101424146:101424194:+
ILMN_2566477	-0.77021	9.61671	-3.34449	0.00162459	0.191437	-1.18587	1570544	NA	NA	NA	chr4:125856037:125856086:-
ILMN_1235077	-0.480887	7.9072	-3.34324	0.00163048	0.191437	-1.18889	10673	NA	NA	NA	chr1:184414175:184414224:-
ILMN_2597686	-0.412552	9.17339	-3.34209	0.00163595	0.191437	-1.19169	1770279	81910	Rrbp1	ribosome binding protein 1	chr2:143773329:143773378:-
ILMN_1230860	-0.516159	8.0709	-3.34162	0.0016382	0.191437	-1.19284	3450484	NA	NA	NA	chr6:71904960:71905009:+
ILMN_1252593	-0.519641	7.76024	-3.33336	0.00167795	0.191437	-1.21288	2120202	NA	NA	NA	chr17:44817919:44817968:-
ILMN_1255556	0.42352	8.95375	3.33004	0.00169417	0.191604	-1.22092	4880379	68943	Pink1	PTEN induced putative kinase 1	chr4:137869663:137869712:-
ILMN_2721385	-0.506052	8.99539	-3.32528	0.00171772	0.192269	-1.23245	7150215	13518	Dst	dystonin	chr1:34364785:34364834:+
ILMN_1225234	-0.464028	7.8012	-3.32234	0.00173245	0.192269	-1.23959	2470424	NA	NA	NA	chr5:73445232:73445281:-
ILMN_1228020	-0.687575	8.52646	-3.31979	0.00174527	0.192269	-1.24575	3940050	NA	NA	NA	chr6:49210368:49210417:-
ILMN_2663679	0.36512	9.67779	3.31634	0.00176277	0.192269	-1.25408	1070482	52443	Mrpl48	mitochondrial ribosomal protein L48	chr7:107713735:107713784:-
ILMN_3108894	0.433835	8.33739	3.31602	0.00176444	0.192269	-1.25487	3420564	170755	Sgk3	serum/glucocorticoid regulated kinase 3	chr1:9892084:9892133:+
ILMN_1229240	-0.407452	9.41187	-3.31367	0.00177648	0.192269	-1.26055	2510537	320191	Hook3	hook microtubule tethering protein 3	chr8:27132225:27132274:-
ILMN_2742305	-0.482514	9.4707	-3.31101	0.00179017	0.192269	-1.26696	5900364	224139	Golgb1	golgi autoantigen, golgin subfamily b, macrogolgin 1	chr16:36932869:36932918:+
ILMN_2449620	-0.506084	8.92146	-3.3061	0.00181577	0.192269	-1.27882	380315	NA	NA	NA	chr15:102438223:102438272:-
ILMN_2539557	-0.358461	14.7432	-3.30222	0.00183623	0.192269	-1.28818	2850041	22070	Tpt1	tumor protein, translationally-controlled 1	chr14:76246010:76246059:+
ILMN_1248388	-0.560619	9.38862	-3.2992	0.0018523	0.192269	-1.29546	2120377	50770	Atp11a	ATPase, class VI, type 11A	chr8:12868178:12868227:+
ILMN_3104462	0.396815	9.19271	3.29845	0.00185632	0.192269	-1.29727	4220239	67876	Coq10b	coenzyme Q10B	chr1:55129197:55129246:+
ILMN_1250688	-0.563382	10.2311	-3.2954	0.00187274	0.192269	-1.30462	1260379	14107	Fat1	FAT atypical cadherin 1	chr8:46137321:46137370:+
ILMN_2867696	-0.477283	10.4433	-3.2886	0.00190984	0.192269	-1.32099	2070427	217866	Cdc42bpb	CDC42 binding protein kinase beta	chr12:112531419:112531468:-
ILMN_2503553	-0.493356	9.32253	-3.28625	0.00192279	0.192269	-1.32664	5490477	12837	Col8a1	collagen, type VIII, alpha 1	chr16:57624438:57624487:-
ILMN_1245994	-0.447353	10.8236	-3.2861	0.00192367	0.192269	-1.32702	4490475	192176	Flna	filamin, alpha	chrX:71469161:71469210:-
ILMN_2712873	-0.549048	12.2899	-3.28432	0.00193352	0.192269	-1.33128	840309	109754	Cyb5r3	cytochrome b5 reductase 3	chr15:82984134:82984183:-
ILMN_2746924	-0.371374	10.1651	-3.2806	0.00195436	0.192269	-1.34023	3890373	27967	Cherp	calcium homeostasis endoplasmic reticulum protein	chr8:74984728:74984777:-
ILMN_2556758	-0.342244	7.18285	-3.27964	0.00195977	0.192269	-1.34253	7510121	NA	NA	NA	chr9:114352399:114352448:+
ILMN_2903698	-0.542008	8.37763	-3.27904	0.00196318	0.192269	-1.34398	380504	NA	NA	NA	chr4:83111956:83112005:+
ILMN_2937674	-0.514149	8.50454	-3.27778	0.00197031	0.192269	-1.34701	7320594	382034	Gse1	genetic suppressor element 1, coiled-coil protein	chr8:123104861:123104910:+
ILMN_2591411	0.364996	9.07707	3.27658	0.00197712	0.192269	-1.34989	1300528	117197	Bloc1s4	biogenesis of lysosomal organelles complex-1, subunit 4, cappuccino	chr5:37138707:37138756:-
ILMN_1250340	-0.382871	7.18971	-3.27527	0.00198457	0.192269	-1.35303	1190739	NA	NA	NA	chr8:54686616:54686665:-
ILMN_2944366	0.365679	9.66459	3.27324	0.00199622	0.192706	-1.35791	6280209	80888	Hspb8	heat shock protein 8	chr5:116858761:116858810:-
ILMN_1244894	0.55658	7.77855	3.26918	0.00201963	0.193223	-1.36764	4640142	13627	Eef1a1	eukaryotic translation elongation factor 1 alpha 1	chr9:78326392:78326441:-
ILMN_2736094	0.345139	8.66776	3.2686	0.00202302	0.193223	-1.36904	1410278	57312	Mrps31	mitochondrial ribosomal protein S31	chr8:23530233:23530282:+
ILMN_1234959	-0.325533	10.2896	-3.26307	0.0020554	0.194256	-1.38228	3420095	107823	Whsc1	Wolf-Hirschhorn syndrome candidate 1 (human)	chr5:34240306:34240355:+
ILMN_2717696	-0.364507	10.1363	-3.25841	0.00208309	0.19483	-1.39345	2690689	226747	Ahctf1	AT hook containing transcription factor 1	chr1:181676280:181676329:-
ILMN_2463979	-0.332012	10.6787	-3.25034	0.00213182	0.1987	-1.41273	3310441	65960	Twsg1	twisted gastrulation BMP signaling modulator 1	chr17:66272719:66272768:-
ILMN_2577999	-0.373336	7.21186	-3.24511	0.00216401	0.199843	-1.42523	2480356	NA	NA	NA	chr19:55903534:55903583:+
ILMN_2880794	-0.405971	10.1135	-3.24471	0.00216647	0.199843	-1.42618	4220088	66691	Gapvd1	GTPase activating protein and VPS9 domains 1	chr2:34532674:34532723:-
ILMN_2850839	0.329584	11.6105	3.24356	0.00217365	0.199843	-1.42894	1260731	100041294	Supt4b	suppressor of Ty 4B	chr10:31133902:31133951:-
ILMN_2824167	0.358027	8.06206	3.24112	0.00218884	0.200187	-1.43474	3610414	26940	Ecsit	ECSIT signalling integrator	chr9:21876737:21876786:-
ILMN_2712867	-0.442775	12.3346	-3.24059	0.00219221	0.200187	-1.43602	2070152	21858	Timp2	tissue inhibitor of metalloproteinase 2	chr11:118162613:118162662:-
ILMN_1255302	-0.660234	7.76133	-3.2367	0.0022167	0.200526	-1.44528	6420451	NA	NA	NA	chr1:170253784:170253833:-
ILMN_3133522	0.482584	9.07901	3.23647	0.00221818	0.200526	-1.44584	2320537	53892	Ppm1d	protein phosphatase 1D magnesium-dependent, delta isoform	chr11:85160363:85160412:+
ILMN_2674140	0.332445	8.48594	3.23449	0.00223075	0.20099	-1.45055	7200528	56078	Car5b	carbonic anhydrase 5b, mitochondrial	chrX:160425060:160425109:-
ILMN_1258340	-0.372416	7.40967	-3.23015	0.00225862	0.201547	-1.4609	5080356	NA	NA	NA	chr9:71717686:71717735:-
ILMN_2914456	-0.390383	7.45177	-3.22364	0.00230095	0.20232	-1.47637	4220184	109135	Plekha5	pleckstrin homology domain containing, family A member 5	chr6:140542953:140543002:+
ILMN_2888842	0.341373	9.93919	3.22297	0.00230538	0.20232	-1.47798	5080156	69046	Isca1	iron-sulfur cluster assembly 1	chr13:59857302:59857351:-
ILMN_2456696	-0.603108	8.817	-3.22126	0.00231667	0.202559	-1.48205	6660468	NA	NA	NA	chr11:69547776:69547825:-
ILMN_1230423	-0.328597	10.025	-3.2091	0.00239835	0.206609	-1.51091	7150397	268396	Sh3pxd2b	SH3 and PX domains 2B	chr11:32328095:32328144:+
ILMN_2646230	0.361449	8.92829	3.19719	0.00248099	0.210403	-1.53913	6060497	65111	Dap3	death associated protein 3	chr3:88737489:88737538:-
ILMN_1237978	-0.341207	7.05969	-3.19384	0.00250472	0.210403	-1.54705	3400037	NA	NA	NA	chr5:108395270:108395319:-
ILMN_1217466	-0.433036	10.0442	-3.1917	0.00251994	0.210403	-1.5521	6100132	NA	NA	NA	chr1:59934165:59934214:+
ILMN_2608933	-0.44361	8.93946	-3.19166	0.00252022	0.210403	-1.55219	5270563	21453	Tcof1	treacle ribosome biogenesis factor 1	chr18:60975659:60975708:-
ILMN_1225602	0.761834	9.09837	3.19053	0.00252836	0.210403	-1.55487	940338	20193	S100a1	S100 calcium binding protein A1	chr3:90318136:90318185:-
ILMN_1242333	0.644423	8.70985	3.18946	0.00253605	0.210403	-1.5574	7210129	93757	Immp2l	IMP2 inner mitochondrial membrane peptidase-like (S. cerevisiae)	chr12:42804675:42804724:+
ILMN_2451400	-0.479068	8.64678	-3.18506	0.00256793	0.212267	-1.5678	4880364	NA	NA	NA	chr2:35043426:35043475:-
ILMN_1258238	-0.372111	7.59885	-3.18099	0.00259768	0.214071	-1.57739	1850215	NA	NA	NA	chr16:43613479:43613528:+
ILMN_1256427	-0.44986	7.97683	-3.17903	0.00261216	0.214304	-1.58201	2350162	NA	NA	NA	chr4:81972902:81972951:-
ILMN_2488360	-0.536058	9.26298	-3.16978	0.00268151	0.215024	-1.60382	1570451	20481	Ski	ski sarcoma viral oncogene homolog (avian)	chr4:154528595:154528644:-
ILMN_2663366	-0.50048	8.5346	-3.16646	0.00270678	0.215024	-1.61162	6840368	18986	Pou2f1	POU domain, class 2, transcription factor 1	chr1:167805821:167805870:-
ILMN_1227925	0.35304	9.93303	3.16449	0.00272195	0.215024	-1.61627	540338	53598	Dctn3	dynactin 3	chr4:41670097:41670146:-
ILMN_2682936	-0.324347	9.84879	-3.15884	0.00276569	0.215437	-1.62953	6220291	235626	Setd2	SET domain containing 2	chr9:110520986:110521035:+
ILMN_2788073	-1.41869	8.65007	-3.15731	0.00277773	0.215727	-1.63314	5050463	15368	Hmox1	heme oxygenase 1	chr8:77624071:77624120:+
ILMN_2685079	-0.378553	11.1356	-3.15633	0.00278538	0.215727	-1.63543	6770446	227800	Rabgap1	RAB GTPase activating protein 1	chr2:37421825:37421874:+
ILMN_2618329	0.468946	9.42539	3.15022	0.00283386	0.217611	-1.64978	5860653	224703	March2	membrane-associated ring finger (C3HC4) 2	chr17:33829001:33829050:-
ILMN_2638299	0.348131	7.70243	3.147	0.00285968	0.218675	-1.65732	5310719	63959	Slc29a1	solute carrier family 29 (nucleoside transporters), member 1	chr17:45730288:45730337:-
ILMN_1226521	-0.459325	10.1094	-3.14594	0.00286824	0.218675	-1.65981	4180202	71175	Nipbl	Nipped-B homolog (Drosophila)	chr15:8241225:8241272:-
ILMN_2545342	-0.325429	7.76359	-3.14254	0.00289584	0.218834	-1.66777	2120253	67120	Ttc14	tetratricopeptide repeat domain 14	chr3:33708142:33708191:+
ILMN_2828731	-0.545325	9.30196	-3.13369	0.00296888	0.22201	-1.68847	6270475	105782	Scrib	scribbled planar cell polarity	chr15:75877852:75877901:-
ILMN_3156529	-0.335782	8.67812	-3.13155	0.00298684	0.222408	-1.69348	2510546	77031	Slc9a8	solute carrier family 9 (sodium/hydrogen exchanger), member 8	chr2:167302163:167302212:+
ILMN_2483253	-0.448892	8.54865	-3.12873	0.00301054	0.222856	-1.70005	4850059	192119	Dicer1	dicer 1, ribonuclease type III	chr12:105926121:105926170:-
ILMN_3123441	0.509121	8.40093	3.12843	0.00301314	0.222856	-1.70077	1710209	NA	NA	NA	chr1:182733117:182733166:-
ILMN_1220172	-0.590142	13.12	-3.1279	0.00301758	0.222856	-1.70199	7650156	22190	Ubc	ubiquitin C	chr5:125866433:125866482:-
ILMN_2627140	-0.448856	8.58068	-3.12681	0.00302687	0.222933	-1.70455	7160296	320706	Soga1	suppressor of glucose, autophagy associated 1	chr2:156841833:156841882:-
ILMN_1216485	-0.508883	7.56347	-3.12253	0.0030635	0.222939	-1.71454	6270255	NA	NA	NA	chr2:29572381:29572430:+
ILMN_2715003	0.325786	9.17806	3.12248	0.0030639	0.222939	-1.71465	1300142	66397	Sar1b	secretion associated Ras related GTPase 1B	chr11:51604904:51604953:+
ILMN_2474666	-0.529994	8.67201	-3.10092	0.0032547	0.228755	-1.76482	2470113	NA	NA	NA	chr8:13121014:13121063:+
ILMN_2853342	-0.351717	9.09694	-3.09866	0.00327537	0.228755	-1.77007	7200465	23970	Pacsin2	protein kinase C and casein kinase substrate in neurons 2	chr15:83206799:83206848:-
ILMN_2740149	0.683004	8.2991	3.09838	0.00327793	0.228755	-1.77072	7330274	212862	Chpt1	choline phosphotransferase 1	chr10:87952339:87952388:-
ILMN_1225118	-0.420374	9.04475	-3.09592	0.00330051	0.228755	-1.77642	6200523	50770	Atp11a	ATPase, class VI, type 11A	chr8:12868285:12868334:+
ILMN_1228515	-0.433327	7.63388	-3.09452	0.0033135	0.228755	-1.77968	6400477	330369	Fbxo41	F-box protein 41	chr6:85420611:85420660:-
ILMN_2758198	0.325819	7.7631	3.09285	0.00332896	0.228755	-1.78355	5720014	20322	Sord	sorbitol dehydrogenase	chr2:122090649:122090698:+
ILMN_2466335	-0.323845	9.55732	-3.08967	0.00335867	0.228755	-1.79092	2760341	11783	Apaf1	apoptotic peptidase activating factor 1	chr10:90452230:90452279:-
ILMN_1216913	-0.323899	8.50842	-3.08961	0.00335921	0.228755	-1.79105	4670356	245000	Atr	ataxia telangiectasia and Rad3 related	chr9:95845797:95845846:+
ILMN_1240161	-0.396605	7.42509	-3.08474	0.00340519	0.230682	-1.80233	2850475	NA	NA	NA	chr10:120809001:120809050:+
ILMN_2903972	-0.42593	8.71468	-3.07666	0.00348275	0.234176	-1.82102	6350753	18596	Pdgfrb	platelet derived growth factor receptor, beta polypeptide	chr18:61244369:61244418:+
ILMN_1226639	-0.605495	9.28404	-3.07519	0.00349706	0.234208	-1.82442	6420170	229003	Helz2	helicase with zinc finger 2, transcriptional coactivator	chr2:180962608:180962657:-
ILMN_2495796	0.825421	7.80647	3.07438	0.00350493	0.234208	-1.82629	5260411	NA	NA	NA	chr1:24619897:24619946:-
ILMN_2953411	-0.336635	10.6455	-3.07223	0.00352601	0.23446	-1.83126	2600754	19058	Ppp3r1	protein phosphatase 3, regulatory subunit B, alpha isoform (calcineurin B, type I)	chr11:17100018:17100067:+
ILMN_1258658	-0.533436	9.25654	-3.06812	0.00356662	0.23446	-1.84076	4780424	NA	NA	NA	chr8:35889696:35889745:-
ILMN_2720820	-0.407606	10.4526	-3.06495	0.0035982	0.23446	-1.84806	4730475	319277	A230046K03Rik	RIKEN cDNA A230046K03 gene	chr10:83059128:83059177:+
ILMN_1243441	-0.386404	7.43768	-3.05935	0.00365459	0.235465	-1.86096	3450435	NA	NA	NA	chr15:9057104:9057153:-
ILMN_2774596	-0.514701	11.0659	-3.05538	0.00369508	0.236678	-1.87009	4900110	226519	Lamc1	laminin, gamma 1	chr1:155066120:155066169:-
ILMN_1217442	-0.381064	8.59039	-3.05391	0.00371021	0.237085	-1.87348	3420242	216049	Zfp365	zinc finger protein 365	chr10:67348918:67348967:-
ILMN_2634603	0.450989	7.79372	3.04228	0.00383179	0.240868	-1.9002	1710768	14972	H2-K1	histocompatibility 2, K1, K region	chr17:34133063:34133106:-
ILMN_1246339	-0.367296	9.14143	-3.04068	0.00384886	0.24138	-1.90388	4280484	102334	Ankrd10	ankyrin repeat domain 10	chr8:11614303:11614352:-
ILMN_1248791	-0.51734	8.36269	-3.02801	0.00398608	0.242261	-1.9329	7150605	NA	NA	NA	chr8:109505593:109505642:+
ILMN_2769811	-0.474015	8.05517	-3.02139	0.00405957	0.242261	-1.94803	2450273	212127	Proser1	proline and serine rich 1	chr3:53285328:53285377:+
ILMN_2755981	-0.401338	10.1702	-3.01949	0.00408093	0.242261	-1.95237	580463	226151	Fam178a	family with sequence similarity 178, member A	chr19:45057631:45057680:+
ILMN_2446032	-0.326125	8.69911	-3.01428	0.00414	0.242261	-1.96427	6550278	329908	Usp24	ubiquitin specific peptidase 24	chr4:106113722:106113771:+
ILMN_1232971	-0.339896	8.14061	-3.01327	0.00415152	0.242261	-1.96657	5700369	NA	NA	NA	chr7:112519865:112519914:-
ILMN_1234387	0.324586	9.3765	3.01075	0.00418042	0.242261	-1.97231	3710239	11431	Acp1	acid phosphatase 1, soluble	chr12:31589604:31589653:-
ILMN_1247942	-0.429721	7.63751	-3.00866	0.00420456	0.242261	-1.97708	2450468	NA	NA	NA	chr19:45831305:45831354:-
ILMN_2523757	-0.451025	8.43464	-3.00675	0.00422673	0.242261	-1.98143	5560176	71643	Zgrf1	zinc finger, GRF-type containing 1	chr3:127319592:127319641:+
ILMN_2462678	-0.477909	7.76314	-3.00247	0.00427677	0.242261	-1.99117	5420528	NA	NA	NA	chr4:135905888:135905937:+
ILMN_1244811	-0.46113	8.2993	-3.00228	0.00427905	0.242261	-1.99161	4120626	230908	Tardbp	TAR DNA binding protein	chr4:147989856:147989905:-
ILMN_2502996	-0.434894	11.0842	-3.00034	0.00430199	0.242261	-1.99603	4040044	108989	Tpr	translocated promoter region, nuclear basket protein	chr1:152294739:152294760:+,chr1:152296273:152296300:+
ILMN_2732190	-0.463717	10.7571	-2.9952	0.00436312	0.243165	-2.0077	2750161	66923	Pbrm1	polybromo 1	chr14:31933017:31933066:+
ILMN_1377918	-0.637304	12.4624	-2.99095	0.00441441	0.245014	-2.01737	2260521	22190	Ubc	ubiquitin C	chr5:125866486:125866535:-
ILMN_2624385	0.430581	9.91768	2.98991	0.00442704	0.245211	-2.01973	4260722	67023	Use1	unconventional SNARE in the ER 1 homolog (S. cerevisiae)	chr8:73891127:73891176:+
ILMN_2461098	-0.334312	10.4391	-2.98832	0.00444632	0.245274	-2.02333	2100484	140570	Plxnb2	plexin B2	chr15:88986272:88986321:-
ILMN_2817714	0.37641	11.0697	2.98492	0.00448796	0.246564	-2.03103	4880026	74257	Tspan17	tetraspanin 17	chr13:54897994:54898043:+
ILMN_2592629	0.331251	8.0381	2.98269	0.00451554	0.247576	-2.0361	7040670	66536	Nipsnap3b	nipsnap homolog 3B (C. elegans)	chr4:53027937:53027986:+
ILMN_2979430	0.418244	8.39372	2.98062	0.00454122	0.24848	-2.04079	6280296	66628	Thg1l	tRNA-histidine guanylyltransferase 1-like (S. cerevisiae)	chr11:45766326:45766375:-
ILMN_2793260	-0.34116	8.48448	-2.97669	0.00459033	0.250587	-2.04968	1450056	231830	Micall2	MICAL-like 2	chr5:140184840:140184859:-,chr5:140183033:140183062:-
ILMN_2748880	-1.04698	8.83622	-2.97456	0.00461719	0.250702	-2.0545	5420634	NA	NA	NA	chr1:170349822:170349871:-
ILMN_1232525	-0.365516	7.48032	-2.96829	0.00469703	0.251906	-2.06867	6900193	NA	NA	NA	chr2:115823630:115823679:-
ILMN_2647563	-0.48486	8.53217	-2.95407	0.00488297	0.257523	-2.10074	4010632	20583	Snai2	snail family zinc finger 2	chr16:14708858:14708907:+
ILMN_2754015	0.336687	8.02172	2.95348	0.00489082	0.257523	-2.10207	1510433	225280	Ino80c	INO80 complex subunit C	chr18:24272622:24272671:-
ILMN_2518457	-0.339412	9.95645	-2.95018	0.00493499	0.257523	-2.10949	7650446	16179	Irak1	interleukin-1 receptor-associated kinase 1	chrX:71259533:71259582:-
ILMN_2632940	0.52003	10.1532	2.93566	0.00513398	0.259871	-2.14212	3370661	22218	Sumo1	small ubiquitin-like modifier 1	chr1:59727603:59727652:-
ILMN_1258206	-0.362078	7.75686	-2.93363	0.00516228	0.260816	-2.14666	6280605	11920	Atm	ataxia telangiectasia mutated	chr9:53247642:53247691:-
ILMN_1222825	-0.345043	7.33978	-2.92892	0.00522871	0.262471	-2.15721	1450520	NA	NA	NA	chr5:111792187:111792236:+
ILMN_1258594	0.512788	8.70463	2.92803	0.00524144	0.262471	-2.15922	1980725	434377	Zfp560	zinc finger protein 560	chr9:20189489:20189538:-
ILMN_3001855	-0.410017	9.99706	-2.92731	0.00525165	0.262471	-2.16082	4540400	226412	R3hdm1	R3H domain containing 1	chr1:130133925:130133974:+
ILMN_2705881	0.431565	9.93987	2.92555	0.00527681	0.262471	-2.16476	6100408	20280	Scp2	sterol carrier protein 2, liver	chr4:107728080:107728129:-
ILMN_2476373	-0.609639	8.80845	-2.92191	0.00532907	0.263055	-2.17289	3370170	NA	NA	NA	chr4:8526688:8526737:+
ILMN_2734511	0.388789	10.7765	2.91859	0.00537734	0.26367	-2.18033	2900301	66495	Ndufb3	NADH dehydrogenase (ubiquinone) 1 beta subcomplex 3	chr1:58648036:58648085:+
ILMN_3099633	-0.391189	10.3498	-2.9179	0.00538733	0.26367	-2.18186	7320288	70790	Ubr5	ubiquitin protein ligase E3 component n-recognin 5	chr15:37897781:37897830:-
ILMN_1220073	-0.539662	8.83482	-2.91473	0.00543372	0.264534	-2.18893	6350039	NA	NA	NA	chr3:89846036:89846085:-
ILMN_1249824	-0.606819	10.1249	-2.91241	0.00546798	0.264574	-2.19411	6960678	16001	Igf1r	insulin-like growth factor I receptor	chr7:75377867:75377916:+
ILMN_2419858	-0.645257	8.48749	-2.91217	0.00547157	0.264574	-2.19466	3890008	NA	NA	NA	chr8:8630896:8630945:-
ILMN_1229238	0.367292	10.6547	2.911	0.00548884	0.264935	-2.19725	1090577	56428	Mtch2	mitochondrial carrier 2	chr2:90687449:90687498:+
ILMN_2603825	-0.374014	9.46798	-2.89877	0.0056733	0.268144	-2.2245	6020725	67956	Kmt5a	lysine methyltransferase 5A	chr5:124911236:124911285:+
ILMN_2942989	-0.406846	10.7203	-2.89864	0.00567526	0.268144	-2.22478	4920685	14489	Mtpn	myotrophin	chr6:35459533:35459582:-
ILMN_2748837	0.41799	11.2626	2.89703	0.00569999	0.268144	-2.22837	60619	11429	Aco2	aconitase 2, mitochondrial	chr15:81745331:81745380:+
ILMN_2694245	0.429789	10.5251	2.89476	0.00573498	0.268144	-2.23341	450195	20813	Srp14	signal recognition particle 14	chr2:118301771:118301820:-
ILMN_1230082	-0.365584	10.012	-2.89081	0.00579647	0.268144	-2.24219	2760619	80743	Vps16	VSP16 CORVET/HOPS core subunit	chr2:130269055:130269104:+
ILMN_2504433	-0.405281	12.3539	-2.88836	0.00583482	0.268144	-2.24763	6960553	22027	Hsp90b1	heat shock protein 90, beta (Grp94), member 1	chr10:86153794:86153843:-
ILMN_1241258	-0.342111	7.16198	-2.88798	0.00584087	0.268144	-2.24848	6510494	NA	NA	NA	chr11:8445775:8445824:-
ILMN_3033922	0.342341	9.95415	2.88518	0.00588496	0.268144	-2.25467	1690678	381629	Atraid	all-trans retinoic acid induced differentiation factor	chr5:31351883:31351932:+
ILMN_2557762	-0.376351	7.86384	-2.88505	0.00588714	0.268144	-2.25498	2600722	NA	NA	NA	chr5:102324719:102324768:-
ILMN_3139668	-0.338584	9.09975	-2.88476	0.00589162	0.268144	-2.2556	4730026	94230	Cpsf1	cleavage and polyadenylation specific factor 1	chr15:76426708:76426757:-
ILMN_2449120	-0.362579	12.303	-2.88422	0.00590019	0.268144	-2.2568	2810634	52398	2011-09-01	septin 11	chr5:93603876:93603925:+
ILMN_1258785	-0.846539	8.12595	-2.88225	0.00593155	0.268144	-2.26117	3450424	NA	NA	NA	chr10:119839424:119839473:-
ILMN_2663367	-0.395834	8.27239	-2.87988	0.00596956	0.268144	-2.26643	2480554	18986	Pou2f1	POU domain, class 2, transcription factor 1	chr1:167805816:167805865:-
ILMN_1247348	-0.827023	9.16146	-2.87818	0.00599686	0.268144	-2.27018	2120520	NA	NA	NA	chr15:3295496:3295545:-
ILMN_2418426	-0.561057	9.40061	-2.87765	0.00600543	0.268144	-2.27136	7040711	22401	Zmat3	zinc finger matrin type 3	chr3:32234129:32234178:-
ILMN_2499309	-0.45136	8.26194	-2.87717	0.00601316	0.268144	-2.27242	3290241	NA	NA	NA	chr11:107552167:107552216:+
ILMN_2600465	-0.763779	10.3131	-2.87693	0.00601707	0.268144	-2.27295	4040019	100169	Phactr4	phosphatase and actin regulator 4	chr4:131911911:131911960:-
ILMN_1239578	-0.384447	10.4351	-2.87664	0.00602177	0.268144	-2.27359	3400050	17158	Man2a1	mannosidase 2, alpha 1	chr17:65103980:65104029:+
ILMN_2519676	-0.580554	12.3355	-2.87627	0.00602782	0.268144	-2.27442	6580241	110253	Triobp	TRIO and F-actin binding protein	chr15:78836224:78836273:+
ILMN_2673121	0.326397	9.13019	2.87333	0.00607554	0.269084	-2.28091	6480161	24058	Sigirr	single immunoglobulin and toll-interleukin 1 receptor (TIR) domain	chr7:148278311:148278360:-
ILMN_1230454	0.654746	9.45963	2.86547	0.00620515	0.270878	-2.29829	5290500	231086	Hadhb	hydroxyacyl-Coenzyme A dehydrogenase/3-ketoacyl-Coenzyme A thiolase/enoyl-Coenzyme A hydratase (trifunctional protein), beta subunit	chr5:30510930:30510979:+
ILMN_2559724	-0.441615	7.69656	-2.86535	0.00620714	0.270878	-2.29855	7510601	NA	NA	NA	chr7:87886534:87886583:-
ILMN_2672997	0.328002	8.18959	2.86497	0.00621345	0.270878	-2.29939	4390612	98710	Rabif	RAB interacting factor	chr1:136403072:136403121:+
ILMN_1239333	-0.416236	9.82522	-2.86481	0.00621615	0.270878	-2.29974	4830538	29875	Iqgap1	IQ motif containing GTPase activating protein 1	chr7:87857450:87857499:-
ILMN_1215203	-0.325289	9.25256	-2.85884	0.00631629	0.273465	-2.31289	5720377	209630	Frmd4a	FERM domain containing 4A	chr2:4534845:4534894:+
ILMN_1245437	-0.329089	9.82292	-2.85677	0.00635152	0.273465	-2.31747	2320010	68188	Sympk	symplekin	chr7:19639579:19639628:+
ILMN_2567234	-0.323923	7.09484	-2.85249	0.00642469	0.273999	-2.32689	1070136	NA	NA	NA	chr2:173412288:173412337:-
ILMN_2710419	-0.58578	13.0006	-2.8517	0.00643824	0.274056	-2.32862	6960201	18810	Plec	plectin	chr15:76001455:76001504:-
ILMN_2598927	-0.3265	9.32395	-2.85037	0.00646125	0.274172	-2.33155	3780369	321006	Vprbp	Vpr (HIV-1) binding protein	chr9:106782782:106782831:+
ILMN_3090731	0.326047	7.88558	2.84828	0.00649745	0.274859	-2.33615	6180392	18769	Pkig	protein kinase inhibitor, gamma	chr2:163547023:163547037:+,chr2:163551193:163551227:+
ILMN_1218384	-0.498528	9.48483	-2.84708	0.00651832	0.274859	-2.33879	290041	18029	Nfic	nuclear factor I/C	chr10:80859296:80859345:-
ILMN_1218494	-0.350153	9.22712	-2.84372	0.00657712	0.275881	-2.34617	6480240	170822	Usp33	ubiquitin specific peptidase 33	chr3:152056205:152056254:+
ILMN_2874443	0.449911	10.3895	2.84097	0.00662545	0.27679	-2.35219	1660593	245841	Polr2h	polymerase (RNA) II (DNA directed) polypeptide H	chr16:20722085:20722134:+
ILMN_1246130	-0.352633	7.04262	-2.83853	0.0066688	0.27679	-2.35755	4570689	12704	Cit	citron	chr5:116455908:116455957:+
ILMN_1234521	0.382258	11.4248	2.8381	0.00667654	0.27679	-2.3585	6040017	17993	Ndufs4	NADH dehydrogenase (ubiquinone) Fe-S protein 4	chr13:115141679:115141728:-
ILMN_2740152	0.694381	8.49054	2.83393	0.00675118	0.277076	-2.36764	3990037	212862	Chpt1	choline phosphotransferase 1	chr10:87952327:87952376:-
ILMN_3072427	-0.575474	7.67173	-2.82967	0.00682829	0.277076	-2.37697	3390131	16181	Il1rn	interleukin 1 receptor antagonist	chr2:24206916:24206965:+
ILMN_1248022	-0.367685	7.91052	-2.829	0.00684044	0.277076	-2.37843	5270687	NA	NA	NA	chr9:32328749:32328798:-
ILMN_2518074	-0.431561	7.89538	-2.82733	0.00687092	0.277076	-2.38208	4900600	68268	Zdhhc21	zinc finger, DHHC domain containing 21	chr4:82445502:82445551:-
ILMN_2623793	-0.868761	8.8815	-2.82702	0.00687661	0.277076	-2.38276	150605	11906	Zfhx3	zinc finger homeobox 3	chr8:111480849:111480898:+
ILMN_3132949	-0.466638	8.7698	-2.82382	0.00693532	0.277076	-2.38974	6040521	14115	Fbln2	fibulin 2	chr6:91222058:91222107:+
ILMN_2805071	0.396639	10.3919	2.82371	0.00693735	0.277076	-2.38998	6100020	11782	Ap4s1	adaptor-related protein complex AP-4, sigma 1	chr12:52839616:52839665:+
ILMN_2616709	-0.483939	12.2027	-2.8237	0.00693752	0.277076	-2.39	6760706	64652	Nisch	nischarin	chr14:31984153:31984202:-
ILMN_1254154	-0.461438	9.40757	-2.82235	0.00696259	0.27717	-2.39297	2900056	53761	Prrc2a	proline-rich coiled-coil 2A	chr17:35286280:35286329:-
ILMN_2883016	-0.484795	10.4194	-2.81941	0.00701725	0.278118	-2.39939	4850731	215690	Nav1	neuron navigator 1	chr1:137335501:137335550:-
ILMN_2474052	-0.571346	11.1612	-2.81477	0.00710429	0.27963	-2.40951	4150403	NA	NA	NA	chr5:3529241:3529290:+
ILMN_3162005	0.426733	8.06476	2.81304	0.00713706	0.280037	-2.41329	5360750	407831	Tmem204	transmembrane protein 204	chr17:25194722:25194771:-
ILMN_1234133	-0.493837	7.65998	-2.8107	0.00718147	0.280996	-2.41838	650189	NA	NA	NA	chr6:116003560:116003609:-
ILMN_2904686	-0.365889	9.11696	-2.80478	0.00729517	0.281206	-2.43127	5130041	109754	Cyb5r3	cytochrome b5 reductase 3	chr15:82984245:82984294:-
ILMN_2555752	-0.354239	7.15817	-2.80151	0.00735855	0.281206	-2.43837	2630682	NA	NA	NA	chr12:73649859:73649908:+
ILMN_1247318	-0.606373	9.3289	-2.80101	0.00736829	0.281206	-2.43946	2060050	57354	Cramp1l	Crm, cramped-like (Drosophila)	chr17:25098437:25098486:-
ILMN_2551741	0.603945	11.2232	2.79585	0.00746972	0.281206	-2.45067	3990427	NA	NA	NA	chrM:11823:11872:+
ILMN_2435373	-0.337336	11.2424	-2.79488	0.00748895	0.281206	-2.45278	1340450	269774	Aak1	AP2 associated kinase 1	chr6:86953083:86953132:+
ILMN_1217074	-0.61821	13.14	-2.78991	0.00758798	0.281747	-2.46356	4260445	NA	NA	NA	chr5:125868148:125868148:-,chr5:125866504:125866551:-
ILMN_1247094	-0.462239	8.20418	-2.78402	0.00770689	0.283811	-2.47631	3140687	NA	NA	NA	chr8:130889197:130889246:+
ILMN_2514225	-0.734816	9.05784	-2.78142	0.00775992	0.2846	-2.48193	3800605	NA	NA	NA	chr6:38518461:38518510:+
ILMN_1240202	-0.403571	7.5769	-2.77996	0.00779	0.28493	-2.4851	1430594	216742	Fnip1	folliculin interacting protein 1	chr11:54329963:54330012:+
ILMN_1255511	-0.360107	9.17455	-2.77749	0.00784091	0.285659	-2.49044	5670544	68750	Rreb1	ras responsive element binding protein 1	chr13:38043528:38043577:+
ILMN_2929553	-0.328294	8.46776	-2.77327	0.00792854	0.286206	-2.49955	5090747	66921	Prpf38b	PRP38 pre-mRNA processing factor 38 (yeast) domain containing B	chr3:108706054:108706103:-
ILMN_1250956	-0.712664	10.4738	-2.7721	0.00795295	0.286206	-2.50207	150184	353211	Prune2	prune homolog 2	chr19:17298160:17298209:+
ILMN_1218169	-0.58897	10.8302	-2.76983	0.00800069	0.286206	-2.50697	2650672	214162	Kmt2a	lysine (K)-specific methyltransferase 2A	chr9:44612775:44612824:-
ILMN_2559669	-0.545129	7.53783	-2.76415	0.00812107	0.288074	-2.5192	6860731	NA	NA	NA	chr1:170355587:170355636:-
ILMN_2833985	0.42754	9.02935	2.76304	0.00814496	0.288543	-2.52161	6840685	80291	Rilpl2	Rab interacting lysosomal protein-like 2	chr5:124913521:124913570:-
ILMN_2914880	0.402831	9.95033	2.76017	0.00820662	0.289967	-2.52778	1780521	56786	Tmem9b	TMEM9 domain family, member B	chr7:116879812:116879861:-
ILMN_2466527	-0.360025	8.57859	-2.75594	0.00829818	0.291677	-2.53687	6940181	83925	Trps1	trichorhinophalangeal syndrome I (human)	chr15:50492262:50492311:-
ILMN_2446700	-0.402119	7.86837	-2.75532	0.00831163	0.291746	-2.5382	3840576	NA	NA	NA	chr9:42907657:42907706:-
ILMN_2691528	0.3894	11.561	2.75274	0.00836823	0.291746	-2.54375	3290468	67942	Atp5g2	ATP synthase, H+ transporting, mitochondrial F0 complex, subunit C2 (subunit 9)	chr15:102495493:102495542:-
ILMN_2462456	-0.362312	7.47158	-2.7524	0.00837567	0.291746	-2.54448	2900044	320706	Soga1	suppressor of glucose, autophagy associated 1	chr2:156836379:156836428:-
ILMN_2493521	-0.435512	9.24061	-2.75144	0.00839679	0.292104	-2.54654	2370484	217351	Tnrc6c	trinucleotide repeat containing 6C	chr11:117623813:117623862:+
ILMN_1241952	-0.488483	8.11816	-2.74939	0.00844203	0.292924	-2.55094	4670373	NA	NA	NA	chr11:121158997:121159046:+
ILMN_2644920	0.358031	8.20884	2.74826	0.00846718	0.29342	-2.55337	7570035	72287	Plekhf1	pleckstrin homology domain containing, family F (with FYVE domain) member 1	chr7:39006574:39006623:-
ILMN_2883907	0.389393	10.8632	2.74475	0.00854533	0.294994	-2.56089	6380626	76522	Lsm8	LSM8 homolog, U6 small nuclear RNA associated	chr6:18803622:18803671:+
ILMN_2734142	0.349596	8.42653	2.74189	0.00860961	0.295702	-2.56702	4860114	20648	Snta1	syntrophin, acidic 1	chr2:154202191:154202240:-
ILMN_1228288	-0.399075	9.64585	-2.73812	0.00869492	0.297875	-2.57509	2970327	NA	NA	NA	chr16:43623914:43623963:+
ILMN_1213986	-0.56544	8.61602	-2.73466	0.00877389	0.299507	-2.58248	2100561	NA	NA	NA	chr5:119169903:119169952:+
ILMN_2888181	0.434023	10.0181	2.73458	0.00877579	0.299507	-2.58266	3450162	93747	Echs1	enoyl Coenzyme A hydratase, short chain, 1, mitochondrial	chr7:147291854:147291903:-
ILMN_2945806	0.451922	10.5957	2.73353	0.00879996	0.299537	-2.58491	7380273	17713	Grpel1	GrpE-like 1, mitochondrial	chr5:36814056:36814105:+
ILMN_1240857	1.10891	8.29126	2.73254	0.00882261	0.299537	-2.58701	3360270	12865	Cox7a1	cytochrome c oxidase subunit VIIa 1	chr7:30970166:30970190:+,chr7:30970294:30970318:+
ILMN_1212958	-0.560652	8.05499	-2.72907	0.0089029	0.300431	-2.59442	2340576	NA	NA	NA	chr4:131436078:131436127:+
ILMN_3062470	0.451411	8.01928	2.72706	0.00894984	0.301248	-2.59872	5340348	66586	Crls1	cardiolipin synthase 1	chr2:132672511:132672560:+
ILMN_2604226	-0.514479	11.0233	-2.72547	0.00898694	0.301248	-2.6021	6020274	20356	Sema5a	sema domain, seven thrombospondin repeats (type 1 and type 1-like), transmembrane domain (TM) and short cytoplasmic domain, (semaphorin) 5A	chr15:32625932:32625981:+
ILMN_1227766	-0.366386	7.19245	-2.72422	0.0090165	0.301248	-2.60479	6220463	NA	NA	NA	chr2:155469625:155469674:-
ILMN_2932787	-0.456033	8.81359	-2.72293	0.00904685	0.301248	-2.60753	450706	229003	Helz2	helicase with zinc finger 2, transcriptional coactivator	chr2:180962481:180962530:-
ILMN_1236358	-0.385888	10.1335	-2.72071	0.00909939	0.302158	-2.61227	6980148	107932	Chd4	chromodomain helicase DNA binding protein 4	chr6:125080185:125080234:+
ILMN_1247894	0.332307	6.92133	2.71668	0.00919542	0.303101	-2.62084	3130246	NA	NA	NA	chr7:67128022:67128071:-
ILMN_2736875	-0.411154	11.4878	-2.70861	0.00939054	0.303628	-2.638	3460356	14827	Pdia3	protein disulfide isomerase associated 3	chr2:121261678:121261727:+
ILMN_1218543	-0.379585	7.96923	-2.70742	0.00941963	0.303628	-2.64052	6250088	NA	NA	NA	chr8:11521959:11522008:-
ILMN_2627895	0.411417	11.0499	2.70496	0.00948001	0.303628	-2.64574	4260050	110826	Etfb	electron transferring flavoprotein, beta polypeptide	chr7:50713002:50713051:+
ILMN_2638781	0.411772	8.62587	2.70378	0.00950897	0.303628	-2.64823	3190193	69692	Hddc2	HD domain containing 2	chr10:31036129:31036178:+
ILMN_2942276	-0.354357	9.65623	-2.70191	0.00955527	0.303628	-2.6522	2000338	269593	Luzp1	leucine zipper protein 1	chr4:136105097:136105146:+
ILMN_3116570	0.399647	7.90031	2.69936	0.00961879	0.303628	-2.65761	6380280	68263	Pdhb	pyruvate dehydrogenase (lipoamide) beta	chr14:8999290:8999339:-
ILMN_2914453	-0.376427	7.82624	-2.69922	0.00962227	0.303628	-2.6579	5220088	109135	Plekha5	pleckstrin homology domain containing, family A member 5	chr6:140543172:140543221:+
ILMN_2640239	0.353639	8.99324	2.69481	0.009733	0.303628	-2.66724	3180152	217430	Pqlc3	PQ loop repeat containing	chr12:17000259:17000303:-,chr12:16999121:16999125:-
ILMN_2615557	-0.365916	9.10744	-2.69365	0.00976223	0.303628	-2.66969	3290594	69601	Dab2ip	disabled 2 interacting protein	chr2:35586361:35586410:+
ILMN_2693124	0.433088	9.12299	2.6932	0.00977374	0.303628	-2.67065	1170482	76308	Rab1b	RAB1B, member RAS oncogene family	chr19:5104668:5104717:-
ILMN_1226745	-0.467372	8.72161	-2.69166	0.00981275	0.303628	-2.6739	2570082	76742	Snx27	sorting nexin family member 27	chr3:94305282:94305331:-
ILMN_1215530	-0.702085	10.3585	-2.68984	0.00985912	0.303628	-2.67775	1190376	NA	NA	NA	chr1:129692148:129692197:+
ILMN_2668977	0.408799	11.4276	2.68831	0.00989828	0.303628	-2.68099	6180092	78330	Ndufv3	NADH dehydrogenase (ubiquinone) flavoprotein 3	chr17:31668146:31668195:+
ILMN_2498108	-0.45451	9.22702	-2.68537	0.0099738	0.303628	-2.68719	1850204	195018	Zzef1	zinc finger, ZZ-type with EF hand domain 1	chr11:72739229:72739278:+
ILMN_2740151	0.655477	8.39117	2.68467	0.00999196	0.303628	-2.68867	4010356	212862	Chpt1	choline phosphotransferase 1	chr10:87952328:87952377:-
ILMN_2760105	0.369739	6.71921	2.68306	0.0100337	0.303628	-2.69207	4150605	50914	Olig1	oligodendrocyte transcription factor 1	chr16:91272092:91272141:+
ILMN_2567962	-0.389877	7.23202	-2.68231	0.0100531	0.303628	-2.69365	4850689	NA	NA	NA	chr11:119255920:119255969:+
ILMN_2703099	-0.342763	10.1041	-2.6818	0.0100663	0.303628	-2.69472	6770082	75751	Ipo4	importin 4	chr14:56246184:56246233:-
ILMN_1228850	-0.34609	8.05467	-2.68103	0.0100865	0.303628	-2.69636	5700424	56706	Ccnl1	cyclin L1	chr3:65750675:65750724:-
ILMN_1251143	-0.430597	11.7217	-2.68093	0.010089	0.303628	-2.69656	1030114	NA	NA	NA	chr16:49914827:49914876:+
ILMN_2440997	-0.492323	10.1075	-2.68041	0.0101026	0.303628	-2.69765	540239	233833	Tnrc6a	trinucleotide repeat containing 6a	chr7:130337127:130337176:+
ILMN_1238029	-0.334314	10.3511	-2.67839	0.0101556	0.303831	-2.70192	7330181	226747	Ahctf1	AT hook containing transcription factor 1	chr1:181675221:181675270:-
ILMN_1233076	-0.354514	11.4793	-2.678	0.0101656	0.303831	-2.70273	4070189	19089	Prkcsh	protein kinase C substrate 80K-H	chr9:21818532:21818581:+
ILMN_1235372	0.479195	7.09509	2.67399	0.0102716	0.304747	-2.71118	670403	101488143	Hbb-bt	hemoglobin, beta adult t chain	chr7:110961080:110961129:-
ILMN_2610706	0.367511	8.83649	2.665	0.0105124	0.30886	-2.73007	5390039	15473	Rida	reactive intermediate imine deaminase A homolog	chr15:34418356:34418405:-
ILMN_2742160	0.367692	9.54293	2.65911	0.0106731	0.310736	-2.74243	6130131	14950	H13	histocompatibility 13	chr2:152514629:152514678:+
ILMN_2721439	0.538381	12.1122	2.65845	0.0106912	0.310736	-2.74381	7150278	13008	Csrp2	cysteine and glycine-rich protein 2	chr10:110376475:110376524:+
ILMN_2766780	0.577809	7.67996	2.65662	0.0107418	0.311065	-2.74765	7380022	17110	Lyz1	lysozyme 1	chr10:116724881:116724929:-
ILMN_2451013	-0.330316	9.50052	-2.65486	0.0107903	0.311604	-2.75132	6550523	227210	Ccnyl1	cyclin Y-like 1	chr1:64771906:64771955:+
ILMN_2674367	-0.520997	11.4077	-2.65373	0.0108218	0.31174	-2.7537	4040270	11603	Agrn	agrin	chr4:155539447:155539496:-
ILMN_2813454	0.419897	10.8588	2.65231	0.0108613	0.31174	-2.75667	1450066	66148	Dnajc15	DnaJ heat shock protein family (Hsp40) member C15	chr14:78244203:78244232:-,chr14:78240026:78240045:-
ILMN_2446175	0.321941	10.6822	2.65085	0.010902	0.312163	-2.75971	1570020	56433	Vps29	VPS29 retromer complex component	chr5:122812101:122812150:+
ILMN_1224855	-0.496694	11.4643	-2.64637	0.0110284	0.314448	-2.76909	3940242	209086	Samd9l	sterile alpha motif domain containing 9-like	chr6:3322304:3322353:-
ILMN_2647102	-0.358073	8.09985	-2.64228	0.0111445	0.315762	-2.77762	240021	NA	NA	NA	chr3:32608677:32608726:+
ILMN_1249136	0.609345	8.04491	2.63587	0.0113293	0.316892	-2.791	4010241	NA	NA	NA	chr8:37088977:37089026:+
ILMN_1229652	-0.325112	7.71906	-2.63551	0.0113395	0.316892	-2.79173	2350669	NA	NA	NA	chr3:53268418:53268467:+
ILMN_2492491	-0.497037	9.47356	-2.63445	0.0113705	0.316892	-2.79396	6420021	11920	Atm	ataxia telangiectasia mutated	chr9:53245531:53245580:-
ILMN_2883147	0.381539	10.9655	2.63354	0.011397	0.316892	-2.79585	4640553	56282	Mrpl12	mitochondrial ribosomal protein L12	chr11:120349729:120349778:+
ILMN_1218000	-0.327317	7.38036	-2.63274	0.0114203	0.316892	-2.79751	6770092	NA	NA	NA	chr13:59876187:59876236:-
ILMN_1224368	0.369019	10.2529	2.63181	0.0114476	0.316892	-2.79945	6420324	15929	Idh3g	isocitrate dehydrogenase 3 (NAD+), gamma	chrX:71027059:71027108:-
ILMN_2497395	-0.480769	8.51057	-2.62959	0.0115127	0.316892	-2.80406	5290451	71603	9130004J05Rik	RIKEN cDNA 9130004J05 gene	chr15:64118343:64118392:-
ILMN_2705886	0.368492	10.3095	2.62894	0.0115318	0.317095	-2.80541	2970017	20280	Scp2	sterol carrier protein 2, liver	chr4:107728074:107728123:-
ILMN_2619846	0.427003	7.64105	2.62422	0.0116718	0.317562	-2.81522	5700427	13358	Slc25a1	solute carrier family 25 (mitochondrial carrier, citrate transporter), member 1	chr16:17925825:17925874:-
ILMN_2633333	-0.578549	11.1747	-2.62208	0.0117357	0.317562	-2.81966	4050326	57261	Brd4	bromodomain containing 4	chr17:32333331:32333380:-
ILMN_2776278	-0.368537	13.3235	-2.62114	0.0117639	0.317562	-2.82162	4780184	17069	Ly6e	lymphocyte antigen 6 complex, locus E	chr15:74789542:74789591:+
ILMN_2930057	-0.384486	10.0576	-2.62023	0.0117913	0.317562	-2.82351	2600079	233789	Smg1	SMG1 homolog, phosphatidylinositol 3-kinase-related kinase (C. elegans)	chr7:125275205:125275254:-
ILMN_3138499	0.449908	9.75949	2.61669	0.0118981	0.31875	-2.83084	1090037	57279	Slc25a20	solute carrier family 25 (mitochondrial carnitine/acylcarnitine translocase), member 20	chr9:108586636:108586685:+
ILMN_2685769	-0.546506	10.4548	-2.61559	0.0119315	0.31875	-2.83311	7210274	217882	Cep170b	centrosomal protein 170B	chr12:113984610:113984659:+
ILMN_1213149	-0.626773	9.45497	-2.61392	0.0119825	0.31875	-2.83658	2060377	NA	NA	NA	chr15:72926616:72926665:-
ILMN_2674979	-0.750133	8.64346	-2.61384	0.0119849	0.31875	-2.83674	7000138	233908	Fus	fused in sarcoma	chr7:135123425:135123474:+
ILMN_2780619	-0.500417	8.48838	-2.60951	0.0121177	0.319109	-2.8457	2650064	68268	Zdhhc21	zinc finger, DHHC domain containing 21	chr4:82448662:82448711:-
ILMN_2685061	-0.415835	7.18347	-2.60902	0.0121331	0.319109	-2.84672	4040553	227195	Ino80d	INO80 complex subunit D	chr1:63112302:63112351:-
ILMN_1257214	-0.443264	8.21641	-2.60673	0.0122039	0.319184	-2.85145	7400315	23856	Dido1	death inducer-obliterator 1	chr2:180403238:180403287:-
ILMN_2485964	-0.469045	8.10818	-2.60477	0.0122647	0.319184	-2.85549	7160360	NA	NA	NA	chr14:75344242:75344291:-
ILMN_1223311	-0.519397	7.89157	-2.60457	0.0122711	0.319184	-2.85592	3890292	NA	NA	NA	chr3:151408962:151409011:-
ILMN_3161105	-0.649326	10.3886	-2.60345	0.012306	0.319184	-2.85822	4040450	NA	NA	NA	chr12:114010629:114010678:-
ILMN_2520249	-0.589866	11.0869	-2.60286	0.0123245	0.319184	-2.85944	6420725	15530	Hspg2	perlecan (heparan sulfate proteoglycan 2)	chr4:137126375:137126424:+
ILMN_1245504	0.44264	8.89639	2.601	0.0123831	0.319184	-2.86329	6580554	15289	Hmgb1	high mobility group box 1	chr5:149859898:149859947:-
ILMN_1243561	-0.469752	9.60045	-2.60087	0.0123871	0.319184	-2.86355	2070707	NA	NA	NA	chr15:102359320:102359369:-
ILMN_1249220	-0.763278	11.0125	-2.59694	0.0125112	0.32023	-2.87165	5810598	12835	Col6a3	collagen, type VI, alpha 3	chr1:92663606:92663655:-
ILMN_2623280	-0.339944	8.54418	-2.59663	0.0125212	0.32023	-2.8723	5910220	18414	Osmr	oncostatin M receptor	chr15:6763990:6764039:-
ILMN_1242969	-0.437144	7.72315	-2.5949	0.0125762	0.32023	-2.87585	6400059	NA	NA	NA	chr17:48038411:48038460:-
ILMN_1220121	-0.379119	10.8864	-2.59096	0.0127027	0.32023	-2.88398	3840523	71819	Kif23	kinesin family member 23	chr9:61765324:61765373:-
ILMN_2454970	-0.363496	8.36286	-2.59024	0.0127257	0.32023	-2.88545	6510674	NA	NA	NA	chr2:120541737:120541786:+
ILMN_3009685	-0.418317	11.206	-2.58983	0.012739	0.32023	-2.88629	4390639	19280	Ptprs	protein tyrosine phosphatase, receptor type, S	chr17:56551885:56551934:-
ILMN_1228859	-0.412298	7.89567	-2.58968	0.0127439	0.32023	-2.8866	630736	NA	NA	NA	chr3:69553396:69553445:+
ILMN_2980063	-0.370561	9.35097	-2.5894	0.0127529	0.32023	-2.88717	4220050	14248	Flii	flightless I actin binding protein	chr11:60527795:60527844:-
ILMN_2457585	0.330469	7.33322	2.58648	0.0128476	0.320545	-2.89317	360674	68728	Trp53inp2	transformation related protein 53 inducible nuclear protein 2	chr2:155215184:155215233:+
ILMN_2683986	0.419172	7.87448	2.58493	0.012898	0.320545	-2.89635	3400703	107227	Macrod1	MACRO domain containing 1	chr19:7272037:7272086:+
ILMN_2647873	-0.447212	10.149	-2.58231	0.012984	0.321056	-2.90174	4290544	215690	Nav1	neuron navigator 1	chr1:137335466:137335515:-
ILMN_1258364	-0.595311	8.3944	-2.582	0.0129943	0.321056	-2.90239	2570689	NA	NA	NA	chr15:36181145:36181194:-
ILMN_1252402	-0.468914	9.74473	-2.57873	0.0131023	0.322442	-2.9091	3120424	21676	Tead1	TEA domain family member 1	chr7:120049637:120049686:+
ILMN_1254458	-0.478496	7.7138	-2.57808	0.0131238	0.322442	-2.91043	130047	NA	NA	NA	chr10:96946981:96947030:+
ILMN_1257694	-0.337433	10.9829	-2.57744	0.0131451	0.322442	-2.91174	1500181	109154	Mlec	malectin	chr5:115593199:115593248:-
ILMN_1236649	-0.478454	8.52654	-2.57173	0.0133358	0.323359	-2.92342	6420497	NA	NA	NA	chr5:143628877:143628926:-
ILMN_1239219	-0.473926	8.46495	-2.56942	0.0134138	0.32353	-2.92815	520278	17858	Mx2	MX dynamin-like GTPase 2	chr16:97782232:97782281:+
ILMN_2476341	-0.689928	10.2377	-2.5694	0.0134145	0.32353	-2.92819	5340609	NA	NA	NA	chr15:72929209:72929258:-
ILMN_1214179	0.383231	8.63306	2.56683	0.013502	0.32387	-2.93345	6250092	53892	Ppm1d	protein phosphatase 1D magnesium-dependent, delta isoform	chr11:85160263:85160312:+
ILMN_2701855	0.400669	7.08549	2.56678	0.0135036	0.32387	-2.93355	5870176	68126	Fahd2a	fumarylacetoacetate hydrolase domain containing 2A	chr2:127262300:127262349:-
ILMN_2826916	-0.556915	9.20731	-2.56634	0.0135187	0.323945	-2.93446	5890129	19267	Ptpre	protein tyrosine phosphatase, receptor type, E	chr7:142877677:142877726:+
ILMN_1214823	-0.341467	10.1691	-2.56003	0.0137352	0.325668	-2.94733	2760711	22084	Tsc2	tuberous sclerosis 2	chr17:24733517:24733566:-
ILMN_1227266	-0.458817	7.60993	-2.55657	0.0138553	0.327941	-2.95438	1010280	NA	NA	NA	chr15:98590777:98590826:-
ILMN_2729870	-0.543615	10.2578	-2.5524	0.0140015	0.32967	-2.96288	630279	75956	Srrm2	serine/arginine repetitive matrix 2	chr17:23961272:23961321:+
ILMN_2906855	-0.676336	10.0141	-2.55153	0.0140321	0.329816	-2.96465	2940470	16716	Ky	kyphoscoliosis peptidase	chr9:102448448:102448497:+
ILMN_2699578	-0.448102	7.505	-2.55064	0.0140634	0.330265	-2.96645	3440632	NA	NA	NA	chr7:75254326:75254375:+
ILMN_2489154	-0.332834	7.4567	-2.54568	0.0142398	0.330541	-2.97654	2710441	NA	NA	NA	chr13:114615338:114615387:+
ILMN_1239076	0.388006	7.44775	2.54313	0.0143314	0.330541	-2.98173	2810132	666648	Gm8213	predicted pseudogene 8213	chr7:116663470:116663507:+,chr7:116663982:116663992:+
ILMN_3103689	0.400745	7.95707	2.53975	0.0144533	0.330541	-2.98858	1510592	71242	Spata24	spermatogenesis associated 24	chr18:35820126:35820175:-
ILMN_1260348	0.338093	8.39065	2.53959	0.014459	0.330541	-2.9889	6110132	27058	Srp9	signal recognition particle 9	chr1:184061931:184061980:+
ILMN_2862379	0.348552	9.60827	2.539	0.0144805	0.330541	-2.9901	1570154	11854	Rhod	ras homolog family member D	chr19:4425825:4425874:-
ILMN_1234796	-0.34623	7.75264	-2.53827	0.0145071	0.330541	-2.99158	4850100	NA	NA	NA	chr2:93954876:93954925:-
ILMN_1240074	-0.35145	10.1401	-2.53721	0.0145453	0.330805	-2.99372	6980435	22670	Trim26	tripartite motif-containing 26	chr17:36996205:36996254:+
ILMN_1221009	-0.355177	8.01919	-2.53683	0.0145593	0.330805	-2.99449	4890446	NA	NA	NA	chr19:3484052:3484101:-
ILMN_2674655	0.399459	8.33712	2.53637	0.014576	0.330805	-2.99542	6560424	66129	Aaed1	AhpC/TSA antioxidant enzyme domain containing 1	chr13:64398598:64398647:-
ILMN_2680329	0.331778	8.88862	2.53475	0.0146352	0.330854	-2.9987	1170603	69046	Isca1	iron-sulfur cluster assembly 1	chr13:59856924:59856973:-
ILMN_1253797	-0.376395	11.154	-2.53417	0.0146566	0.330854	-2.99988	430408	20563	Slit2	slit homolog 2 (Drosophila)	chr5:48696452:48696501:+
ILMN_2731057	0.441108	9.78057	2.53281	0.0147068	0.330854	-3.00264	1240072	19188	Psme2	proteasome (prosome, macropain) activator subunit 2 (PA28 beta)	chr14:56209737:56209786:-
ILMN_2458765	-0.40655	13.5313	-2.53222	0.0147283	0.330854	-3.00382	870333	66395	Ahnak	AHNAK nucleoprotein (desmoyokin)	chr19:9093419:9093468:+
ILMN_1237548	-0.555772	7.56953	-2.53087	0.0147782	0.330854	-3.00656	1690470	NA	NA	NA	chr14:120800734:120800783:+
ILMN_2708297	0.395282	9.25361	2.52954	0.0148276	0.330854	-3.00926	3390066	56462	Mtch1	mitochondrial carrier 1	chr17:29479770:29479819:-
ILMN_1252642	-0.418855	7.90623	-2.52933	0.0148353	0.330854	-3.00968	4010594	NA	NA	NA	chr3:94783497:94783546:+
ILMN_2921698	0.350852	8.3193	2.52553	0.0149767	0.331205	-3.01735	2690181	110821	Pcca	propionyl-Coenzyme A carboxylase, alpha polypeptide	chr14:123288851:123288900:+
ILMN_1229830	-0.339363	7.46311	-2.52261	0.0150864	0.331458	-3.02324	6560037	NA	NA	NA	chr2:44878210:44878259:-
ILMN_2616215	0.452005	8.93364	2.52081	0.0151545	0.331458	-3.02688	1710458	68614	Letmd1	LETM1 domain containing 1	chr15:100309146:100309195:+
ILMN_2727785	0.339944	8.47073	2.52042	0.0151692	0.331458	-3.02766	1050538	234309	Cbr4	carbonyl reductase 4	chr8:63981891:63981940:+
ILMN_2896944	0.47358	8.09167	2.51997	0.0151864	0.331458	-3.02858	1510561	66273	Aamdc	adipogenesis associated Mth938 domain containing	chr7:104698959:104699008:-
ILMN_1245307	-0.605349	11.6211	-2.51961	0.0151999	0.331458	-3.0293	4230228	14115	Fbln2	fibulin 2	chr6:91221964:91222013:+
ILMN_1248025	-0.358073	7.09211	-2.51675	0.0153088	0.332546	-3.03507	3420240	NA	NA	NA	chr13:103643461:103643510:-
ILMN_2740869	-0.393653	8.19297	-2.51552	0.0153559	0.332546	-3.03754	2060475	116838	Rims2	regulating synaptic membrane exocytosis 2	chr15:39513362:39513411:+
ILMN_2740176	0.354595	9.46999	2.51541	0.0153599	0.332546	-3.03776	6180288	65105	Arl6ip4	ADP-ribosylation factor-like 6 interacting protein 4	chr5:124567301:124567350:+
ILMN_1233894	-0.501425	8.3199	-2.51491	0.0153792	0.332546	-3.03877	4280463	NA	NA	NA	chr12:3721009:3721058:+
ILMN_1257291	-0.399825	8.87396	-2.51198	0.0154917	0.333306	-3.04466	6270711	100502854	D030029J20Rik	RIKEN cDNA D030029J20 gene	chr2:84427502:84427551:-
ILMN_1237846	0.398789	7.68713	2.50834	0.0156327	0.333378	-3.05197	6370592	70456	Mpc2	mitochondrial pyruvate carrier 2	chr1:167409629:167409678:+
ILMN_1213954	0.640288	12.3726	2.50786	0.0156514	0.333378	-3.05294	4900519	20393	Sgk1	serum/glucocorticoid regulated kinase 1	chr10:21719378:21719427:+
ILMN_2671689	0.458722	7.51649	2.50573	0.0157347	0.333764	-3.05722	940692	66142	Cox7b	cytochrome c oxidase subunit VIIb	chrX:103217157:103217206:+
ILMN_2506428	-0.657942	9.7468	-2.5044	0.0157868	0.333804	-3.05989	6940010	16716	Ky	kyphoscoliosis peptidase	chr9:102448444:102448493:+
ILMN_1228762	-0.377837	10.1455	-2.50273	0.0158526	0.333979	-3.06325	2340093	13542	Dvl1	dishevelled segment polarity protein 1	chr4:155233047:155233096:+
ILMN_3161601	0.684778	7.08654	2.49948	0.0159808	0.334962	-3.06975	5130202	20617	Snca	synuclein, alpha	chr6:60681957:60682006:-
ILMN_2491182	-0.687978	9.88141	-2.49752	0.0160592	0.334962	-3.0737	940274	NA	NA	NA	chr8:119784608:119784657:+
ILMN_2457571	-0.343918	9.04743	-2.49668	0.0160926	0.334962	-3.07537	770347	270118	Maml2	mastermind like 2 (Drosophila)	chr9:13513736:13513785:+
ILMN_2801568	0.383317	8.28472	2.49597	0.016121	0.334962	-3.07679	5900543	71238	Sdhaf3	succinate dehydrogenase complex assembly factor 3	chr6:6988889:6988938:+
ILMN_2813186	0.370407	8.45864	2.49596	0.0161212	0.334962	-3.07681	3520093	69534	Avpi1	arginine vasopressin-induced 1	chr19:42198201:42198250:-
ILMN_1237074	0.466239	8.79844	2.49498	0.0161606	0.334962	-3.07877	5490561	67283	Slc25a19	solute carrier family 25 (mitochondrial thiamine pyrophosphate carrier), member 19	chr11:115476343:115476392:-
ILMN_1255436	-0.411004	8.06728	-2.4944	0.0161839	0.334962	-3.07994	430202	NA	NA	NA	chr11:98878210:98878259:-
ILMN_2627299	-0.330208	10.3878	-2.49323	0.0162309	0.334962	-3.08228	730725	100986	Akap9	A kinase (PRKA) anchor protein (yotiao) 9	chr5:4079999:4080048:+
ILMN_2698673	-0.362839	9.12536	-2.49261	0.0162558	0.334962	-3.08351	6100333	NA	NA	NA	chr2:165652849:165652898:-
ILMN_3079919	-0.471799	12.7803	-2.49256	0.0162578	0.334962	-3.08361	2370520	66395	Ahnak	AHNAK nucleoprotein (desmoyokin)	chr19:9093309:9093358:+
ILMN_3091641	-0.333768	11.5838	-2.4925	0.0162604	0.334962	-3.08374	1050609	13132	Dab2	disabled 2, mitogen-responsive phosphoprotein	chr15:6389332:6389381:+
ILMN_2759598	0.541446	10.1859	2.49101	0.0163206	0.334962	-3.08672	5310110	68917	Hint2	histidine triad nucleotide binding protein 2	chr4:43667122:43667171:-
ILMN_2916035	-0.421396	10.7917	-2.48749	0.0164633	0.336641	-3.09374	840673	16906	Lmnb1	lamin B1	chr18:56912861:56912909:+
ILMN_1250008	-0.343249	7.28531	-2.48417	0.0165996	0.337787	-3.10038	1070717	NA	NA	NA	chr19:3871623:3871672:+
ILMN_2772281	-0.342903	10.0846	-2.48407	0.0166035	0.337787	-3.10058	5490026	246707	Emilin2	elastin microfibril interfacer 2	chr17:71601874:71601923:-
ILMN_3102072	-0.462461	10.023	-2.48383	0.0166133	0.337787	-3.10105	3420273	75956	Srrm2	serine/arginine repetitive matrix 2	chr17:23961442:23961491:+
ILMN_1249836	0.347412	11.7207	2.48274	0.0166582	0.337787	-3.10322	670161	93684	2015-09-01	selenoprotein 15	chr3:144240615:144240664:+
ILMN_1253986	-0.407201	9.91233	-2.48072	0.0167418	0.338445	-3.10726	5560441	71228	Dlg5	discs, large homolog 5 (Drosophila)	chr14:24953235:24953284:-
ILMN_2740755	-0.346871	8.13286	-2.48046	0.0167524	0.338445	-3.10777	1770605	19704	Upf1	UPF1 regulator of nonsense transcripts homolog (yeast)	chr8:72855563:72855612:-
ILMN_1257771	-0.462829	11.2751	-2.47786	0.0168604	0.338585	-3.11295	6450259	NA	NA	NA	chr1:175945131:175945180:-
ILMN_2737685	-1.00409	8.58134	-2.47686	0.016902	0.338853	-3.11493	5690131	17386	Mmp13	matrix metallopeptidase 13	chr9:7283143:7283192:+
ILMN_1233595	0.326663	8.26584	2.47652	0.0169162	0.338853	-3.11561	6130735	27395	Mrpl15	mitochondrial ribosomal protein L15	chr1:4775718:4775766:-
ILMN_1226546	-0.334204	8.81747	-2.47604	0.0169364	0.338853	-3.11657	3180246	212632	Iffo2	intermediate filament family orphan 2	chr4:139176162:139176211:+
ILMN_2700430	-0.426042	9.33885	-2.47242	0.0170884	0.339605	-3.12377	1470692	231051	Kmt2c	lysine (K)-specific methyltransferase 2C	chr5:24778260:24778309:-
ILMN_2544890	-0.369052	8.00668	-2.47227	0.0170946	0.339605	-3.12406	870195	NA	NA	NA	chr4:102243881:102243930:+
ILMN_2685985	-0.403102	10.5245	-2.47203	0.0171048	0.339605	-3.12454	3130544	269878	Megf8	multiple EGF-like-domains 8	chr7:26150863:26150912:+
ILMN_2620583	-0.457209	9.99237	-2.47198	0.0171071	0.339605	-3.12465	510687	217893	Pacs2	phosphofurin acidic cluster sorting protein 2	chr12:114312520:114312569:+
ILMN_2536184	0.706914	8.78256	2.47008	0.0171875	0.339605	-3.12843	3290477	NA	NA	NA	chr3:47034592:47034641:-
ILMN_2747820	0.353709	8.62786	2.46427	0.0174354	0.341258	-3.13995	3440639	66375	Dhrs7	dehydrogenase/reductase (SDR family) member 7	chr12:73757458:73757507:-
ILMN_2672626	-0.464776	12.0746	-2.46378	0.0174565	0.341405	-3.14093	4150541	17886	Myh9	myosin, heavy polypeptide 9, non-muscle	chr15:77591123:77591172:-
ILMN_3147112	-0.419561	9.97803	-2.46096	0.017578	0.342126	-3.14651	6770133	50772	Mapk6	mitogen-activated protein kinase 6	chr9:75235287:75235336:-
ILMN_2561993	-0.354517	7.38036	-2.4605	0.017598	0.342211	-3.14742	1410274	NA	NA	NA	chr16:92609620:92609669:-
ILMN_2682928	-0.482205	11.0817	-2.45826	0.0176952	0.342731	-3.15186	2450735	75646	Rai14	retinoic acid induced 14	chr15:10499131:10499180:-
ILMN_2950594	-0.37563	8.76099	-2.45686	0.0177564	0.342731	-3.15463	5890039	17936	Nab1	Ngfi-A binding protein 1	chr1:52515064:52515113:-
ILMN_2679456	0.393378	8.51987	2.45675	0.0177612	0.342731	-3.15485	160121	12908	Crat	carnitine acetyltransferase	chr2:30257849:30257898:-
ILMN_2516124	-0.556423	8.77089	-2.45593	0.0177971	0.342731	-3.15648	1450746	NA	NA	NA	chr7:3600829:3600878:+
ILMN_2760417	0.334383	7.88968	2.45578	0.0178037	0.342731	-3.15677	3890343	17122	Mxd4	Max dimerization protein 4	chr5:34519513:34519562:-
ILMN_1240274	-0.412154	10.3702	-2.45531	0.0178243	0.342731	-3.15771	670470	227723	Prrc2b	proline-rich coiled-coil 2B	chr2:32089925:32089974:+
ILMN_2944601	-0.456151	11.7798	-2.45525	0.0178269	0.342731	-3.15782	1070341	NA	NA	NA	chr11:3031643:3031692:+
ILMN_1246115	-0.57189	8.80115	-2.45438	0.0178649	0.342731	-3.15954	3120209	NA	NA	NA	chr2:4458592:4458641:+
ILMN_2604864	-0.4523	7.26593	-2.45395	0.0178841	0.342731	-3.1604	1470270	NA	NA	NA	chr15:77636083:77636132:-
ILMN_1236993	0.368831	9.29203	2.45391	0.0178857	0.342731	-3.16047	2490630	224703	March2	membrane-associated ring finger (C3HC4) 2	chr17:33829005:33829054:-
ILMN_1222069	-0.414288	7.99333	-2.45293	0.0179285	0.342731	-3.1624	4860154	70508	Bbx	bobby sox homolog (Drosophila)	chr16:50196850:50196899:-
ILMN_2557626	-0.441652	7.67398	-2.45268	0.01794	0.342731	-3.16291	6560224	NA	NA	NA	chr13:54732395:54732444:+
ILMN_2704822	0.811771	8.60834	2.45158	0.0179883	0.343136	-3.16507	5090414	52538	Acaa2	acetyl-Coenzyme A acyltransferase 2 (mitochondrial 3-oxoacyl-Coenzyme A thiolase)	chr18:74946807:74946856:+
ILMN_2660466	0.839359	7.36813	2.45004	0.0180566	0.343592	-3.16812	240259	16832	Ldhb	lactate dehydrogenase B	chr6:142441031:142441080:-
ILMN_1224211	-0.638465	8.13551	-2.44902	0.0181019	0.343848	-3.17014	3870452	NA	NA	NA	chr10:25211974:25212023:+
ILMN_2704165	0.377268	9.84129	2.44627	0.0182244	0.345204	-3.17556	4180379	226646	Ndufs2	NADH dehydrogenase (ubiquinone) Fe-S protein 2	chr1:173168673:173168722:-
ILMN_2631813	0.380801	9.01655	2.44452	0.0183025	0.345657	-3.179	2070161	67242	Gemin6	gem (nuclear organelle) associated protein 6	chr17:80623866:80623914:+
ILMN_2704826	0.784111	8.35536	2.44431	0.0183123	0.345657	-3.17942	4010398	52538	Acaa2	acetyl-Coenzyme A acyltransferase 2 (mitochondrial 3-oxoacyl-Coenzyme A thiolase)	chr18:74946806:74946855:+
ILMN_1242383	-0.576109	8.1691	-2.44279	0.0183806	0.345878	-3.18242	1230609	NA	NA	NA	chr10:98450632:98450681:+
ILMN_1256057	-0.341856	7.39868	-2.44215	0.0184092	0.345878	-3.18367	5340025	NA	NA	NA	chr9:3431596:3431645:+
ILMN_1217864	-0.438195	8.33707	-2.44071	0.0184746	0.346543	-3.18652	7150315	103836	Zfp692	zinc finger protein 692	chr11:58127708:58127757:+
ILMN_2616792	0.344371	10.6651	2.43917	0.0185443	0.347128	-3.18955	3520102	69790	Med30	mediator complex subunit 30	chr15:52552603:52552652:+
ILMN_1241638	-0.34475	11.5128	-2.43711	0.018638	0.347694	-3.19359	4060543	232341	Wnk1	WNK lysine deficient protein kinase 1	chr6:119874393:119874442:-
ILMN_1221262	0.357258	9.4481	2.43625	0.0186775	0.347694	-3.19529	1230736	66276	1810009A15Rik	RIKEN cDNA 1810009A15 gene	chr19:8963648:8963697:+
ILMN_2430275	-0.439812	8.54927	-2.43592	0.0186925	0.347735	-3.19594	520189	106205	Zc3h7a	zinc finger CCCH type containing 7 A	chr16:11137228:11137277:-
ILMN_2587761	-0.356906	8.21496	-2.43431	0.018766	0.347957	-3.19909	2490523	16561	Kif1b	kinesin family member 1B	chr4:148610081:148610130:-
ILMN_1215649	-0.667909	9.13708	-2.43387	0.0187864	0.347957	-3.19996	520372	NA	NA	NA	chr18:70767070:70767119:+
ILMN_1260383	-0.379803	8.9686	-2.43368	0.0187951	0.347957	-3.20034	3140326	100019	Mdn1	midasin AAA ATPase 1	chr4:32861879:32861928:+
ILMN_1243154	-0.435336	9.74994	-2.43054	0.0189398	0.348984	-3.2065	5670360	67839	Gpsm1	G-protein signalling modulator 1 (AGS3-like, C. elegans)	chr2:26203664:26203713:+
ILMN_2647885	0.330588	7.81408	2.43012	0.0189593	0.348984	-3.20732	4670463	12048	Bcl2l1	BCL2-like 1	chr2:152655180:152655229:-
ILMN_2695020	-0.466846	7.45337	-2.42984	0.0189724	0.348984	-3.20788	4250674	12914	Crebbp	CREB binding protein	chr16:4126488:4126537:-
ILMN_2447538	-0.416667	10.4925	-2.4253	0.0191841	0.349436	-3.21679	1500730	233545	Emsy	EMSY, BRCA2-interacting transcriptional repressor	chr7:105739142:105739191:-
ILMN_2424703	-0.336693	10.6515	-2.42456	0.0192185	0.349815	-3.21822	3610438	545389	Cep170	centrosomal protein 170	chr1:178664007:178664056:-
ILMN_2578681	-0.446741	7.77365	-2.4231	0.0192871	0.350071	-3.22109	2680379	NA	NA	NA	chr2:6871588:6871637:-
ILMN_1239234	-0.689668	11.0496	-2.42304	0.0192901	0.350071	-3.22121	7570372	NA	NA	NA	chr17:17658693:17658742:-
ILMN_2681946	0.363475	9.15514	2.42148	0.0193634	0.350402	-3.22425	3290343	67994	Mrps11	mitochondrial ribosomal protein S11	chr7:85933590:85933639:+
ILMN_2496796	-0.412279	7.5413	-2.41917	0.0194727	0.350568	-3.22877	4570491	NA	NA	NA	chr14:8714787:8714836:+
ILMN_2790486	0.326076	11.1728	2.41734	0.0195598	0.350568	-3.23235	1990451	11950	Atp5f1	ATP synthase, H+ transporting, mitochondrial F0 complex, subunit B1	chr3:105761780:105761812:-,chr3:105758943:105758959:-
ILMN_1213439	-0.372027	7.57377	-2.41506	0.0196688	0.350568	-3.23681	3870068	11906	Zfhx3	zinc finger homeobox 3	chr8:111482253:111482302:+
ILMN_1243902	-0.335946	7.65421	-2.41444	0.0196985	0.350568	-3.23802	5220112	NA	NA	NA	chr1:10199322:10199371:-
ILMN_2775885	0.322492	7.93441	2.41369	0.0197346	0.350568	-3.23949	5870253	12314	Calm2	calmodulin 2	chr17:87832953:87833002:-
ILMN_2588050	-0.490142	12.8055	-2.41253	0.0197901	0.350772	-3.24174	5960379	22190	Ubc	ubiquitin C	chr5:125866443:125866492:-
ILMN_2422982	-0.443451	11.2033	-2.41211	0.0198105	0.350812	-3.24257	5670634	104027	Synpo	synaptopodin	chr18:60753659:60753708:-
ILMN_2429437	0.366108	8.03861	2.40888	0.0199671	0.351019	-3.24888	4280431	215707	Ccdc92	coiled-coil domain containing 92	chr5:125314940:125314989:-
ILMN_2919489	0.325777	10.1146	2.40786	0.0200166	0.35133	-3.25087	1450100	67388	1110008F13Rik	RIKEN cDNA 1110008F13 gene	chr2:156698118:156698167:+
ILMN_2673268	-0.409688	8.31323	-2.40672	0.0200719	0.351343	-3.25308	1780139	224903	Safb	scaffold attachment factor B	chr17:56745078:56745080:+,chr17:56745220:56745266:+
ILMN_1247691	-0.411526	8.2747	-2.40651	0.0200823	0.351343	-3.2535	4230356	15205	Hes1	hairy and enhancer of split 1 (Drosophila)	chr16:30067382:30067431:+
ILMN_1241890	-0.476691	9.99732	-2.40264	0.020272	0.352325	-3.26103	4850367	NA	NA	NA	chr1:64080213:64080262:-
ILMN_1234708	-0.465502	8.6706	-2.39777	0.0205126	0.352707	-3.27048	4830348	77087	Ankrd11	ankyrin repeat domain 11	chr8:125407879:125407928:-
ILMN_2594575	-0.339637	8.58328	-2.39321	0.0207409	0.354923	-3.27935	7320593	14007	Celf2	CUGBP, Elav-like family member 2	chr2:6466046:6466095:-
ILMN_2748081	-0.567171	8.10621	-2.39244	0.0207793	0.354968	-3.28083	2940500	NA	NA	NA	chr11:60005267:60005316:+
ILMN_1225769	-0.392012	7.81302	-2.39075	0.0208649	0.355397	-3.28412	10328	NA	NA	NA	chr1:120403789:120403838:+
ILMN_2637792	0.36484	8.27676	2.39072	0.0208663	0.355397	-3.28418	7380246	12972	Cryz	crystallin, zeta	chr3:154274399:154274448:+
ILMN_2445958	-0.538555	8.04866	-2.39044	0.0208801	0.355408	-3.28471	6900609	63830	Kcnq1ot1	KCNQ1 overlapping transcript 1	chr7:150440163:150440212:-
ILMN_1258578	0.430006	9.44831	2.38714	0.0210475	0.356194	-3.2911	380102	66395	Ahnak	AHNAK nucleoprotein (desmoyokin)	chr19:9151333:9151382:+
ILMN_2991545	0.453123	9.04452	2.3801	0.0214087	0.356667	-3.30472	5340129	28295	D10Jhu81e	DNA segment, Chr 10, Johns Hopkins University 81 expressed	chr10:77625050:77625099:-
ILMN_1232776	0.346598	9.18573	2.377	0.0215694	0.35808	-3.3107	5870326	66419	Mrpl11	mitochondrial ribosomal protein L11	chr19:4963353:4963402:+
ILMN_2546624	-0.43862	7.63644	-2.37314	0.0217712	0.358538	-3.31815	2370376	NA	NA	NA	chr11:68643103:68643152:-
ILMN_1233115	0.4784	8.92633	2.37196	0.0218331	0.358753	-3.32042	4880037	407785	Ndufs6	NADH dehydrogenase (ubiquinone) Fe-S protein 6	chr13:73465795:73465844:-
ILMN_1235697	0.860408	9.29982	2.3698	0.0219473	0.359754	-3.32459	2750521	68043	Eef1akmt1	eukaryotic translation elongation factor 1 alpha lysine methyltransferase 1	chr14:58168476:58168525:-
ILMN_3123836	0.628277	7.26962	2.36774	0.0220564	0.360877	-3.32855	5420685	67528	Nudt7	nudix (nucleoside diphosphate linked moiety X)-type motif 7	chr8:116676017:116676066:+
ILMN_2885900	-0.39634	7.89885	-2.3675	0.0220692	0.360877	-3.32902	3450541	101100	Ttll3	tubulin tyrosine ligase-like family, member 3	chr6:113364413:113364462:+
ILMN_1221981	0.329378	10.0427	2.36593	0.0221526	0.361466	-3.33203	6980301	66593	Diablo	diablo, IAP-binding mitochondrial protein	chr5:123962000:123962049:-
ILMN_2993334	0.406862	9.28091	2.3632	0.0222984	0.362245	-3.33728	1660685	72287	Plekhf1	pleckstrin homology domain containing, family F (with FYVE domain) member 1	chr7:39005922:39005969:-
ILMN_2657066	-0.36419	10.2209	-2.36192	0.0223672	0.362245	-3.33974	430324	75560	Ep400	E1A binding protein p400	chr5:111093578:111093627:-
ILMN_2777270	0.38233	8.54956	2.3588	0.0225355	0.36324	-3.34573	4590750	109054	Pfdn4	prefoldin 4	chr2:170342086:170342136:+
ILMN_2993109	0.830115	10.2467	2.35776	0.022592	0.363706	-3.34773	130634	74747	Ddit4	DNA-damage-inducible transcript 4	chr10:59412594:59412643:-
ILMN_1242178	0.335543	9.82238	2.35266	0.0228703	0.365141	-3.3575	1300040	11532	Adh5	alcohol dehydrogenase 5 (class III), chi polypeptide	chr3:138110829:138110878:+
ILMN_2772936	0.332833	8.34635	2.34979	0.0230282	0.365995	-3.363	110639	245841	Polr2h	polymerase (RNA) II (DNA directed) polypeptide H	chr16:20720615:20720664:+
ILMN_1235932	-0.444774	9.8262	-2.34776	0.0231403	0.366076	-3.36687	5290521	18595	Pdgfra	platelet derived growth factor receptor, alpha polypeptide	chr5:75594086:75594135:+
ILMN_2862567	-0.450763	10.2183	-2.34597	0.0232397	0.366089	-3.37029	7160364	72007	Fndc3b	fibronectin type III domain containing 3B	chr3:27315526:27315575:-
ILMN_1235337	-0.332182	9.56615	-2.34346	0.0233797	0.366349	-3.37509	2850368	226432	Ipo9	importin 9	chr1:137281133:137281182:-
ILMN_2795698	0.605726	9.29336	2.34048	0.0235472	0.367243	-3.38078	3140102	212503	Paox	polyamine oxidase (exo-N4-amino)	chr7:147320165:147320214:+
ILMN_2776952	0.34509	9.49101	2.33938	0.0236089	0.36753	-3.38287	6550382	11792	Apex1	apurinic/apyrimidinic endonuclease 1	chr14:51546300:51546349:+
ILMN_2872419	0.398702	9.34768	2.33922	0.0236182	0.36753	-3.38318	5690528	67106	Zbtb8os	zinc finger and BTB domain containing 8 opposite strand	chr4:129018837:129018842:+,chr4:129018985:129019028:+
ILMN_1220397	-0.383759	8.21959	-2.33848	0.02366	0.367609	-3.38459	2370762	209683	Ttc28	tetratricopeptide repeat domain 28	chr5:111716025:111716074:+
ILMN_2868013	0.487894	7.48671	2.33841	0.0236641	0.367609	-3.38473	6290411	75735	Pank1	pantothenate kinase 1	chr19:34885537:34885586:-
ILMN_2611261	0.326524	9.24417	2.33748	0.0237162	0.367804	-3.38649	2060255	11957	Atp5j	ATP synthase, H+ transporting, mitochondrial F0 complex, subunit F	chr16:84835745:84835794:-
ILMN_2512204	0.548544	8.42092	2.33717	0.0237338	0.367804	-3.38708	3060209	NA	NA	NA	chrM:9988:10037:+
ILMN_2909283	0.400823	7.59278	2.33614	0.0237924	0.367804	-3.38904	3180195	330189	Tmem120b	transmembrane protein 120B	chr5:123567179:123567228:+
ILMN_2740134	0.377811	8.72564	2.33335	0.0239517	0.368429	-3.39437	60066	67834	Idh3a	isocitrate dehydrogenase 3 (NAD+) alpha	chr9:54452281:54452330:+
ILMN_2761247	-0.343143	8.82038	-2.33165	0.0240489	0.369049	-3.39759	2760608	69719	Cad	carbamoyl-phosphate synthetase 2, aspartate transcarbamylase, and dihydroorotase	chr5:31380291:31380340:+
ILMN_1252496	-0.343775	7.91445	-2.33036	0.0241231	0.369262	-3.40005	2230626	93871	Brwd1	bromodomain and WD repeat domain containing 1	chr16:96214375:96214424:-
ILMN_2592239	0.441226	10.3689	2.32871	0.0242179	0.370045	-3.40317	6040215	56176	Pigp	phosphatidylinositol glycan anchor biosynthesis, class P	chr16:94589174:94589223:-
ILMN_2846373	0.429958	8.94569	2.32469	0.024451	0.371503	-3.41081	4860035	56724	Cript	cysteine-rich PDZ-binding protein	chr17:87435100:87435148:+
ILMN_2622354	0.371858	7.34724	2.32446	0.0244645	0.371503	-3.41125	4260300	80981	Arl4d	ADP-ribosylation factor-like 4D	chr11:101528907:101528956:+
ILMN_1213457	-0.402084	8.54601	-2.32139	0.0246438	0.37276	-3.41706	1340079	76742	Snx27	sorting nexin family member 27	chr3:94305314:94305363:-
ILMN_1244409	0.455452	9.21673	2.31788	0.0248503	0.373847	-3.42371	5420286	97487	Cmtm4	CKLF-like MARVEL transmembrane domain containing 4	chr8:106878708:106878757:-
ILMN_2979052	0.42591	8.63176	2.31739	0.0248797	0.373847	-3.42465	780762	68219	Nudt21	nudix (nucleoside diphosphate linked moiety X)-type motif 21	chr8:96543531:96543580:-
ILMN_2788984	0.638537	8.45303	2.31532	0.0250021	0.374823	-3.42856	4640187	52538	Acaa2	acetyl-Coenzyme A acyltransferase 2 (mitochondrial 3-oxoacyl-Coenzyme A thiolase)	chr18:74965578:74965627:+
ILMN_2757092	0.494075	8.29092	2.30861	0.0254035	0.378324	-3.44123	2630168	66847	Hint3	histidine triad nucleotide binding protein 3	chr10:30338036:30338085:-
ILMN_2614842	0.351023	8.2832	2.30531	0.0256028	0.378948	-3.44745	4220280	68453	Gpihbp1	GPI-anchored HDL-binding protein 1	chr15:75427095:75427144:+
ILMN_2704823	0.744389	8.3558	2.30421	0.0256697	0.378948	-3.44953	3310424	52538	Acaa2	acetyl-Coenzyme A acyltransferase 2 (mitochondrial 3-oxoacyl-Coenzyme A thiolase)	chr18:74946808:74946857:+
ILMN_2685890	-0.372954	11.3509	-2.30326	0.0257276	0.379317	-3.45132	4540674	170643	Kirrel	kin of IRRE like (Drosophila)	chr3:86882776:86882825:-
ILMN_1224781	0.361132	10.1929	2.30048	0.0258978	0.380622	-3.45656	7330706	226646	Ndufs2	NADH dehydrogenase (ubiquinone) Fe-S protein 2	chr1:173168863:173168912:-
ILMN_1246446	0.359299	8.64132	2.30003	0.0259252	0.380622	-3.4574	1850056	268465	Eme1	essential meiotic structure-specific endonuclease 1	chr11:94506359:94506408:-
ILMN_3073486	0.385387	11.7434	2.29952	0.0259568	0.380622	-3.45837	3420189	114641	Rpl31	ribosomal protein L31	chr1:39428232:39428281:+
ILMN_1257702	-0.333767	12.4709	-2.2966	0.0261366	0.381663	-3.46386	3390102	107045	Lars	leucyl-tRNA synthetase	chr18:42362096:42362145:-
ILMN_1251984	-0.445564	9.55743	-2.29547	0.0262067	0.381663	-3.46599	5910672	NA	NA	NA	chr9:96584390:96584439:-
ILMN_2587859	0.549506	8.16253	2.29181	0.0264337	0.381864	-3.47284	2690097	27425	Atp5l	ATP synthase, H+ transporting, mitochondrial F0 complex, subunit G	chr9:44721387:44721436:-
ILMN_1237359	-0.339926	9.69801	-2.29053	0.0265141	0.381864	-3.47525	4250746	NA	NA	NA	chr14:32512168:32512217:-
ILMN_1228611	0.545356	8.45668	2.29021	0.0265341	0.381864	-3.47585	1470142	245676	Gm4997	predicted gene 4997	chr4:3761755:3761797:-
ILMN_1215901	0.636009	8.8566	2.28981	0.0265594	0.381864	-3.47661	3130121	67512	Agpat2	1-acylglycerol-3-phosphate O-acyltransferase 2 (lysophosphatidic acid acyltransferase, beta)	chr2:26451635:26451684:-
ILMN_2495051	-0.353168	7.93627	-2.28818	0.0266615	0.381864	-3.47966	7200458	74704	4930518I15Rik	RIKEN cDNA 4930518I15 gene	chr2:156682627:156682676:-
ILMN_1219154	0.685977	8.76829	2.28726	0.0267192	0.381864	-3.48137	2190196	17750	Mt2	metallothionein 2	chr8:96697326:96697375:+
ILMN_3109989	0.376958	11.1087	2.28668	0.0267557	0.381864	-3.48246	2690377	109054	Pfdn4	prefoldin 4	chr2:170344192:170344241:+
ILMN_2735184	-0.42881	10.3845	-2.286	0.0267989	0.381864	-3.48374	5690270	12822	Col18a1	collagen, type XVIII, alpha 1	chr10:76514963:76515012:-
ILMN_2633942	0.352013	7.63671	2.28517	0.0268513	0.381864	-3.48529	4120470	212503	Paox	polyamine oxidase (exo-N4-amino)	chr7:147315088:147315137:+
ILMN_2700408	0.506564	7.78701	2.28459	0.0268879	0.381864	-3.48637	5310328	23945	Mgll	monoglyceride lipase	chr6:88778242:88778291:+
ILMN_1260504	-0.410866	8.15836	-2.28415	0.0269161	0.381864	-3.4872	6200347	NA	NA	NA	chr14:43824570:43824619:+
ILMN_1222333	0.494902	6.87684	2.28408	0.0269205	0.381864	-3.48733	3840673	20528	Slc2a4	solute carrier family 2 (facilitated glucose transporter), member 4	chr11:69756690:69756739:-
ILMN_2876235	-0.507033	9.28204	-2.28352	0.0269561	0.381864	-3.48838	650131	319885	Zcchc7	zinc finger, CCHC domain containing 7	chr4:44944693:44944742:+
ILMN_2798674	-0.49428	9.1624	-2.28178	0.0270666	0.382008	-3.49163	2070736	212127	Proser1	proline and serine rich 1	chr3:53285382:53285431:+
ILMN_2868220	-0.783134	9.15655	-2.28003	0.0271784	0.382225	-3.4949	3060458	16323	Inhba	inhibin beta-A	chr13:16118809:16118858:+
ILMN_2522750	-0.573452	10.869	-2.27907	0.0272403	0.382225	-3.49671	4290497	223435	Trio	triple functional domain (PTPRF interacting)	chr15:27660727:27660776:-
ILMN_1230145	-0.445129	9.07817	-2.27767	0.0273298	0.382485	-3.49931	2140706	11481	Acvr2b	activin receptor IIB	chr9:119342487:119342536:+
ILMN_2650040	-0.333763	8.90617	-2.27608	0.0274324	0.382485	-3.50229	5490356	230700	Foxj3	forkhead box J3	chr4:119301654:119301703:+
ILMN_2655126	0.339182	7.65417	2.26965	0.02785	0.385274	-3.51427	7570411	320415	Gchfr	GTP cyclohydrolase I feedback regulator	chr2:118995445:118995494:+
ILMN_1247048	0.330167	11.8689	2.26919	0.02788	0.385274	-3.51513	2710240	66136	Znrd1	zinc ribbon domain containing, 1	chr17:37091391:37091440:-
ILMN_2633229	0.332034	9.12412	2.26423	0.0282067	0.387019	-3.52436	6020746	11946	Atp5a1	ATP synthase, H+ transporting, mitochondrial F1 complex, alpha subunit 1	chr18:78021180:78021229:+
ILMN_2497616	0.359333	10.6162	2.26243	0.0283261	0.38761	-3.52771	4220296	67530	Uqcrb	ubiquinol-cytochrome c reductase binding protein	chr13:67003679:67003728:-
ILMN_2616405	0.328218	12.6389	2.26209	0.0283486	0.38761	-3.52834	780093	110323	Cox6b1	cytochrome c oxidase, subunit VIb polypeptide 1	chr7:31409535:31409584:-
ILMN_1247765	-0.403415	8.94392	-2.26062	0.028446	0.38761	-3.53106	3780070	52065	Mfhas1	malignant fibrous histiocytoma amplified sequence 1	chr8:36654372:36654412:+,chr8:36727722:36727730:+
ILMN_2708397	0.363076	9.14632	2.2594	0.0285279	0.387877	-3.53333	1660075	225215	Rsl24d1	ribosomal L24 domain containing 1	chr9:72961350:72961390:+,chr9:72962695:72962703:+
ILMN_3161263	-0.32955	8.57541	-2.25931	0.0285336	0.387877	-3.53349	6620519	14367	Fzd5	frizzled class receptor 5	chr1:64777519:64777568:-
ILMN_2668124	0.60623	7.733	2.25846	0.0285904	0.387877	-3.53507	5050438	NA	NA	NA	chr3:112950738:112950787:-
ILMN_2617335	0.51528	8.8393	2.25696	0.0286912	0.388344	-3.53786	4900538	66046	Ndufb5	NADH dehydrogenase (ubiquinone) 1 beta subcomplex, 5	chr3:32650086:32650135:+
ILMN_1234292	0.337011	10.9772	2.25447	0.0288587	0.388859	-3.54247	3170332	20463	Cox7a2l	cytochrome c oxidase subunit VIIa polypeptide 2-like	chr12:25323866:25323915:-
ILMN_2659168	0.369047	6.91987	2.25171	0.0290456	0.388865	-3.54758	4290114	56506	Cib2	calcium and integrin binding family member 2	chr9:54397633:54397682:-
ILMN_2636463	-0.423303	11.5956	-2.25164	0.0290503	0.388865	-3.54771	7550360	21413	Tcf4	transcription factor 4	chr18:69843903:69843952:+
ILMN_2707494	0.459579	9.91038	2.24961	0.0291881	0.389992	-3.55146	5910554	73724	Mcee	methylmalonyl CoA epimerase	chr7:71556823:71556872:+
ILMN_2731901	0.48552	10.7609	2.24926	0.0292122	0.390122	-3.55211	5720646	20198	S100a4	S100 calcium binding protein A4	chr3:90408994:90409043:+
ILMN_1232183	0.33029	7.25642	2.2477	0.0293189	0.390862	-3.55499	3990435	17314	Mgmt	O-6-methylguanine-DNA methyltransferase	chr7:144319787:144319836:+
ILMN_2734181	0.600072	8.33274	2.24725	0.0293497	0.390991	-3.55583	4570333	60525	Acss2	acyl-CoA synthetase short-chain family member 2	chr2:155388240:155388289:+
ILMN_1253634	-0.496451	10.6607	-2.24524	0.0294879	0.391483	-3.55955	3870333	75723	Amotl1	angiomotin-like 1	chr9:14346581:14346630:-
ILMN_1214514	0.345742	7.42405	2.2441	0.0295666	0.392077	-3.56165	5550053	213053	Slc39a14	solute carrier family 39 (zinc transporter), member 14	chr14:70708484:70708533:-
ILMN_1239535	-0.345331	9.88211	-2.243	0.029642	0.392564	-3.56367	730148	69582	Plekhm2	pleckstrin homology domain containing, family M (with RUN domain) member 2	chr4:141181749:141181798:-
ILMN_1235856	-0.352989	7.33972	-2.24064	0.0298057	0.393249	-3.56803	4570711	NA	NA	NA	chr9:108541668:108541717:-
ILMN_1226773	-0.322517	7.19992	-2.24014	0.0298405	0.393282	-3.56895	6290026	21951	Tnks	tankyrase, TRF1-interacting ankyrin-related ADP-ribose polymerase	chr8:35981464:35981513:-
ILMN_1242239	-0.324981	10.631	-2.23558	0.0301589	0.395439	-3.57734	4810131	83701	Srrt	serrate RNA effector molecule homolog (Arabidopsis)	chr5:137737071:137737120:-
ILMN_2972627	0.574921	8.36118	2.23419	0.0302566	0.396238	-3.5799	2000301	66847	Hint3	histidine triad nucleotide binding protein 3	chr10:30334519:30334525:-,chr10:30331481:30331523:-
ILMN_2646631	-0.350629	9.21263	-2.23354	0.0303023	0.396261	-3.58109	270681	18028	Nfib	nuclear factor I/B	chr4:81937263:81937312:-
ILMN_1244117	-0.426607	8.03713	-2.22974	0.0305717	0.396328	-3.58809	380243	NA	NA	NA	chr4:58832264:58832313:-
ILMN_1253692	-0.653561	11.1365	-2.22962	0.03058	0.396328	-3.5883	7320136	20340	Glg1	golgi apparatus protein 1	chr8:113681534:113681583:-
ILMN_3162771	0.337355	8.47209	2.22917	0.0306122	0.396328	-3.58914	5220687	75316	Taf1d	TATA-box binding protein associated factor, RNA polymerase I, D	chr9:15116356:15116405:+
ILMN_3150159	0.417939	11.7452	2.22848	0.0306609	0.396328	-3.59039	3940411	13167	Dbi	diazepam binding inhibitor	chr1:122012963:122013000:-,chr1:122010099:122010110:-
ILMN_3157568	-0.49865	9.51627	-2.22769	0.0307172	0.396328	-3.59184	5820168	12125	Bcl2l11	BCL2-like 11 (apoptosis facilitator)	chr2:127987828:127987877:+
ILMN_2519677	-0.436029	11.9811	-2.22767	0.0307186	0.396328	-3.59188	7210196	110253	Triobp	TRIO and F-actin binding protein	chr15:78836241:78836290:+
ILMN_3001616	0.455809	10.586	2.22589	0.0308461	0.396328	-3.59515	6980021	18824	Plp2	proteolipid protein 2	chrX:7246053:7246070:-,chrX:7245601:7245632:-
ILMN_1237483	-0.351355	7.4674	-2.22561	0.0308658	0.396328	-3.59565	5690544	108086	Rnf216	ring finger protein 216	chr5:143777387:143777436:-
ILMN_2594128	-0.353136	11.1251	-2.22538	0.0308827	0.396328	-3.59609	2710767	234023	Arglu1	arginine and glutamate rich 1	chr8:8666755:8666804:-
ILMN_2624451	-0.625585	9.3732	-2.22469	0.0309324	0.396328	-3.59736	4850021	74440	Cmip	c-Maf inducing protein	chr8:119978888:119978937:+
ILMN_2588139	0.339018	7.9401	2.22339	0.0310256	0.396328	-3.59973	3780736	14972	H2-K1	histocompatibility 2, K1, K region	chr17:34133101:34133150:-
ILMN_2430220	-0.355152	9.03382	-2.22226	0.031107	0.396565	-3.6018	6770719	83921	Tmem2	transmembrane protein 2	chr19:21931214:21931263:+
ILMN_3004441	0.394174	10.6999	2.22211	0.0311178	0.396565	-3.60208	5560255	71679	Atp5h	ATP synthase, H+ transporting, mitochondrial F0 complex, subunit D	chr11:115277329:115277364:-,chr11:115277180:115277193:-
ILMN_1247133	-0.366494	11.0539	-2.22124	0.0311804	0.396624	-3.60367	1470491	319939	Tns3	tensin 3	chr11:8331999:8332048:-
ILMN_1226755	-0.755519	9.36504	-2.22046	0.0312368	0.396624	-3.60509	1260092	NA	NA	NA	chr14:31999246:31999295:-
ILMN_2689307	-0.465095	9.65793	-2.2196	0.0312998	0.396624	-3.60668	5090446	20742	Sptbn1	spectrin beta, non-erythrocytic 1	chr11:30007862:30007911:-
ILMN_2663428	-0.336231	7.99471	-2.21931	0.0313201	0.396624	-3.6072	6590102	269959	Adamtsl3	ADAMTS-like 3	chr7:89762274:89762323:+
ILMN_2604224	-0.405609	10.484	-2.21885	0.0313541	0.396624	-3.60805	1660605	20356	Sema5a	sema domain, seven thrombospondin repeats (type 1 and type 1-like), transmembrane domain (TM) and short cytoplasmic domain, (semaphorin) 5A	chr15:32625930:32625979:+
ILMN_1252200	-0.365391	7.59275	-2.21851	0.0313783	0.396624	-3.60866	990037	NA	NA	NA	chr3:35736930:35736979:+
ILMN_2885532	0.368371	8.87476	2.21186	0.0318652	0.399498	-3.62081	2000450	12896	Cpt2	carnitine palmitoyltransferase 2	chr4:107576876:107576925:-
ILMN_2812824	0.338104	7.96052	2.20931	0.0320537	0.400427	-3.62547	7550056	18633	Pex16	peroxisomal biogenesis factor 16	chr2:92220627:92220631:+,chr2:92221193:92221237:+
ILMN_3121687	0.540037	9.24152	2.20929	0.0320554	0.400427	-3.62551	1340154	66346	1700029P11Rik	RIKEN cDNA 1700029P11 gene	chr15:81811306:81811355:+
ILMN_1243664	-0.346192	7.56265	-2.2088	0.0320916	0.400427	-3.6264	7160725	NA	NA	NA	chr17:13904633:13904682:+
ILMN_2650289	-0.41165	9.94453	-2.20866	0.0321023	0.400427	-3.62666	2750348	225870	Rin1	Ras and Rab interactor 1	chr19:5056947:5056996:+
ILMN_1217836	-0.322699	7.21847	-2.20662	0.0322538	0.401369	-3.63037	1570437	NA	NA	NA	chr15:10524130:10524179:-
ILMN_2759108	0.33137	7.87026	2.20597	0.0323017	0.401369	-3.63155	5490719	67880	Dcxr	dicarbonyl L-xylulose reductase	chr11:120587755:120587804:-
ILMN_2782503	-0.34556	11.9669	-2.20214	0.0325887	0.402201	-3.63852	4060288	93679	Trim8	tripartite motif-containing 8	chr19:46590705:46590754:+
ILMN_1245815	-0.369438	10.1553	-2.19877	0.0328432	0.402608	-3.64465	4290647	217342	Ube2o	ubiquitin-conjugating enzyme E2O	chr11:116399379:116399428:-
ILMN_2795791	0.35238	8.13924	2.19813	0.0328916	0.402709	-3.64581	4540626	52076	Tmem38b	transmembrane protein 38B	chr4:53873110:53873159:+
ILMN_2714209	-0.363815	10.2738	-2.19807	0.0328961	0.402709	-3.64592	7150563	207686	Cfap69	cilia and flagella associated protein 69	chr5:5581180:5581229:-
ILMN_1216849	-0.37606	8.19229	-2.19532	0.033105	0.40288	-3.65091	6280221	NA	NA	NA	chr1:87578841:87578890:+
ILMN_1216487	-0.609858	8.10334	-2.1935	0.033244	0.403134	-3.65421	5270593	100683	Trrap	transformation/transcription domain-associated protein	chr5:145548570:145548607:+,chr5:145550227:145550227:+
ILMN_2605004	0.486845	8.89882	2.19087	0.0334459	0.403657	-3.65898	4860187	66218	Ndufb9	NADH dehydrogenase (ubiquinone) 1 beta subcomplex, 9	chr15:58768953:58769002:+
ILMN_2632942	0.386845	10.1738	2.19025	0.0334934	0.403657	-3.6601	4060433	22218	Sumo1	small ubiquitin-like modifier 1	chr1:59727601:59727650:-
ILMN_3046846	0.378123	11.4136	2.1896	0.0335437	0.403657	-3.66128	5290577	78294	Rps27a	ribosomal protein S27A	chr11:29447748:29447797:-
ILMN_2808811	0.667954	6.94336	2.18924	0.0335712	0.403657	-3.66192	3710019	14555	Gpd1	glycerol-3-phosphate dehydrogenase 1 (soluble)	chr15:99554953:99555002:+
ILMN_2565729	-0.555578	7.73037	-2.18753	0.0337037	0.403657	-3.66502	5810047	77087	Ankrd11	ankyrin repeat domain 11	chr8:125417578:125417627:-
ILMN_1248028	0.360029	11.9297	2.18718	0.033731	0.403657	-3.66566	1070224	13732	Emp3	epithelial membrane protein 3	chr7:53175687:53175736:-
ILMN_2592010	0.42635	8.87681	2.18598	0.033824	0.403657	-3.66783	270612	68241	Fam195a	family with sequence similarity 195, member A	chr17:26001545:26001594:-
ILMN_1253259	-0.325683	8.54067	-2.18351	0.034016	0.403657	-3.67228	6200400	76742	Snx27	sorting nexin family member 27	chr3:94305216:94305265:-
ILMN_2825803	-0.632402	10.4525	-2.18329	0.0340337	0.403657	-3.67269	2970521	547253	Parp14	poly (ADP-ribose) polymerase family, member 14	chr16:35833214:35833263:-
ILMN_2719322	0.340952	7.82068	2.18048	0.0342537	0.404089	-3.67776	1030026	230751	Oscp1	organic solute carrier partner 1	chr4:125765701:125765750:+
ILMN_2832682	0.437334	8.1271	2.1801	0.0342837	0.404089	-3.67845	3190100	66734	Map1lc3a	microtubule-associated protein 1 light chain 3 alpha	chr2:155103551:155103600:+
ILMN_2791028	-0.449917	12.4691	-2.17677	0.0345458	0.404873	-3.68444	2070274	11820	App	amyloid beta (A4) precursor protein	chr16:84955117:84955166:-
ILMN_1245471	-0.443529	10.7966	-2.17637	0.0345776	0.404873	-3.68517	4040520	211556	Ap1ar	adaptor-related protein complex 1 associated regulatory protein	chr3:127510256:127510305:-
ILMN_1252926	-0.582732	8.00262	-2.17574	0.0346277	0.404873	-3.6863	4900403	NA	NA	NA	chr2:174159370:174159419:+
ILMN_2744356	0.442022	10.1875	2.17541	0.034654	0.404873	-3.6869	1340246	11837	Rplp0	ribosomal protein, large, P0	chr5:116013669:116013718:+
ILMN_2430359	0.487767	6.7903	2.17444	0.0347309	0.405221	-3.68864	5080296	NA	NA	NA	chr2:93151640:93151689:-
ILMN_1260086	0.370771	7.45744	2.16932	0.0351398	0.40778	-3.69785	2190603	NA	NA	NA	chr10:93128374:93128418:-
ILMN_1225932	-0.543403	8.48651	-2.16891	0.0351736	0.407869	-3.6986	6770286	NA	NA	NA	chr6:127097682:127097731:-
ILMN_1227675	0.562232	7.04793	2.16761	0.0352782	0.408136	-3.70093	1230435	20533	Slc4a1	solute carrier family 4 (anion exchanger), member 1	chr11:102210149:102210198:-
ILMN_2612774	0.326456	9.64381	2.16749	0.0352873	0.408136	-3.70114	60403	231801	Agfg2	ArfGAP with FG repeats 2	chr5:138092292:138092341:-
ILMN_2615207	0.367208	9.74212	2.16619	0.0353929	0.408882	-3.70348	5390128	13177	Eci1	enoyl-Coenzyme A delta isomerase 1	chr17:24574498:24574547:+
ILMN_2822141	0.424146	8.16137	2.16539	0.0354576	0.408882	-3.70492	2600097	67636	Lyrm5	LYR motif containing 5	chr6:145164719:145164768:+
ILMN_1227789	-0.333038	7.38809	-2.16499	0.0354896	0.409076	-3.70563	6420753	NA	NA	NA	chr2:59659264:59659313:+
ILMN_2446405	-0.355938	11.1983	-2.16466	0.0355166	0.409077	-3.70622	6520246	18214	Ddr2	discoidin domain receptor family, member 2	chr1:171902646:171902695:-
ILMN_2590034	-0.683589	11.0264	-2.1635	0.0356107	0.409077	-3.7083	1570672	108075	Ltbp4	latent transforming growth factor beta binding protein 4	chr7:28090440:28090489:-
ILMN_2775937	-0.423032	8.84125	-2.16303	0.0356487	0.409165	-3.70914	2760561	18791	Plat	plasminogen activator, tissue	chr8:23892863:23892912:+
ILMN_1246058	0.36373	11.8599	2.16222	0.0357151	0.409219	-3.7106	1110025	19045	Ppp1ca	protein phosphatase 1, catalytic subunit, alpha isoform	chr19:4192785:4192834:+
ILMN_2461487	0.327082	8.51611	2.16161	0.0357645	0.40927	-3.71169	7150327	72481	2610203C22Rik	RIKEN cDNA 2610203C22 gene	chr1:9611064:9611113:-
ILMN_3124885	-0.452676	8.58273	-2.16115	0.0358022	0.409362	-3.71251	5270674	18607	Pdpk1	3-phosphoinositide dependent protein kinase 1	chr17:24216489:24216538:-
ILMN_2669804	0.346324	8.75295	2.1598	0.0359128	0.409775	-3.71494	2570433	66841	Etfdh	electron transferring flavoprotein, dehydrogenase	chr3:79409630:79409679:-
ILMN_2750258	0.338832	8.24797	2.15965	0.035925	0.409775	-3.7152	5960136	17256	Mea1	male enhanced antigen 1	chr17:46818988:46819037:+
ILMN_2511089	-0.358186	10.7199	-2.15958	0.0359305	0.409775	-3.71532	4210440	22234	Ugcg	UDP-glucose ceramide glucosyltransferase	chr4:59235255:59235304:+
ILMN_1252830	0.389712	8.56612	2.15941	0.0359444	0.409775	-3.71563	6520156	17532	Mras	muscle and microspikes RAS	chr9:99288579:99288628:-
ILMN_1232951	0.426491	10.2097	2.1569	0.0361503	0.4102	-3.72011	7380576	NA	NA	NA	chr4:86500594:86500643:-
ILMN_2618634	-0.327996	11.4379	-2.15636	0.0361954	0.4102	-3.72109	7000056	20740	Sptan1	spectrin alpha, non-erythrocytic 1	chr2:29886820:29886869:+
ILMN_2599997	-0.339044	9.79113	-2.15525	0.0362868	0.4102	-3.72307	4640358	20185	Ncor1	nuclear receptor co-repressor 1	chr11:62134506:62134555:-
ILMN_3093089	-0.6683	9.55755	-2.15525	0.0362869	0.4102	-3.72307	110577	230908	Tardbp	TAR DNA binding protein	chr4:147986861:147986910:-
ILMN_3030392	0.425526	7.95482	2.15474	0.0363292	0.410354	-3.72399	1850544	71242	Spata24	spermatogenesis associated 24	chr18:35816403:35816452:-
ILMN_2652971	0.440149	10.5199	2.15339	0.0364405	0.410411	-3.72639	1660451	26901	Deb1	differentially expressed in B16F10 1	chr9:121621949:121621998:+
ILMN_2439378	-0.339455	7.48351	-2.15258	0.0365078	0.410656	-3.72784	5670598	17760	Map6	microtubule-associated protein 6	chr7:106468372:106468421:+
ILMN_2829262	-0.638586	11.0785	-2.152	0.0365565	0.410861	-3.72888	5420747	108075	Ltbp4	latent transforming growth factor beta binding protein 4	chr7:28090267:28090316:-
ILMN_2914884	0.338947	9.74341	2.15156	0.0365933	0.411075	-3.72967	6840750	56786	Tmem9b	TMEM9 domain family, member B	chr7:116879741:116879790:-
ILMN_1247862	-0.346906	7.53933	-2.1491	0.0367982	0.411185	-3.73405	6330390	NA	NA	NA	chr4:55381119:55381168:+
ILMN_2726585	-0.510455	9.25163	-2.14905	0.0368024	0.411185	-3.73414	4060075	18028	Nfib	nuclear factor I/B	chr4:81941870:81941919:-
ILMN_2500997	0.366825	8.58195	2.14885	0.0368191	0.411185	-3.7345	1050600	30926	Glrx3	glutaredoxin 3	chr7:144659712:144659761:+
ILMN_1230791	-0.610984	10.4467	-2.14856	0.0368436	0.411185	-3.73502	6620767	93760	Arid1a	AT rich interactive domain 1A (SWI-like)	chr4:133235883:133235932:-
ILMN_2822579	-0.666176	11.3855	-2.14657	0.0370106	0.411185	-3.73856	2260551	12827	Col4a2	collagen, type IV, alpha 2	chr8:11448896:11448945:+
ILMN_2461320	-0.570971	10.5379	-2.14639	0.037026	0.411185	-3.73889	1740609	100504230	AU020206	expressed sequence AU020206	chr7:82914201:82914250:-
ILMN_2701664	0.805456	8.68655	2.14367	0.0372548	0.41151	-3.74372	4810358	14605	Tsc22d3	TSC22 domain family, member 3	chrX:137077514:137077563:-
ILMN_2563765	0.399817	8.33669	2.14329	0.0372869	0.41151	-3.7444	1850403	NA	NA	NA	chr4:147828922:147828971:+
ILMN_2708203	0.368133	7.07042	2.14326	0.0372898	0.41151	-3.74446	4570451	12577	Cdkn1c	cyclin-dependent kinase inhibitor 1C (P57)	chr7:150644260:150644309:-
ILMN_2744587	0.556321	7.25967	2.14312	0.0373015	0.41151	-3.7447	6840634	56506	Cib2	calcium and integrin binding family member 2	chr9:54393159:54393204:-
ILMN_3136638	0.859353	7.43753	2.14171	0.0374214	0.41151	-3.74722	5130372	20617	Snca	synuclein, alpha	chr6:60681879:60681928:-
ILMN_2749595	-0.378383	10.0231	-2.14151	0.0374382	0.41151	-3.74757	2370630	70435	Inf2	inverted formin, FH2 and WH2 domain containing	chr12:113853371:113853420:+
ILMN_2669416	0.599182	7.57906	2.14028	0.0375429	0.41151	-3.74976	3190438	56615	Mgst1	microsomal glutathione S-transferase 1	chr6:138099312:138099361:+
ILMN_1254730	0.402344	8.18757	2.13958	0.0376024	0.411618	-3.751	7000156	NA	NA	NA	chr6:6989330:6989379:+
ILMN_1225084	-0.442882	8.75617	-2.13957	0.0376031	0.411618	-3.75101	4070497	75507	Pou5f2	POU domain class 5, transcription factor 2	chr13:78165363:78165412:+
ILMN_2565096	-0.446526	7.94818	-2.13888	0.0376619	0.411731	-3.75224	4180246	NA	NA	NA	chr3:58354518:58354567:+
ILMN_1254148	-0.327015	7.94376	-2.13851	0.0376941	0.411731	-3.75291	620315	NA	NA	NA	chr8:24356639:24356688:-
ILMN_2586777	-0.438912	7.73615	-2.1375	0.0377801	0.412105	-3.75469	50184	NA	NA	NA	chr2:4518608:4518657:+
ILMN_1258086	-0.614279	9.24397	-2.1339	0.0380894	0.413015	-3.76108	5090678	NA	NA	NA	chr5:123617293:123617342:+
ILMN_2466655	-0.532696	8.30802	-2.13357	0.0381178	0.413015	-3.76166	3120221	NA	NA	NA	chr5:138889103:138889152:+
ILMN_2621643	-0.484101	11.9077	-2.13306	0.0381617	0.413015	-3.76257	4060102	12826	Col4a1	collagen, type IV, alpha 1	chr8:11198791:11198840:-
ILMN_2792924	0.496103	7.51515	2.13252	0.0382087	0.413015	-3.76353	5890487	76263	Gstk1	glutathione S-transferase kappa 1	chr6:42200311:42200360:+
ILMN_2553916	-0.323221	7.23626	-2.13217	0.0382387	0.413015	-3.76414	6480068	NA	NA	NA	chr1:153294440:153294489:+
ILMN_2743650	-0.370101	9.44043	-2.13044	0.0383891	0.413574	-3.76722	5290148	72895	Setd5	SET domain containing 5	chr6:113103025:113103074:+
ILMN_2724005	-0.370946	8.2535	-2.12946	0.0384745	0.414329	-3.76896	6660020	100177	Zmym6	zinc finger, MYM-type 6	chr4:126801337:126801386:+
ILMN_2455920	0.4755	9.84196	2.12762	0.0386346	0.414731	-3.77221	7160079	11534	Adk	adenosine kinase	chr14:21871849:21871898:+
ILMN_1222599	-0.521888	8.30169	-2.12733	0.0386596	0.414834	-3.77271	1940392	69116	Ubr4	ubiquitin protein ligase E3 component n-recognin 4	chr4:139007643:139007692:+
ILMN_1236246	-0.509171	8.69892	-2.1259	0.0387855	0.414838	-3.77526	6980056	319885	Zcchc7	zinc finger, CCHC domain containing 7	chr4:44944387:44944436:+
ILMN_1236648	-0.539637	9.96182	-2.12525	0.0388422	0.414838	-3.7764	5050240	NA	NA	NA	chr2:83581986:83582035:+
ILMN_2994373	0.903973	6.81377	2.12444	0.0389131	0.414939	-3.77783	2630639	22227	Ucp1	uncoupling protein 1 (mitochondrial, proton carrier)	chr8:85817879:85817928:+
ILMN_1214488	0.414465	9.4545	2.12256	0.0390784	0.415164	-3.78114	2760220	23980	Pebp1	phosphatidylethanolamine binding protein 1	chr5:117733010:117733059:-
ILMN_1234241	0.548224	6.88189	2.12244	0.0390896	0.415164	-3.78137	5870487	77037	Mrap	melanocortin 2 receptor accessory protein	chr16:90749793:90749842:+
ILMN_2789239	-0.519317	10.7104	-2.11928	0.0393691	0.416143	-3.78694	510722	21814	Tgfbr3	transforming growth factor, beta receptor III	chr5:107536019:107536068:-
ILMN_3095624	-0.3673	7.49827	-2.11661	0.039607	0.416143	-3.79165	4920424	216850	Kdm6b	KDM1 lysine (K)-specific demethylase 6B	chr11:69213764:69213813:-
ILMN_1247682	-0.328886	9.21323	-2.11531	0.0397228	0.416143	-3.79394	7550041	11975	Atp6v0a1	ATPase, H+ transporting, lysosomal V0 subunit A1	chr11:100924873:100924923:+
ILMN_2615015	0.514892	7.52797	2.11343	0.0398917	0.416143	-3.79725	3310333	110095	Pygl	liver glycogen phosphorylase	chr12:71296506:71296555:-
ILMN_2706567	-0.411398	11.5667	-2.11238	0.0399859	0.416143	-3.79909	540673	20747	Spop	speckle-type POZ protein	chr11:95354223:95354272:+
ILMN_1225182	0.392202	10.9535	2.11222	0.0400004	0.416143	-3.79938	1050170	14793	Cdca3	cell division cycle associated 3	chr6:124783138:124783187:+
ILMN_2429551	-0.619096	8.77483	-2.10938	0.0402565	0.41681	-3.80436	450561	NA	NA	NA	chr2:4459703:4459752:+
ILMN_1224207	0.341958	7.38506	2.10517	0.040639	0.418246	-3.81175	1300438	170799	Rtkn2	rhotekin 2	chr10:67498639:67498688:+
ILMN_2725617	0.430897	9.78574	2.10473	0.0406796	0.418246	-3.81253	20010	16548	Khk	ketohexokinase	chr5:31230819:31230868:+
ILMN_2680038	0.376341	8.52868	2.1023	0.0409023	0.419127	-3.81679	1770592	74137	Nuak2	NUAK family, SNF1-like kinase, 2	chr1:134229736:134229785:+
ILMN_2626516	-0.541791	6.813	-2.10043	0.0410742	0.419749	-3.82007	6200392	20758	Sprr2d	small proline-rich protein 2D	chr3:92144662:92144711:+
ILMN_2585275	-0.54401	8.67255	-2.09734	0.04136	0.420715	-3.82548	2710494	NA	NA	NA	chr2:4354160:4354209:+
ILMN_2711705	0.399791	10.1105	2.096	0.041484	0.420905	-3.82781	630343	72102	Dusp11	dual specificity phosphatase 11 (RNA/RNP complex 1-interacting)	chr6:85897528:85897577:-
ILMN_1249217	-0.478871	7.6502	-2.09262	0.0417988	0.42189	-3.83371	2480474	76062	5830428M24Rik	RIKEN cDNA 5830428M24 gene	chr12:70566029:70566078:-
ILMN_2746906	0.340757	10.7193	2.09056	0.0419927	0.422485	-3.83732	1440575	110959	Nudt19	nudix (nucleoside diphosphate linked moiety X)-type motif 19	chr7:36332398:36332447:-
ILMN_2611676	-0.512667	9.41887	-2.08821	0.0422131	0.422485	-3.8414	6960095	108155	Ogt	O-linked N-acetylglucosamine (GlcNAc) transferase (UDP-N-acetylglucosamine:polypeptide-N-acetylglucosaminyl transferase)	chrX:98879341:98879390:+
ILMN_2781458	0.340181	7.68455	2.08793	0.0422402	0.422485	-3.8419	4280471	68385	Tlcd1	TLC domain containing 1	chr11:77994201:77994250:+
ILMN_2435450	-0.37801	10.3063	-2.08684	0.0423429	0.422485	-3.84379	780121	NA	NA	NA	chr4:141233645:141233694:-
ILMN_1253412	-0.373092	9.7661	-2.08639	0.0423852	0.422485	-3.84457	460681	237943	Gpatch8	G patch domain containing 8	chr11:102338556:102338605:-
ILMN_3126522	0.350754	6.90701	2.08635	0.0423892	0.422485	-3.84464	20113	385643	Kng2	kininogen 2	chr16:23004005:23004023:-,chr16:23000658:23000688:-
ILMN_2431619	0.537156	9.10498	2.08471	0.0425448	0.423411	-3.8475	2650754	56791	Ube2l6	ubiquitin-conjugating enzyme E2L 6	chr2:84639025:84639074:+
ILMN_2440046	-0.325207	12.5424	-2.08408	0.0426048	0.423481	-3.8486	4860180	70247	Psmd1	proteasome (prosome, macropain) 26S subunit, non-ATPase, 1	chr1:88024814:88024863:+
ILMN_2999007	-0.384726	10.3039	-2.08381	0.0426301	0.423481	-3.84906	4730332	192160	Casc3	cancer susceptibility candidate 3	chr11:98694871:98694920:+
ILMN_2469190	-0.422502	8.13649	-2.08306	0.0427018	0.423494	-3.85037	5810193	NA	NA	NA	chr2:6527523:6527572:-
ILMN_1249347	0.464028	10.3086	2.08121	0.0428781	0.423624	-3.85358	1110487	22294	Uxt	ubiquitously expressed transcript	chrX:20529086:20529135:-
ILMN_1228385	-0.360918	9.3327	-2.0812	0.0428796	0.423624	-3.85361	4880215	16440	Itpr3	inositol 1,4,5-triphosphate receptor 3	chr17:27258807:27258856:+
ILMN_1215469	0.41912	12.6308	2.07908	0.0430831	0.424393	-3.85729	4490470	13167	Dbi	diazepam binding inhibitor	chr1:122009894:122009943:-
ILMN_2976829	-0.343694	11.8691	-2.0777	0.0432158	0.424481	-3.85969	7050300	13682	Eif4a2	eukaryotic translation initiation factor 4A2	chr16:23113891:23113940:+
ILMN_1217102	-0.372911	11.1143	-2.0762	0.0433599	0.424845	-3.86228	650609	252972	Tpcn1	two pore channel 1	chr5:120984249:120984298:-
ILMN_2605212	-0.359482	10.1506	-2.07587	0.0433921	0.424845	-3.86286	6350086	102857	Slc6a8	solute carrier family 6 (neurotransmitter transporter, creatine), member 8	chrX:70927644:70927693:+
ILMN_1216265	-0.357307	10.0353	-2.07559	0.0434195	0.424845	-3.86335	5810184	110796	Tshz1	teashirt zinc finger family member 1	chr18:84181987:84182036:-
ILMN_3090123	0.357153	9.45149	2.07501	0.0434749	0.424845	-3.86434	7160441	213575	Dync2li1	dynein cytoplasmic 2 light intermediate chain 1	chr17:85054659:85054708:+
ILMN_1255457	-0.438108	7.48869	-2.07324	0.043647	0.425087	-3.86742	3610196	12914	Crebbp	CREB binding protein	chr16:4126487:4126536:-
ILMN_2692644	0.58586	6.8624	2.07214	0.0437543	0.425492	-3.86933	3180332	246747	Adig	adipogenin	chr2:158333719:158333768:+
ILMN_2759669	-0.377485	9.43626	-2.06731	0.0442262	0.426426	-3.87768	360356	233208	Scaf1	SR-related CTD-associated factor 1	chr7:52258658:52258707:-
ILMN_2598478	0.777904	8.93	2.06555	0.0443996	0.426937	-3.88072	7200021	20618	Sncg	synuclein, gamma	chr14:35187677:35187726:-
ILMN_2562146	-0.543241	8.89336	-2.06425	0.044528	0.42701	-3.88296	4200112	108857	Ankhd1	ankyrin repeat and KH domain containing 1	chr18:36794449:36794459:+,chr18:36797859:36797897:+
ILMN_2604108	-0.35638	7.46811	-2.06304	0.0446477	0.427498	-3.88505	6200070	19704	Upf1	UPF1 regulator of nonsense transcripts homolog (yeast)	chr8:72856914:72856963:-
ILMN_3154581	0.353652	7.4099	2.06239	0.0447125	0.427921	-3.88618	5720615	14710	Gngt2	guanine nucleotide binding protein (G protein), gamma transducing activity polypeptide 2	chr11:95706900:95706949:+
ILMN_1232381	-0.527658	8.16748	-2.06111	0.0448398	0.427921	-3.88839	940224	NA	NA	NA	chr5:48475418:48475467:+
ILMN_1254075	0.357777	8.77978	2.06083	0.0448668	0.427921	-3.88886	1170682	641376	Tomm40l	translocase of outer mitochondrial membrane 40 homolog-like (yeast)	chr1:173149354:173149403:-
ILMN_2757641	-0.370852	10.0503	-2.06072	0.0448785	0.427921	-3.88906	150504	13640	Efna5	ephrin A5	chr17:62954145:62954194:-
ILMN_2590185	0.383428	8.50527	2.06025	0.0449249	0.427921	-3.88986	4230398	67212	Mrpl55	mitochondrial ribosomal protein L55	chr11:59019203:59019252:+
ILMN_2776008	0.454979	7.47607	2.05999	0.0449514	0.427921	-3.89032	5270377	76263	Gstk1	glutathione S-transferase kappa 1	chr6:42200369:42200418:+
ILMN_2832641	-0.389008	9.24576	-2.05937	0.0450131	0.427921	-3.89139	5560403	15531	Ndst1	N-deacetylase/N-sulfotransferase (heparan glucosaminyl) 1	chr18:60845745:60845794:-
ILMN_1213711	0.33262	10.1767	2.05936	0.0450136	0.427921	-3.89139	4280482	245828	Trappc1	trafficking protein particle complex 1	chr11:69139064:69139113:+
ILMN_1236131	0.328926	9.81656	2.057	0.0452501	0.427921	-3.89547	7210398	52443	Mrpl48	mitochondrial ribosomal protein L48	chr7:107701122:107701171:-
ILMN_2953277	0.349174	8.90359	2.05458	0.0454928	0.427921	-3.89962	2690400	433182	Eno1b	enolase 1B, retrotransposed	chr4:149622198:149622228:+,chr4:149622595:149622613:+
ILMN_2434853	0.338772	12.2636	2.05444	0.0455075	0.427921	-3.89987	4540195	NA	NA	NA	chrM:3933:3982:+
ILMN_1257579	-0.345881	9.35779	-2.05372	0.0455797	0.427921	-3.9011	1230703	54563	Nup210	nucleoporin 210	chr6:90963087:90963136:-
ILMN_1242233	0.346323	11.9123	2.05351	0.0456009	0.427921	-3.90147	2680092	230075	Ndufb6	NADH dehydrogenase (ubiquinone) 1 beta subcomplex, 6	chr4:40226191:40226194:-,chr4:40224733:40224778:-
ILMN_1232884	0.569879	8.14937	2.05324	0.0456283	0.427921	-3.90193	620372	20698	Sphk1	sphingosine kinase 1	chr11:116397901:116397950:+
ILMN_3141048	0.596796	9.68998	2.05323	0.0456295	0.427921	-3.90195	7160603	20363	Sepp1	selenoprotein P, plasma, 1	chr15:3229615:3229664:+
ILMN_1224240	-0.324064	8.26403	-2.05059	0.0458969	0.427921	-3.90649	610102	NA	NA	NA	chr3:90211974:90212023:-
ILMN_2873822	-0.332225	9.65503	-2.04969	0.0459878	0.427939	-3.90803	4480364	11568	Aebp1	AE binding protein 1	chr11:5771866:5771915:+
ILMN_2706205	0.386962	8.80356	2.0491	0.0460481	0.427939	-3.90904	110576	52637	Cisd1	CDGSH iron sulfur domain 1	chr10:70793248:70793297:-
ILMN_2481117	-0.562305	10.3943	-2.04903	0.0460553	0.427939	-3.90916	2360592	140481	Man2a2	mannosidase 2, alpha 2	chr7:87494033:87494082:-
ILMN_1248994	-0.54306	9.04973	-2.04882	0.0460762	0.427977	-3.90952	1710176	74440	Cmip	c-Maf inducing protein	chr8:119984819:119984868:+
ILMN_1251303	-0.361029	8.53867	-2.04553	0.0464129	0.427977	-3.91517	1580138	26920	Cntrl	centriolin	chr2:35031689:35031738:+
ILMN_1246056	0.596593	8.98649	2.04425	0.0465443	0.427977	-3.91736	7330379	14710	Gngt2	guanine nucleotide binding protein (G protein), gamma transducing activity polypeptide 2	chr11:95706819:95706868:+
ILMN_2618461	0.407436	9.02256	2.04208	0.0467675	0.428977	-3.92107	3840376	66449	Pam16	presequence translocase-asssociated motor 16 homolog (S. cerevisiae)	chr16:4617938:4617987:-
ILMN_2696829	-0.581916	9.34737	-2.04186	0.0467902	0.428977	-3.92145	2320300	279653	Pcdh19	protocadherin 19	chrX:130159845:130159894:-
ILMN_1219136	0.365899	9.20758	2.04092	0.0468873	0.429449	-3.92305	4670474	22320	Vamp8	vesicle-associated membrane protein 8	chr6:72338324:72338373:-
ILMN_1215969	-0.411621	8.25934	-2.03977	0.0470061	0.429546	-3.92502	110154	217864	Rcor1	REST corepressor 1	chr12:112351439:112351488:+
ILMN_2744603	0.494323	8.21826	2.03875	0.0471115	0.42956	-3.92675	1340711	320415	Gchfr	GTP cyclohydrolase I feedback regulator	chr2:118997892:118997941:+
ILMN_2641152	-0.348695	9.81224	-2.03783	0.0472078	0.42956	-3.92834	6060307	260305	Nphp4	nephronophthisis 4 (juvenile) homolog (human)	chr4:151936992:151937041:+
ILMN_1219002	0.359054	7.36139	2.03694	0.0473005	0.42956	-3.92986	7560687	66477	Usmg5	upregulated during skeletal muscle growth 5	chr19:47160455:47160504:-
ILMN_2810473	0.399179	11.1568	2.03583	0.0474156	0.42956	-3.93174	7150255	11364	Acadm	acyl-Coenzyme A dehydrogenase, medium chain	chr3:153585715:153585764:-
ILMN_2733888	0.348032	8.49773	2.03552	0.0474484	0.42956	-3.93228	6900541	21402	Skp1a	S-phase kinase-associated protein 1A	chr11:52060178:52060227:+
ILMN_3086136	-0.344343	9.6554	-2.03504	0.0474987	0.429682	-3.9331	2060193	347722	Agap1	ArfGAP with GTPase domain, ankyrin repeat and PH domain 1	chr1:91791649:91791698:+
ILMN_2791121	0.389679	7.75306	2.03263	0.0477513	0.430134	-3.93721	1710674	56248	Ak3	adenylate kinase 3	chr19:29095770:29095819:-
ILMN_1216493	0.475028	10.5269	2.03231	0.0477848	0.430252	-3.93775	1240414	56451	Suclg1	succinate-CoA ligase, GDP-forming, alpha subunit	chr6:73206166:73206215:+
ILMN_2859440	0.322131	8.69973	2.03179	0.0478397	0.430252	-3.93864	7100008	76915	Mnd1	meiotic nuclear divisions 1	chr3:83920349:83920378:-,chr3:83908952:83908971:-
ILMN_3114114	0.337084	10.5565	2.0306	0.0479653	0.430361	-3.94067	2100465	216820	Dhrs7b	dehydrogenase/reductase (SDR family) member 7B	chr11:60671504:60671553:+
ILMN_1215446	0.944715	6.93768	2.0293	0.048102	0.431243	-3.94288	3780021	12683	Cidea	cell death-inducing DNA fragmentation factor, alpha subunit-like effector A	chr18:67527072:67527121:+
ILMN_2687905	0.36728	8.93961	2.02811	0.0482277	0.431511	-3.9449	1570014	76626	Msi2	musashi RNA-binding protein 2	chr11:88158094:88158143:-
ILMN_2940195	0.708644	8.32477	2.02516	0.0485416	0.432092	-3.94992	7610114	56615	Mgst1	microsomal glutathione S-transferase 1	chr6:138104779:138104828:+
ILMN_2505095	-0.38871	8.00939	-2.02225	0.0488526	0.432262	-3.95487	6020528	170707	Usp48	ubiquitin specific peptidase 48	chr4:137181087:137181136:+
ILMN_1239042	-0.706395	8.48485	-2.01703	0.049415	0.433384	-3.96372	3310619	108857	Ankhd1	ankyrin repeat and KH domain containing 1	chr18:36803929:36803978:+
ILMN_1224518	-0.421385	9.6507	-2.01634	0.0494892	0.433449	-3.96488	4570400	NA	NA	NA	chr12:112353900:112353949:+
ILMN_1221719	0.398339	10.3189	2.0129	0.0498635	0.435251	-3.97071	4590164	14705	Bscl2	Berardinelli-Seip congenital lipodystrophy 2 (seipin)	chr19:8923065:8923114:+
ILMN_1221304	-0.396297	9.46427	-2.01227	0.0499321	0.435335	-3.97177	630438	224432	Scaf4	SR-related CTD-associated factor 4	chr16:90229506:90229555:-

## Sheet: DEG_CDDP_5mg
Probe_ID	logFC	AveExpr	t	P.Value	adj.P.Val	B	Array.address	EntrezID	Symbol	Name	Genomicloc
ILMN_2727013	1.93231	7.02842	15.0714	1.22265e-19	3.30484e-15	33.9179	2370747	20186	Nr1h4	nuclear receptor subfamily 1, group H, member 4	chr10:88917239:88917288:-
ILMN_1222734	3.09067	7.25078	14.4212	6.78693e-19	9.17254e-15	32.3203	5810470	11668	Aldh1a1	aldehyde dehydrogenase family 1, subfamily A1	chr19:20717664:20717713:+
ILMN_2699621	1.90022	7.67179	14.15	1.408e-18	1.26861e-14	31.6375	6330672	106565	Dlk2	delta-like 2 homolog (Drosophila)	chr17:46440050:46440099:+
ILMN_2664224	1.74106	11.15	13.6676	5.26955e-18	3.5609e-14	30.3986	4280402	13849	Ephx1	epoxide hydrolase 1, microsomal	chr1:182919841:182919890:-
ILMN_2745370	3.47394	8.00246	12.6604	9.09455e-17	4.91651e-13	27.7093	4070215	20887	Sult1a1	sulfotransferase family 1A, phenol-preferring, member 1	chr7:133816609:133816658:-
ILMN_2844820	1.16985	7.00414	12.5523	1.2441e-16	5.60468e-13	27.4122	6520451	654812	Angptl7	angiopoietin-like 7	chr4:147869527:147869576:-
ILMN_2844370	1.33119	9.0773	12.4083	1.89316e-16	6.37406e-13	27.0139	5080458	216136	Ilvbl	ilvB (bacterial acetolactate synthase)-like	chr10:78047001:78047050:+
ILMN_2822000	1.37197	7.1099	12.393	1.97977e-16	6.37406e-13	26.9714	780253	75750	Slc10a6	solute carrier family 10 (sodium/bile acid cotransporter family), member 6	chr5:104035019:104035068:-
ILMN_2768972	1.93735	7.16045	12.367	2.13608e-16	6.37406e-13	26.8992	1510494	268709	Fam107a	family with sequence similarity 107, member A	chr14:9129215:9129264:-
ILMN_2625047	0.982247	8.96753	12.3333	2.35814e-16	6.37406e-13	26.8053	2570070	97031	Tprn	taperin	chr2:25125228:25125277:+
ILMN_2503893	0.967577	7.51377	12.2971	2.62282e-16	6.44498e-13	26.7042	1030452	50907	Preb	prolactin regulatory element binding	chr5:31254193:31254242:-
ILMN_2506012	2.03735	8.18094	12.0101	6.12608e-16	1.34998e-12	25.8974	5260201	60599	Trp53inp1	transformation related protein 53 inducible nuclear protein 1	chr4:11100946:11100995:+
ILMN_2911729	1.20667	7.20013	11.9906	6.49271e-16	1.34998e-12	25.8421	6110088	56461	Kcnip3	Kv channel interacting protein 3, calsenilin	chr2:127282414:127282463:-
ILMN_2448651	2.06763	8.30221	11.8496	9.89235e-16	1.90993e-12	25.441	1580730	11717	Ampd3	adenosine monophosphate deaminase 3	chr7:117955663:117955712:+
ILMN_2942674	1.94818	7.48926	11.6462	1.82417e-15	3.28716e-12	24.8574	2350682	225341	Lims2	LIM and senescent cell antigen like domains 2	chr18:32118204:32118253:+
ILMN_1244188	1.07683	9.49422	11.3477	4.52151e-15	7.63853e-12	23.9904	6560703	100198	H6pd	hexose-6-phosphate dehydrogenase (glucose 1-dehydrogenase)	chr4:149353682:149353731:-
ILMN_1239293	1.53131	8.07556	11.234	6.40899e-15	1.01903e-11	23.6568	7200739	72043	Sulf2	sulfatase 2	chr2:165899720:165899769:-
ILMN_1229203	-5.21701	12.1282	-11.1295	8.8453e-15	1.32827e-11	23.3485	2340672	NA	NA	NA	chr7:110962320:110962368:-
ILMN_1256292	1.30174	9.8698	11.0926	9.91455e-15	1.37798e-11	23.2392	4890041	216136	Ilvbl	ilvB (bacterial acetolactate synthase)-like	chr10:78047136:78047185:+
ILMN_1255430	0.656092	6.87825	11.0835	1.01959e-14	1.37798e-11	23.2124	4920246	NA	NA	NA	chr2:152657491:152657540:+
ILMN_2712986	2.07788	7.37083	11.0364	1.17975e-14	1.51851e-11	23.0727	3870242	12655	Chil3	chitinase-like 3	chr3:105951497:105951506:-,chr3:105950751:105950790:-
ILMN_2971479	0.997419	7.07781	10.9703	1.44885e-14	1.78011e-11	22.8759	60291	60599	Trp53inp1	transformation related protein 53 inducible nuclear protein 1	chr4:11101237:11101286:+
ILMN_2760568	0.926808	8.8968	10.9355	1.61421e-14	1.89705e-11	22.7723	4890286	108937	Rnf169	ring finger protein 169	chr7:107068895:107068944:-
ILMN_2517483	1.00301	7.3156	10.9115	1.73973e-14	1.95937e-11	22.7005	7000687	239554	Foxred2	FAD-dependent oxidoreductase domain containing 2	chr15:77771072:77771121:-
ILMN_2795564	0.621197	6.85632	10.8852	1.88845e-14	2.04179e-11	22.6219	2570682	71026	Speer3	spermatogenesis associated glutamate (E)-rich protein 3	chr5:13796443:13796492:+
ILMN_1223244	-5.20494	12.2831	-10.8714	1.97154e-14	2.04964e-11	22.5806	3610392	NA	NA	NA	chr7:110962070:110962119:-
ILMN_2524865	1.93185	7.35927	10.8346	2.21169e-14	2.21415e-11	22.4704	2600180	104183	Chil4	chitinase-like 4	chr3:106005473:106005522:-
ILMN_1236718	-5.16844	12.6159	-10.8104	2.38541e-14	2.30277e-11	22.3979	4290291	NA	NA	NA	chr7:110961997:110962046:-
ILMN_2710229	1.36853	9.11124	10.7211	3.15671e-14	2.94227e-11	22.1292	1410204	12450	Ccng1	cyclin G1	chr11:40564942:40564942:-,chr11:40564813:40564861:-
ILMN_2738345	2.49574	7.92502	10.3987	8.74656e-14	7.79323e-11	21.1504	3180681	225341	Lims2	LIM and senescent cell antigen like domains 2	chr18:32118112:32118161:+
ILMN_1212702	-5.17436	12.3752	-10.3919	8.93785e-14	7.79323e-11	21.1297	2000398	NA	NA	NA	chr11:32183968:32184017:+
ILMN_2545963	-5.15326	11.8523	-10.3466	1.03243e-13	8.69948e-11	20.991	6770100	NA	NA	NA	chr7:110962310:110962359:-
ILMN_1216452	-5.20556	11.8557	-10.3377	1.06209e-13	8.69948e-11	20.9638	6100671	NA	NA	NA	chr7:110962064:110962113:-
ILMN_2844376	1.08969	8.19242	10.2899	1.23755e-13	9.83852e-11	20.8168	6660544	216136	Ilvbl	ilvB (bacterial acetolactate synthase)-like	chr10:78046694:78046728:+,chr10:78046815:78046829:+
ILMN_1256614	1.40477	7.20975	10.2413	1.4454e-13	1.11626e-10	20.6675	2340463	64381	Ms4a8a	membrane-spanning 4-domains, subfamily A, member 8A	chr19:11145215:11145264:-
ILMN_2593225	0.778123	7.19823	10.1684	1.82607e-13	1.3411e-10	20.4425	730243	19153	Prx	periaxin	chr7:28304849:28304898:+
ILMN_1215807	1.48511	10.8542	10.1667	1.83577e-13	1.3411e-10	20.4374	2810685	73690	Glipr1	GLI pathogenesis-related 1 (glioma)	chr10:111422538:111422587:-
ILMN_3152079	0.73595	7.1693	10.0947	2.31424e-13	1.64616e-10	20.2145	4920136	18400	Slc22a18	solute carrier family 22 (organic cation transporter), member 18	chr7:150684996:150685045:+
ILMN_1239117	-4.79059	11.2003	-10.0107	3.03462e-13	2.10323e-10	19.9536	4540333	NA	NA	NA	chr7:110962311:110962360:-
ILMN_2722769	0.838676	7.58735	9.8681	4.81539e-13	3.254e-10	19.5088	5290193	76080	Ttpal	tocopherol (alpha) transfer protein-like	chr2:163442128:163442177:+
ILMN_2757283	0.685814	6.8889	9.80294	5.95163e-13	3.92372e-10	19.3046	2570086	56365	Clcnkb	chloride channel, voltage-sensitive Kb	chr4:140960298:140960346:-
ILMN_2500276	1.65357	10.8803	9.7574	6.90346e-13	4.41291e-10	19.1616	3710014	12450	Ccng1	cyclin G1	chr11:40562289:40562338:-
ILMN_2636624	0.652241	6.84431	9.75226	7.02016e-13	4.41291e-10	19.1455	4060100	75750	Slc10a6	solute carrier family 10 (sodium/bile acid cotransporter family), member 6	chr5:104035230:104035279:-
ILMN_2830821	1.55137	6.98971	9.68992	8.60469e-13	5.28602e-10	18.9492	460754	NA	NA	NA	chr17:31298390:31298439:-
ILMN_2713464	0.930782	8.88006	9.64932	9.82689e-13	5.90268e-10	18.8211	6370270	105501	Abhd4	abhydrolase domain containing 4	chr14:54888630:54888679:+
ILMN_2689784	0.627062	7.1143	9.59451	1.17599e-12	6.9102e-10	18.6479	4810546	17207	Mcf2l	mcf.2 transforming sequence-like	chr8:13020304:13020353:+
ILMN_2678828	-2.11306	11.2282	-9.58411	1.21683e-12	6.99807e-10	18.615	4230563	276770	Eif5a	eukaryotic translation initiation factor 5A	chr11:69734672:69734721:-
ILMN_2633215	0.836995	7.12099	9.51569	1.52351e-12	8.57929e-10	18.3981	4560092	64899	Lpin3	lipin 3	chr2:160731149:160731198:+
ILMN_2486163	0.375912	6.80329	9.39538	2.26492e-12	1.24941e-09	18.0153	160180	NA	NA	NA	chr19:45105283:45105332:+
ILMN_1221568	-0.943883	10.8757	-9.38016	2.38171e-12	1.28755e-09	17.9667	6510500	66953	Cdca7	cell division cycle associated 7	chr2:72324659:72324708:+
ILMN_1224780	-1.02341	8.67983	-9.34897	2.64049e-12	1.39946e-09	17.8671	7380068	54325	Elovl1	elongation of very long chain fatty acids (FEN1/Elo2, SUR4/Elo3, yeast)-like 1	chr4:118100769:118100818:+
ILMN_2592486	1.65468	7.82057	9.33844	2.73409e-12	1.4212e-09	17.8335	3140246	21946	Pglyrp1	peptidoglycan recognition protein 1	chr7:19475612:19475661:+
ILMN_2436561	0.917304	8.27771	9.26089	3.53521e-12	1.80295e-09	17.5853	5690095	67226	Tmem19	transmembrane protein 19	chr10:114778020:114778069:-
ILMN_2683528	1.30158	7.63016	9.20322	4.28155e-12	2.14315e-09	17.4002	4280274	66569	Gdpd1	glycerophosphodiester phosphodiesterase domain containing 1	chr11:86847462:86847511:-
ILMN_2734142	1.09407	8.42653	9.11424	5.75801e-12	2.8298e-09	17.1139	4860114	20648	Snta1	syntrophin, acidic 1	chr2:154202191:154202240:-
ILMN_1258578	1.53756	9.44831	9.0663	6.75691e-12	3.20475e-09	16.9592	380102	66395	Ahnak	AHNAK nucleoprotein (desmoyokin)	chr19:9151333:9151382:+
ILMN_1241827	0.893153	7.81554	9.06624	6.75808e-12	3.20475e-09	16.9591	7380195	100434	Slc44a1	solute carrier family 44, member 1	chr4:53635124:53635173:+
ILMN_2918882	0.807045	7.08916	9.05091	7.11326e-12	3.31502e-09	16.9095	1410735	93695	Gpnmb	glycoprotein (transmembrane) nmb	chr6:49008005:49008054:+
ILMN_3161554	0.560705	9.01399	9.01184	8.10593e-12	3.71362e-09	16.7832	3130717	71732	Vps11	VPS11, CORVET/HOPS core subunit	chr9:44156404:44156453:-
ILMN_1250612	0.741819	7.37521	8.96033	9.6315e-12	4.33899e-09	16.6165	2480427	381605	Tbc1d2	TBC1 domain family, member 2	chr4:46617453:46617502:-
ILMN_2725448	0.483258	6.86846	8.90366	1.16476e-11	5.16123e-09	16.4327	4880288	83672	Sytl3	synaptotagmin-like 3	chr17:6940760:6940809:+
ILMN_2649671	0.53927	6.82202	8.88339	1.2468e-11	5.43565e-09	16.3668	1660056	53417	Hif3a	hypoxia inducible factor 3, alpha subunit	chr7:17616859:17616908:-
ILMN_2702233	1.27759	8.27245	8.85866	1.35484e-11	5.81292e-09	16.2864	3830136	12450	Ccng1	cyclin G1	chr11:40564431:40564480:-
ILMN_3136789	0.744904	8.11578	8.85153	1.38773e-11	5.85866e-09	16.2632	4480747	76080	Ttpal	tocopherol (alpha) transfer protein-like	chr2:163444500:163444549:+
ILMN_2698334	0.489784	7.08063	8.84704	1.40885e-11	5.85866e-09	16.2486	940129	214639	4930486L24Rik	RIKEN cDNA 4930486L24 gene	chr13:60945691:60945740:-
ILMN_2737163	-1.80319	10.799	-8.83192	1.48234e-11	6.07087e-09	16.1994	6450056	20775	Sqle	squalene epoxidase	chr15:59161327:59161376:+
ILMN_1230586	0.954509	8.37607	8.8155	1.56653e-11	6.31991e-09	16.146	3850463	22029	Traf1	TNF receptor-associated factor 1	chr2:34798970:34799019:-
ILMN_2793688	1.70148	6.97346	8.75422	1.92577e-11	7.65493e-09	15.9462	2070551	78478	Tmsb15a	thymosin beta 15a	chrX:132255133:132255182:-
ILMN_1225730	-2.42819	11.3979	-8.74448	1.99008e-11	7.79592e-09	15.9144	5290671	110196	Fdps	farnesyl diphosphate synthetase	chr3:88898160:88898209:-
ILMN_2434200	0.381122	6.80138	8.70407	2.28089e-11	8.8075e-09	15.7824	6400239	11488	Adam11	a disintegrin and metallopeptidase domain 11	chr11:102641507:102641556:+
ILMN_1247916	1.55882	7.33586	8.67332	2.53064e-11	9.63424e-09	15.6818	4040438	225341	Lims2	LIM and senescent cell antigen like domains 2	chr18:32116898:32116947:+
ILMN_2802874	1.21629	7.02264	8.65496	2.69271e-11	1.01089e-08	15.6217	4060646	84111	Gpr87	G protein-coupled receptor 87	chr3:58983072:58983121:-
ILMN_1229426	1.50703	7.18155	8.63267	2.90361e-11	1.07513e-08	15.5487	6060128	245839	Gzmn	granzyme N	chr14:56784828:56784877:-
ILMN_1220236	1.95292	7.21982	8.61553	3.07711e-11	1.12398e-08	15.4925	7650682	13035	Ctsg	cathepsin G	chr14:56718901:56718950:-
ILMN_2945348	1.21281	11.6601	8.60045	3.23838e-11	1.16711e-08	15.4431	4050112	93692	Glrx	glutaredoxin	chr13:75987325:75987374:+
ILMN_2723788	-1.09236	9.92162	-8.59386	3.31152e-11	1.17777e-08	15.4214	5080093	66471	Anp32e	acidic (leucine-rich) nuclear phosphoprotein 32 family, member E	chr3:95750786:95750835:+
ILMN_1256588	0.860597	7.29876	8.55751	3.74574e-11	1.3149e-08	15.3021	460348	637896	Vmn2r78	vomeronasal 2, receptor 78	chr7:94103509:94103558:+
ILMN_1224942	-1.25649	9.32075	-8.51571	4.31667e-11	1.49589e-08	15.1648	4040767	108037	Shmt2	serine hydroxymethyltransferase 2 (mitochondrial)	chr10:126954204:126954253:-
ILMN_1257771	1.48989	11.2751	8.47239	5.0011e-11	1.68975e-08	15.0222	6450259	NA	NA	NA	chr1:175945131:175945180:-
ILMN_3140913	1.08197	8.14226	8.45497	5.30628e-11	1.77073e-08	14.9649	5690343	381605	Tbc1d2	TBC1 domain family, member 2	chr4:46617313:46617362:-
ILMN_2901402	0.411514	7.57075	8.40536	6.28246e-11	2.07091e-08	14.8013	1070438	233805	Dcun1d3	DCN1, defective in cullin neddylation 1, domain containing 3 (S. cerevisiae)	chr7:126999818:126999866:-
ILMN_2728431	0.737919	9.71058	8.39822	6.43702e-11	2.0963e-08	14.7777	4010133	56699	Cdc42ep4	CDC42 effector protein (Rho GTPase binding) 4	chr11:113588337:113588386:-
ILMN_2666101	0.466682	6.88781	8.39466	6.51552e-11	2.0966e-08	14.766	6660402	73266	Speer6-ps1	spermatogenesis associated glutamate (E)-rich protein 6, pseudogene 1	chr13:3188686:3188735:+
ILMN_2683620	0.872901	10.707	8.38509	6.73152e-11	2.13864e-08	14.7344	3360731	50907	Preb	prolactin regulatory element binding	chr5:31257557:31257606:-
ILMN_1253947	1.02212	8.14889	8.38193	6.80441e-11	2.13864e-08	14.724	2510164	NA	NA	NA	chr2:34803153:34803202:-
ILMN_2700699	0.8017	8.22047	8.35906	7.35613e-11	2.28189e-08	14.6484	4390022	67867	Lrrc28	leucine rich repeat containing 28	chr7:74658397:74658446:-
ILMN_2898319	-1.9121	9.63283	-8.35617	7.42903e-11	2.28189e-08	14.6389	7560747	216188	Aldh1l2	aldehyde dehydrogenase 1 family, member L2	chr10:82950320:82950369:-
ILMN_2737713	1.70001	7.74706	8.34576	7.69753e-11	2.3378e-08	14.6045	4640711	13614	Edn1	endothelin 1	chr13:42402583:42402632:+
ILMN_3055507	1.13766	7.78221	8.318	8.46233e-11	2.54152e-08	14.5127	7550441	76500	Ip6k2	inositol hexaphosphate kinase 2	chr9:108708149:108708198:+
ILMN_2765304	-0.562246	7.82735	-8.14221	1.54419e-10	4.58676e-08	13.9298	4210403	381903	Alg8	asparagine-linked glycosylation 8 (alpha-1,3-glucosyltransferase)	chr7:104535346:104535395:+
ILMN_1224204	2.72111	7.43024	8.13067	1.60651e-10	4.64611e-08	13.8915	1580427	14942	Gzme	granzyme E	chr14:56737149:56737198:-
ILMN_2605201	0.557941	7.10355	8.13001	1.61019e-10	4.64611e-08	13.8893	1580168	70788	Klhl30	kelch-like 30	chr1:93258699:93258748:+
ILMN_1253191	0.69487	7.29575	8.129	1.61574e-10	4.64611e-08	13.8859	2490243	NA	NA	NA	chr19:23214804:23214853:-
ILMN_2445166	0.720994	7.39776	8.11249	1.70988e-10	4.86507e-08	13.831	3180739	22337	Vdr	vitamin D receptor	chr15:97685075:97685124:-
ILMN_1219184	0.876461	7.97733	8.06727	1.9971e-10	5.62309e-08	13.6805	2680168	NA	NA	NA	chr5:134619933:134619982:+
ILMN_2750042	-0.779022	11.5155	-8.03621	2.22201e-10	6.19185e-08	13.5771	2230221	67738	Ppid	peptidylprolyl isomerase D (cyclophilin D)	chr3:79407120:79407169:+
ILMN_2890019	0.854043	6.89602	8.01292	2.40731e-10	6.63975e-08	13.4994	1980095	93726	Rnase2a	ribonuclease, RNase A family, 2A (liver, eosinophil-derived neurotoxin)	chr14:51875012:51875061:-
ILMN_2692244	2.84429	8.94097	7.99493	2.56099e-10	6.98005e-08	13.4394	6590402	213119	Itga10	integrin, alpha 10	chr3:96468371:96468420:+
ILMN_3132262	1.06503	7.69625	7.98532	2.64704e-10	7.0841e-08	13.4074	4070358	76500	Ip6k2	inositol hexaphosphate kinase 2	chr9:108708280:108708329:+
ILMN_2610105	-0.695667	11.9429	-7.97655	2.72813e-10	7.22954e-08	13.3781	6220504	20641	Snrpd1	small nuclear ribonucleoprotein D1	chr18:10617836:10617885:+
ILMN_2700265	1.1111	8.55608	7.95038	2.98541e-10	7.83452e-08	13.2907	610482	18631	Pex11a	peroxisomal biogenesis factor 11 alpha	chr7:86882223:86882272:-
ILMN_1228333	1.89051	7.48199	7.91839	3.33326e-10	8.66328e-08	13.1839	6650170	18646	Prf1	perforin 1 (pore forming protein)	chr10:60766524:60766573:+
ILMN_1215898	-1.18575	9.59763	-7.91511	3.37117e-10	8.67836e-08	13.1729	5890600	233876	Hirip3	HIRA interacting protein 3	chr7:134008427:134008476:+
ILMN_1214974	-0.879743	8.40814	-7.91065	3.42334e-10	8.72951e-08	13.158	7160626	17083	Tmed1	transmembrane emp24 domain containing 1	chr9:21313701:21313750:-
ILMN_2753912	0.937264	7.78977	7.90247	3.52127e-10	8.89531e-08	13.1307	4010056	54635	Pdgfc	platelet-derived growth factor, C polypeptide	chr3:81017607:81017656:+
ILMN_2825446	0.933441	7.63464	7.86704	3.97897e-10	9.95849e-08	13.0122	780678	228765	Sdcbp2	syndecan binding protein (syntenin) 2	chr2:151415636:151415685:+
ILMN_1229315	2.31498	8.80214	7.85713	4.11743e-10	1.02105e-07	12.979	1660220	21961	Tns1	tensin 1	chr1:73959629:73959678:-
ILMN_2445165	0.587886	7.27548	7.85335	4.17144e-10	1.02504e-07	12.9663	5420347	22337	Vdr	vitamin D receptor	chr15:97685076:97685125:-
ILMN_1219154	2.21656	8.76829	7.8502	4.21704e-10	1.02691e-07	12.9558	2190196	17750	Mt2	metallothionein 2	chr8:96697326:96697375:+
ILMN_2955919	-1.1866	8.67236	-7.83711	4.41193e-10	1.06234e-07	12.912	3310491	84004	Mcam	melanoma cell adhesion molecule	chr9:43950474:43950523:+
ILMN_3154269	0.723453	7.14171	7.8352	4.44114e-10	1.06234e-07	12.9056	5050093	19153	Prx	periaxin	chr7:28304896:28304945:+
ILMN_2960982	1.10095	8.09088	7.81094	4.82925e-10	1.14504e-07	12.8243	6020543	18631	Pex11a	peroxisomal biogenesis factor 11 alpha	chr7:86882444:86882493:-
ILMN_2997406	-0.774954	8.28748	-7.79501	5.10256e-10	1.18967e-07	12.7709	6480044	320982	Arl4c	ADP-ribosylation factor-like 4C	chr1:90597624:90597673:-
ILMN_2699340	0.332141	6.82047	7.79484	5.1055e-10	1.18967e-07	12.7704	5810093	NA	NA	NA	chr13:15919010:15919059:+
ILMN_2909597	0.812661	7.8705	7.71773	6.66554e-10	1.52686e-07	12.5118	870066	171285	Havcr2	hepatitis A virus cellular receptor 2	chr11:46294493:46294542:+
ILMN_2683621	0.829732	10.9607	7.70702	6.91735e-10	1.57123e-07	12.4758	1070026	50907	Preb	prolactin regulatory element binding	chr5:31257556:31257605:-
ILMN_2596183	0.41896	10.2767	7.68834	7.37938e-10	1.6622e-07	12.4131	1820148	71709	Syde1	synapse defective 1, Rho GTPase, homolog 1 (C. elegans)	chr10:78047347:78047396:-
ILMN_1248714	0.858868	7.02446	7.68458	7.47614e-10	1.67008e-07	12.4005	1090064	13136	Cd55	CD55 molecule, decay accelerating factor for complement	chr1:132344933:132344982:-
ILMN_2629112	1.08743	7.3031	7.68052	7.58187e-10	1.67982e-07	12.3868	1470386	230379	Acer2	alkaline ceramidase 2	chr4:86566624:86566673:+
ILMN_3115917	1.56588	7.62112	7.67277	7.78823e-10	1.71151e-07	12.3608	4050369	15483	Hsd11b1	hydroxysteroid 11-beta dehydrogenase 1	chr1:195048145:195048194:-
ILMN_2654952	-1.51676	11.8112	-7.66977	7.86947e-10	1.71542e-07	12.3507	6940521	208715	Hmgcs1	3-hydroxy-3-methylglutaryl-Coenzyme A synthase 1	chr13_random:308646:308695:-
ILMN_2774160	1.51622	7.50977	7.64451	8.58926e-10	1.85734e-07	12.2658	4570196	15483	Hsd11b1	hydroxysteroid 11-beta dehydrogenase 1	chr1:195048157:195048206:-
ILMN_3084791	0.765198	8.43519	7.62964	9.04372e-10	1.94009e-07	12.2158	4480341	72750	Fam117b	family with sequence similarity 117, member B	chr1:60041806:60041855:+
ILMN_2643513	-1.08899	12.2549	-7.62455	9.20454e-10	1.95489e-07	12.1987	1260164	27053	Asns	asparagine synthetase	chr6:7625248:7625297:-
ILMN_1214319	-0.926262	9.10478	-7.6229	9.25733e-10	1.95489e-07	12.1932	6180315	67242	Gemin6	gem (nuclear organelle) associated protein 6	chr17:80623863:80623911:+
ILMN_1225912	0.465465	7.11215	7.61075	9.65566e-10	2.0232e-07	12.1523	5420221	353211	Prune2	prune homolog 2	chr19:17090761:17090810:+
ILMN_2947292	1.76138	8.78941	7.59746	1.0111e-09	2.10231e-07	12.1076	7200025	53608	Map3k6	mitogen-activated protein kinase kinase kinase 6	chr4:132808574:132808623:+
ILMN_2702039	0.866495	7.3295	7.57901	1.07793e-09	2.22415e-07	12.0455	4070133	208650	Cblb	Casitas B-lineage lymphoma b	chr16:52207909:52207958:+
ILMN_1241128	0.709446	7.67998	7.54242	1.22388e-09	2.47941e-07	11.9223	1440113	67488	Calcoco1	calcium binding and coiled coil domain 1	chr15:102537493:102537542:-
ILMN_2900653	1.06215	8.53056	7.54142	1.22814e-09	2.47941e-07	11.9189	3370377	17873	Gadd45b	growth arrest and DNA-damage-inducible 45 beta	chr10:80394632:80394681:+
ILMN_1225361	-0.686728	11.8145	-7.54118	1.22916e-09	2.47941e-07	11.9181	5910139	20641	Snrpd1	small nuclear ribonucleoprotein D1	chr18:10617818:10617867:+
ILMN_1214998	1.6981	7.65688	7.53842	1.24099e-09	2.48474e-07	11.9088	2340301	15483	Hsd11b1	hydroxysteroid 11-beta dehydrogenase 1	chr1:195048163:195048212:-
ILMN_2769136	-1.53599	12.0414	-7.52801	1.28664e-09	2.55713e-07	11.8738	4210121	17768	Mthfd2	methylenetetrahydrofolate dehydrogenase (NAD+ dependent), methenyltetrahydrofolate cyclohydrolase	chr6:83255820:83255869:-
ILMN_2770119	1.09427	7.48758	7.52591	1.29607e-09	2.55713e-07	11.8667	3520142	58206	Zbtb32	zinc finger and BTB domain containing 32	chr7:31374804:31374853:-
ILMN_1214071	1.12772	12.6465	7.52116	1.31761e-09	2.5737e-07	11.8507	4010019	68713	Ifitm1	interferon induced transmembrane protein 1	chr7:148155488:148155537:+
ILMN_3133352	-1.01799	8.82736	-7.51988	1.32351e-09	2.5737e-07	11.8464	3130750	22256	Ung	uracil DNA glycosylase	chr5:114589086:114589135:+
ILMN_2688075	-1.93494	9.22721	-7.51077	1.36604e-09	2.63744e-07	11.8157	540020	13121	Cyp51	cytochrome P450, family 51	chr5:4086460:4086488:-,chr5:4083283:4083303:-
ILMN_2620603	0.407901	7.11871	7.49245	1.45579e-09	2.79078e-07	11.754	3130050	319822	Smyd4	SET and MYND domain containing 4	chr11:75218915:75218964:+
ILMN_2637714	0.816064	10.6472	7.48383	1.50008e-09	2.85544e-07	11.7249	4120538	19414	Rasa3	RAS p21 protein activator 3	chr8:13567303:13567352:-
ILMN_1245276	0.394785	7.09921	7.47472	1.5483e-09	2.92486e-07	11.6942	3370465	72097	2010300C02Rik	RIKEN cDNA 2010300C02 gene	chr1:37668677:37668726:-
ILMN_2790496	0.612322	6.99908	7.47289	1.5582e-09	2.92486e-07	11.688	4010162	13120	Cyp4b1	cytochrome P450, family 4, subfamily b, polypeptide 1	chr4:115299412:115299461:-
ILMN_2692441	0.605994	7.44396	7.46342	1.61035e-09	3.00192e-07	11.6561	7550113	56742	Psrc1	proline/serine-rich coiled-coil 1	chr3:108190740:108190789:+
ILMN_1242872	0.342641	6.85579	7.44748	1.70209e-09	3.15119e-07	11.6023	4180192	NA	NA	NA	chr4:151237186:151237235:+
ILMN_2770894	1.12648	7.58345	7.42804	1.8211e-09	3.32597e-07	11.5367	5670240	53608	Map3k6	mitogen-activated protein kinase kinase kinase 6	chr4:132808757:132808806:+
ILMN_2416424	0.6211	10.8793	7.41949	1.87607e-09	3.40337e-07	11.5079	3140167	226178	Wbp1l	WW domain binding protein 1 like	chr19:46731777:46731826:+
ILMN_2636424	1.16095	10.2034	7.4105	1.93565e-09	3.48804e-07	11.4776	3800139	223272	Itgbl1	integrin, beta-like 1	chr14:124373195:124373244:+
ILMN_2565243	0.5628	7.017	7.39498	2.04304e-09	3.65717e-07	11.4252	6110373	NA	NA	NA	chr16:52050842:52050891:+
ILMN_3106592	1.29908	7.55869	7.39096	2.07185e-09	3.68436e-07	11.4116	4850612	53901	Rcan2	regulator of calcineurin 2	chr17:44176265:44176314:+
ILMN_2638299	-0.768338	7.70243	-7.37734	2.17239e-09	3.82835e-07	11.3656	5310719	63959	Slc29a1	solute carrier family 29 (nucleoside transporters), member 1	chr17:45730288:45730337:-
ILMN_2631813	-1.08179	9.01655	-7.37618	2.18116e-09	3.82835e-07	11.3617	2070161	67242	Gemin6	gem (nuclear organelle) associated protein 6	chr17:80623866:80623914:+
ILMN_1221048	-1.18768	11.5863	-7.37341	2.20232e-09	3.84056e-07	11.3523	2260010	107272	Psat1	phosphoserine aminotransferase 1	chr19:15979943:15979992:-
ILMN_1244612	1.34187	7.5146	7.36737	2.24912e-09	3.89703e-07	11.3319	6650333	NA	NA	NA	chr14:32873419:32873468:+
ILMN_2684465	1.72957	8.70823	7.36511	2.2669e-09	3.90283e-07	11.3243	2760333	69665	Upk3bl	uroplakin 3B-like	chr5:136537438:136537487:+
ILMN_2943135	0.466491	6.79559	7.3625	2.28758e-09	3.9135e-07	11.3155	6020441	14262	Fmo3	flavin containing monooxygenase 3	chr1:164884103:164884152:-
ILMN_2747623	0.469574	7.26685	7.35239	2.36954e-09	4.02822e-07	11.2813	2260671	215748	Cnksr3	Cnksr family member 3	chr10:3227415:3227464:+
ILMN_2629794	1.21655	6.92283	7.34356	2.44345e-09	4.11637e-07	11.2515	510487	14943	Gzmf	granzyme F	chr14:56825789:56825838:-
ILMN_2771349	-1.24948	9.65089	-7.34258	2.45185e-09	4.11637e-07	11.2482	4150367	58520	0610007P14Rik	RIKEN cDNA 0610007P14 gene	chr12:87165439:87165488:-
ILMN_2684145	0.469118	7.03705	7.33705	2.4995e-09	4.13965e-07	11.2295	1850725	228765	Sdcbp2	syndecan binding protein (syntenin) 2	chr2:151414971:151415020:+
ILMN_2685806	-1.02484	9.91221	-7.3364	2.50513e-09	4.13965e-07	11.2273	4200615	23825	Banf1	barrier to autointegration factor 1	chr19:5365833:5365882:-
ILMN_2923607	1.08765	11.2286	7.33178	2.54583e-09	4.14871e-07	11.2117	290328	27280	Phlda3	pleckstrin homology like domain, family A, member 3	chr1:137665353:137665402:+
ILMN_2625197	0.552001	6.91056	7.33155	2.54786e-09	4.14871e-07	11.2109	5420358	13924	Ptprv	protein tyrosine phosphatase, receptor type, V	chr1:137005207:137005256:-
ILMN_1253797	-1.02303	11.154	-7.31599	2.68976e-09	4.35354e-07	11.1583	430408	20563	Slit2	slit homolog 2 (Drosophila)	chr5:48696452:48696501:+
ILMN_2452883	0.639861	7.61636	7.28634	2.98247e-09	4.79858e-07	11.0581	2490022	NA	NA	NA	chr7:86881052:86881101:-
ILMN_2531881	0.704077	7.08632	7.28268	3.02075e-09	4.83142e-07	11.0457	3990671	64381	Ms4a8a	membrane-spanning 4-domains, subfamily A, member 8A	chr19:11155522:11155571:-
ILMN_1217296	-0.833302	9.71976	-7.27435	3.10968e-09	4.9444e-07	11.0176	3890093	26894	Cops7a	COP9 signalosome subunit 7A	chr6:124910143:124910192:-
ILMN_2974041	0.927568	9.85642	7.26485	3.21433e-09	5.06078e-07	10.9855	2810192	29858	Pmm1	phosphomannomutase 1	chr15:81781844:81781893:-
ILMN_2600348	-1.78591	8.45123	-7.26432	3.22032e-09	5.06078e-07	10.9837	290168	20775	Sqle	squalene epoxidase	chr15:59149393:59149442:+
ILMN_1244891	0.89804	7.25307	7.26264	3.23918e-09	5.06098e-07	10.978	3310189	13011	Cst7	cystatin F (leukocystatin)	chr2:150404358:150404407:+
ILMN_2798138	0.357701	6.73931	7.25121	3.37083e-09	5.2108e-07	10.9393	6770626	54120	Gipc2	GIPC PDZ domain containing family, member 2	chr3:151757070:151757119:-
ILMN_2648080	-0.671661	8.69879	-7.25098	3.37362e-09	5.2108e-07	10.9385	1410070	208628	Kntc1	kinetochore associated 1	chr5:124269911:124269960:+
ILMN_2861123	1.07028	8.87967	7.24023	3.50242e-09	5.379e-07	10.9022	2140678	232086	Tmem150a	transmembrane protein 150A	chr6:72309656:72309705:+
ILMN_2760417	0.92662	7.88968	7.22838	3.65021e-09	5.57431e-07	10.8621	3890343	17122	Mxd4	Max dimerization protein 4	chr5:34519513:34519562:-
ILMN_2933431	0.614022	8.44085	7.19831	4.05372e-09	6.14709e-07	10.7603	5360433	19062	Inpp5k	inositol polyphosphate 5-phosphatase K	chr11:75462062:75462111:+
ILMN_1216190	0.423452	7.43771	7.19711	4.07077e-09	6.14709e-07	10.7563	5550164	NA	NA	NA	chr8:13567132:13567181:-
ILMN_2682063	0.830652	11.5058	7.19281	4.13225e-09	6.20526e-07	10.7417	3610398	66510	Rnf181	ring finger protein 181	chr6:72309786:72309835:-
ILMN_1255385	-0.904757	10.7451	-7.18452	4.25353e-09	6.3521e-07	10.7137	430152	76969	Chst1	carbohydrate (keratan sulfate Gal-6) sulfotransferase 1	chr2:92455211:92455260:+
ILMN_2936427	-0.778462	11.4363	-7.17905	4.33558e-09	6.43905e-07	10.6951	2320368	17217	Mcm4	minichromosome maintenance complex component 4	chr16:15624380:15624429:-
ILMN_1228544	-0.570934	8.076	-7.1648	4.55661e-09	6.70696e-07	10.6469	360102	57370	B4galt3	UDP-Gal:betaGlcNAc beta 1,4-galactosyltransferase, polypeptide 3	chr1:173206017:173206066:+
ILMN_2649478	0.679078	8.75113	7.16423	4.5656e-09	6.70696e-07	10.645	6620735	216134	Pdxk	pyridoxal (pyridoxine, vitamin B6) kinase	chr10:77899805:77899854:-
ILMN_2757008	-1.38791	8.36762	-7.15523	4.71132e-09	6.83538e-07	10.6145	5810367	216188	Aldh1l2	aldehyde dehydrogenase 1 family, member L2	chr10:82950734:82950783:-
ILMN_3105343	0.541236	7.46531	7.15464	4.72108e-09	6.83538e-07	10.6125	1090112	110532	Adarb1	adenosine deaminase, RNA-specific, B1	chr10:76753532:76753581:-
ILMN_1255556	0.856621	8.95375	7.15416	4.72888e-09	6.83538e-07	10.6109	4880379	68943	Pink1	PTEN induced putative kinase 1	chr4:137869663:137869712:-
ILMN_2847269	0.79216	10.6633	7.14536	4.87642e-09	7.01115e-07	10.5811	6100685	67808	Tprgl	transformation related protein 63 regulated like	chr4:153531767:153531816:-
ILMN_2915800	0.503967	6.81241	7.14365	4.90555e-09	7.01572e-07	10.5753	5310646	545378	Sh2d1b2	SH2 domain containing 1B2	chr1:172180269:172180318:+
ILMN_2618714	-0.787776	8.56722	-7.13719	5.01741e-09	7.13781e-07	10.5534	3130707	18591	Pdgfb	platelet derived growth factor, B polypeptide	chr15:79826546:79826595:-
ILMN_1217928	-0.827127	9.73485	-7.13569	5.04374e-09	7.13781e-07	10.5483	3120255	19205	Ptbp1	polypyrimidine tract binding protein 1	chr10:79326278:79326327:+
ILMN_1238081	-0.916043	9.09177	-7.1299	5.14673e-09	7.24563e-07	10.5287	6650520	18391	Sigmar1	sigma non-opioid intracellular receptor 1	chr4:41687445:41687494:-
ILMN_2741063	0.961203	7.38523	7.11595	5.40362e-09	7.56787e-07	10.4814	3610239	108897	Aif1l	allograft inflammatory factor 1-like	chr2:31828726:31828775:+
ILMN_1239588	0.450969	7.51412	7.10361	5.64157e-09	7.86039e-07	10.4396	1820435	NA	NA	NA	chr5:110180638:110180687:-
ILMN_2588249	2.41081	7.73637	7.0932	5.85047e-09	8.10965e-07	10.4044	2760437	57435	Plin4	perilipin 4	chr17:56240126:56240175:-
ILMN_2669404	-0.754137	9.07961	-7.08857	5.94572e-09	8.19964e-07	10.3887	6100735	16907	Lmnb2	lamin B2	chr10:80364305:80364354:-
ILMN_2623393	0.322528	6.93896	7.07858	6.15678e-09	8.4476e-07	10.3548	2510204	11806	Apoa1	apolipoprotein A-I	chr9:46038327:46038376:+
ILMN_2619848	-1.51729	9.42135	-7.07263	6.28612e-09	8.5815e-07	10.3347	1780524	22042	Tfrc	transferrin receptor	chr16:32632350:32632399:+
ILMN_2878548	-1.54037	9.96899	-7.06859	6.37541e-09	8.65966e-07	10.321	5310376	17768	Mthfd2	methylenetetrahydrofolate dehydrogenase (NAD+ dependent), methenyltetrahydrofolate cyclohydrolase	chr6:83256217:83256266:-
ILMN_2655312	-0.570643	7.52355	-7.05802	6.61539e-09	8.9407e-07	10.2851	4670370	194126	Mtmr11	myotubularin related protein 11	chr3:95972587:95972636:+
ILMN_1216490	3.65311	7.87796	7.03957	7.05585e-09	9.48328e-07	10.2226	1820332	14944	Gzmg	granzyme G	chr14:56775578:56775627:-
ILMN_2718266	1.589	10.5733	7.03698	7.11985e-09	9.48328e-07	10.2138	4850176	14229	Fkbp5	FK506 binding protein 5	chr17:28536274:28536323:-
ILMN_2642942	3.25927	7.75566	7.03621	7.13897e-09	9.48328e-07	10.2112	1240360	14942	Gzme	granzyme E	chr14:56737535:56737566:-,chr14:56737331:56737348:-
ILMN_1212612	0.518024	6.96351	7.03548	7.15719e-09	9.48328e-07	10.2088	6110392	53901	Rcan2	regulator of calcineurin 2	chr17:44175826:44175875:+
ILMN_2668124	1.77572	7.733	7.0266	7.38291e-09	9.73464e-07	10.1786	5050438	NA	NA	NA	chr3:112950738:112950787:-
ILMN_2651734	0.661209	6.8513	7.01942	7.5704e-09	9.93339e-07	10.1543	130408	84111	Gpr87	G protein-coupled receptor 87	chr3:58983530:58983579:-
ILMN_2846059	0.474585	7.19723	7.01089	7.79939e-09	1.01412e-06	10.1254	1260020	493809	Taar3	trace amine-associated receptor 3	chr10:23669953:23670002:+
ILMN_2710186	-0.601143	10.2397	-7.01014	7.8199e-09	1.01412e-06	10.1228	6100021	67938	Myl12b	myosin, light chain 12B, regulatory	chr17:71326520:71326569:-
ILMN_1232202	0.864608	7.49395	7.00936	7.84132e-09	1.01412e-06	10.1202	6200037	12870	Cp	ceruloplasmin	chr3:19907398:19907447:+
ILMN_2760671	-0.514096	10.8919	-7.00352	8.00299e-09	1.0301e-06	10.1004	2000291	225995	D030056L22Rik	RIKEN cDNA D030056L22 gene	chr19:18792730:18792779:+
ILMN_2594779	0.750691	7.70209	6.99507	8.24281e-09	1.05096e-06	10.0717	2760452	67557	Larp6	La ribonucleoprotein domain family, member 6	chr9:60586262:60586311:+
ILMN_2702703	-0.972169	7.82083	-6.99008	8.38791e-09	1.06444e-06	10.0548	5090241	108037	Shmt2	serine hydroxymethyltransferase 2 (mitochondrial)	chr10:126957999:126958048:-
ILMN_2502623	0.896188	7.62671	6.98627	8.50042e-09	1.07367e-06	10.0419	2100253	320799	Zhx3	zinc fingers and homeoboxes 3	chr2:160596228:160596277:-
ILMN_1212693	0.611378	8.28882	6.97674	8.78823e-09	1.10414e-06	10.0096	1190470	235406	Snx33	sorting nexin 33	chr9:56765129:56765178:-
ILMN_2781030	1.24431	9.47044	6.9756	8.82332e-09	1.10414e-06	10.0057	380369	16541	Napsa	napsin A aspartic peptidase	chr7:51842059:51842108:+
ILMN_2594521	-1.08202	7.84206	-6.9732	8.89779e-09	1.1049e-06	9.99754	5820603	18194	Nsdhl	NAD(P) dependent steroid dehydrogenase-like	chrX:70175061:70175110:+
ILMN_2733887	1.16374	10.5021	6.97277	8.91114e-09	1.1049e-06	9.99609	2690195	17347	Mknk2	MAP kinase-interacting serine/threonine kinase 2	chr10:80128263:80128312:-
ILMN_2612774	0.987808	9.64381	6.96626	9.11612e-09	1.12515e-06	9.97402	60403	231801	Agfg2	ArfGAP with FG repeats 2	chr5:138092292:138092341:-
ILMN_2667805	0.800886	9.59412	6.96237	9.24106e-09	1.13539e-06	9.96082	5690092	11636	Ak1	adenylate kinase 1	chr2:32490205:32490254:+
ILMN_2708297	-1.02411	9.25361	-6.96102	9.28463e-09	1.13558e-06	9.95625	3390066	56462	Mtch1	mitochondrial carrier 1	chr17:29479770:29479819:-
ILMN_3086889	-0.770632	8.40752	-6.95427	9.50629e-09	1.15745e-06	9.93336	70278	26385	Grk6	G protein-coupled receptor kinase 6	chr13:55560258:55560291:+,chr13:55560374:55560389:+
ILMN_1239386	1.77831	8.36746	6.95154	9.59746e-09	1.16332e-06	9.9241	4760204	NA	NA	NA	chr14:32873171:32873220:+
ILMN_2860804	-1.50124	9.33603	-6.94956	9.66433e-09	1.16619e-06	9.91736	620110	22042	Tfrc	transferrin receptor	chr16:32632436:32632485:+
ILMN_1248907	0.685989	11.9423	6.9437	9.86429e-09	1.18503e-06	9.89749	6520424	NA	NA	NA	chr6:87949393:87949442:-
ILMN_1252389	-0.903441	8.0546	-6.93858	1.00424e-08	1.19962e-06	9.88013	4250452	53817	Ddx39b	DEAD (Asp-Glu-Ala-Asp) box polypeptide 39B	chr17:35380067:35380116:+
ILMN_1216097	0.596055	7.73004	6.93767	1.00745e-08	1.19962e-06	9.87704	2100022	100502940	Gm684	predicted gene 684	chr9:51078664:51078713:-
ILMN_2722108	0.869565	7.96716	6.93145	1.0296e-08	1.22062e-06	9.85594	3850364	56745	C1qtnf1	C1q and tumor necrosis factor related protein 1	chr11:118311085:118311134:+
ILMN_2600991	0.973176	9.22689	6.92972	1.03587e-08	1.22131e-06	9.85005	6020259	72750	Fam117b	family with sequence similarity 117, member B	chr1:60042076:60042125:+
ILMN_1243249	1.29912	10.4477	6.92837	1.04076e-08	1.22131e-06	9.84548	7610215	NA	NA	NA	chr5:34516620:34516669:-
ILMN_2632230	0.543153	8.79684	6.92755	1.04374e-08	1.22131e-06	9.8427	5130095	51897	Atg13	autophagy related 13	chr2:91514988:91515037:-
ILMN_1218602	-0.654313	8.21553	-6.91549	1.0887e-08	1.26843e-06	9.80178	5390725	68401	G6pc3	glucose 6 phosphatase, catalytic, 3	chr11:102054086:102054135:+
ILMN_2899591	-0.918278	10.7365	-6.90328	1.13621e-08	1.3181e-06	9.76035	3190327	107045	Lars	leucyl-tRNA synthetase	chr18:42369714:42369763:-
ILMN_2681776	-0.873194	10.1042	-6.90058	1.14699e-08	1.32493e-06	9.75118	990110	50772	Mapk6	mitogen-activated protein kinase 6	chr9:75235005:75235054:-
ILMN_1251713	-0.964829	8.60843	-6.89379	1.17455e-08	1.35099e-06	9.72814	2320541	76459	Car12	carbonic anhydrase 12	chr9:66614524:66614573:+
ILMN_2594525	-1.14519	7.94138	-6.8875	1.20069e-08	1.3752e-06	9.70679	990338	18194	Nsdhl	NAD(P) dependent steroid dehydrogenase-like	chrX:70175067:70175116:+
ILMN_2706232	-0.773442	8.90589	-6.88533	1.20983e-08	1.37982e-06	9.69943	1240156	20973	Syngr2	synaptogyrin 2	chr11:117674389:117674438:+
ILMN_2758459	-0.738761	8.25245	-6.88223	1.22302e-08	1.38901e-06	9.68891	7040465	109246	Tspan9	tetraspanin 9	chr6:127915270:127915319:-
ILMN_3141738	-0.845568	8.92004	-6.86933	1.27947e-08	1.44704e-06	9.64513	3710088	76260	Ttc8	tetratricopeptide repeat domain 8	chr12:100218013:100218062:+
ILMN_2756176	0.762448	8.75705	6.86465	1.30056e-08	1.46476e-06	9.62927	1300328	110094	Phka2	phosphorylase kinase alpha 2	chrX:157028237:157028286:+
ILMN_1216182	0.603127	7.85843	6.84962	1.37079e-08	1.53745e-06	9.57825	4670022	72747	Ttc39c	tetratricopeptide repeat domain 39C	chr18:12894527:12894527:+,chr18:12895183:12895231:+
ILMN_2617245	-1.22458	11.0454	-6.8462	1.3873e-08	1.54953e-06	9.56664	1820497	21681	Alyref	Aly/REF export factor	chr11:120456323:120456372:-
ILMN_2725083	0.436139	7.50894	6.84089	1.41332e-08	1.5721e-06	9.54861	1450390	110094	Phka2	phosphorylase kinase alpha 2	chrX:157024785:157024834:+
ILMN_3112873	1.17181	11.7193	6.83427	1.44641e-08	1.60231e-06	9.52616	6250193	56338	Txnip	thioredoxin interacting protein	chr3:96365482:96365531:+
ILMN_2725402	-0.917009	7.5817	-6.82639	1.48687e-08	1.64041e-06	9.49939	2650653	18194	Nsdhl	NAD(P) dependent steroid dehydrogenase-like	chrX:70171669:70171718:+
ILMN_2631144	-0.420895	8.15098	-6.8154	1.54512e-08	1.69775e-06	9.46211	1410324	30931	Tor1a	torsin family 1, member A (torsin A)	chr2:30819014:30819063:-
ILMN_3074259	0.749645	10.1224	6.81255	1.56064e-08	1.70786e-06	9.45241	5270358	16784	Lamp2	lysosomal-associated membrane protein 2	chrX:35758668:35758717:-
ILMN_1230302	1.18756	9.66727	6.8057	1.5985e-08	1.73687e-06	9.42916	5690500	16541	Napsa	napsin A aspartic peptidase	chr7:51841089:51841138:+
ILMN_2885277	1.53847	9.92178	6.80543	1.60001e-08	1.73687e-06	9.42825	6560497	18113	Nnmt	nicotinamide N-methyltransferase	chr9:48400022:48400071:-
ILMN_2832658	0.81484	8.41127	6.80169	1.62109e-08	1.75272e-06	9.41555	1010703	76252	Atp6v0e2	ATPase, H+ transporting, lysosomal V0 subunit E2	chr6:48491409:48491458:+
ILMN_1258738	0.556338	9.11361	6.79622	1.65241e-08	1.77285e-06	9.39698	4070019	214597	Sidt2	SID1 transmembrane family, member 2	chr9:45746269:45746318:-
ILMN_2694569	0.739927	7.20055	6.79615	1.65282e-08	1.77285e-06	9.39674	1070619	NA	NA	NA	chr4:115298276:115298325:-
ILMN_2708469	0.327223	7.41018	6.79067	1.6848e-08	1.79584e-06	9.37815	5050465	140579	Elmo2	engulfment and cell motility 2	chr2:165113638:165113687:-
ILMN_2887131	0.587735	8.52928	6.79021	1.68754e-08	1.79584e-06	9.37658	6770768	235441	Usp3	ubiquitin specific peptidase 3	chr9:66366064:66366113:-
ILMN_3092673	0.75474	11.7983	6.78072	1.74453e-08	1.84513e-06	9.34436	2710446	381629	Atraid	all-trans retinoic acid induced differentiation factor	chr5:31356894:31356943:+
ILMN_1228404	1.67503	7.92482	6.78023	1.74751e-08	1.84513e-06	9.3427	4760575	27371	Sh2d2a	SH2 domain containing 2A	chr3:87656611:87656660:+
ILMN_2659617	1.02912	9.8858	6.77683	1.7684e-08	1.85992e-06	9.33117	2260280	13855	Epn2	epsin 2	chr11:61330850:61330899:-
ILMN_1236624	0.798087	10.0071	6.77373	1.7877e-08	1.87293e-06	9.32064	3420689	11777	Ap3s1	adaptor-related protein complex 3, sigma 1 subunit	chr18:46949929:46949978:+
ILMN_2688306	-0.629059	8.38507	-6.76824	1.82241e-08	1.89679e-06	9.30199	4890291	19650	Rbl1	retinoblastoma-like 1 (p107)	chr2:156971979:156972028:-
ILMN_2768364	0.629656	8.61132	6.76791	1.82451e-08	1.89679e-06	9.30087	3520132	27883	Tango2	transport and golgi organization 2	chr16:18301188:18301237:-
ILMN_2661082	0.330436	6.98785	6.76057	1.87198e-08	1.93128e-06	9.27596	5900487	53978	Lpar2	lysophosphatidic acid receptor 2	chr8:72354756:72354805:+
ILMN_2628567	0.936337	10.5883	6.7433	1.9886e-08	2.03969e-06	9.21733	1980021	27280	Phlda3	pleckstrin homology like domain, family A, member 3	chr1:137665204:137665253:+
ILMN_2797726	0.724395	10.9304	6.74279	1.99215e-08	2.03969e-06	9.2156	6280189	74051	Steap2	six transmembrane epithelial antigen of prostate 2	chr5:5672168:5672217:-
ILMN_2455304	0.405146	6.84685	6.7356	2.0429e-08	2.07832e-06	9.1912	5560358	12326	Camk4	calcium/calmodulin-dependent protein kinase IV	chr18:33355250:33355299:+
ILMN_2754551	0.547797	6.88633	6.73528	2.04525e-08	2.07832e-06	9.19008	2350747	13479	Dpep1	dipeptidase 1 (renal)	chr8:125724606:125724655:+
ILMN_2591469	0.642412	8.05393	6.73035	2.08081e-08	2.10652e-06	9.17337	4900343	69159	Rhebl1	Ras homolog enriched in brain like 1	chr15:98708314:98708363:-
ILMN_1216632	-0.935874	9.06872	-6.72536	2.11745e-08	2.13562e-06	9.15643	6380538	52163	Camk1	calcium/calmodulin-dependent protein kinase I	chr6:113290360:113290409:-
ILMN_1246058	-1.06462	11.8599	-6.72218	2.14121e-08	2.14386e-06	9.14561	1110025	19045	Ppp1ca	protein phosphatase 1, catalytic subunit, alpha isoform	chr19:4192785:4192834:+
ILMN_2962747	-0.577708	10.8616	-6.72214	2.14148e-08	2.14386e-06	9.14549	1770523	56371	Fzr1	fizzy/cell division cycle 20 related 1 (Drosophila)	chr10:80829638:80829687:-
ILMN_2915671	0.565734	7.20601	6.71464	2.19843e-08	2.19276e-06	9.12002	6130471	16497	Kcnab1	potassium voltage-gated channel, shaker-related subfamily, beta member 1	chr3:65181951:65182000:+
ILMN_2890743	0.69229	8.43295	6.7023	2.29552e-08	2.28117e-06	9.07811	4810246	66394	Nosip	nitric oxide synthase interacting protein	chr7:52332240:52332289:+
ILMN_2690556	0.732199	7.92762	6.69149	2.384e-08	2.36043e-06	9.04142	4860092	NA	NA	NA	chr11:86392126:86392175:-
ILMN_2744439	-0.65215	10.5047	-6.68684	2.4231e-08	2.39038e-06	9.02564	4570725	15191	Hdgf	hepatoma-derived growth factor	chr3:87718866:87718915:+
ILMN_2700425	0.54353	9.62027	6.67994	2.4824e-08	2.43998e-06	9.00219	6550703	50771	Atp9b	ATPase, class II, type 9B	chr18:80931970:80932019:-
ILMN_2754506	0.611135	7.29212	6.67804	2.49894e-08	2.44733e-06	8.99575	7330093	76500	Ip6k2	inositol hexaphosphate kinase 2	chr9:108708019:108708068:+
ILMN_2572849	0.330453	6.96561	6.67647	2.51274e-08	2.45196e-06	8.99041	6480010	NA	NA	NA	chr2:132121730:132121779:+
ILMN_3075003	-1.18609	9.51639	-6.66683	2.59896e-08	2.52697e-06	8.95768	5260639	30853	Mlf2	myeloid leukemia factor 2	chr6:124882130:124882179:+
ILMN_2491930	0.811039	7.07314	6.66329	2.63133e-08	2.54927e-06	8.94568	20438	NA	NA	NA	chr3:126513070:126513119:+
ILMN_1254655	0.980992	8.32603	6.66153	2.64765e-08	2.55592e-06	8.93968	4290180	12363	Casp4	caspase 4, apoptosis-related cysteine peptidase	chr9:5336576:5336625:+
ILMN_2636755	-0.898608	7.67684	-6.6536	2.72213e-08	2.61309e-06	8.91277	580670	27053	Asns	asparagine synthetase	chr6:7639272:7639321:-
ILMN_1256718	-0.508353	7.77084	-6.65318	2.72619e-08	2.61309e-06	8.91132	1740612	404710	Iqgap3	IQ motif containing GTPase activating protein 3	chr3:87921140:87921189:+
ILMN_2469264	0.489465	8.26854	6.64624	2.79318e-08	2.66783e-06	8.88778	3780047	17355	Aff1	AF4/FMR2 family, member 1	chr5:104284187:104284236:+
ILMN_1245761	-0.556558	7.49338	-6.64169	2.83806e-08	2.70116e-06	8.87232	4920730	100609	Nsun5	NOL1/NOP2/Sun domain family, member 5	chr5:135846061:135846110:+
ILMN_2771824	-0.623905	8.10424	-6.6356	2.89923e-08	2.74969e-06	8.85164	7510538	54325	Elovl1	elongation of very long chain fatty acids (FEN1/Elo2, SUR4/Elo3, yeast)-like 1	chr4:118103405:118103454:+
ILMN_3002875	0.555894	9.49829	6.62336	3.02612e-08	2.86e-06	8.81009	4880148	50771	Atp9b	ATPase, class II, type 9B	chr18:80932100:80932149:-
ILMN_1247131	-0.379023	11.6363	-6.62063	3.05518e-08	2.8774e-06	8.80082	5340681	69683	Emc10	ER membrane protein complex subunit 10	chr7:51745537:51745586:-
ILMN_2840213	1.61728	8.48266	6.61633	3.10154e-08	2.91092e-06	8.78622	5310598	12955	Cryab	crystallin, alpha B	chr9:50562673:50562722:+
ILMN_1255967	0.527518	7.10437	6.61107	3.15914e-08	2.95473e-06	8.76837	3130554	NA	NA	NA	chr19:23214984:23215033:-
ILMN_2653567	1.17619	10.2733	6.59397	3.35413e-08	3.11786e-06	8.71028	6380156	80837	Rhoj	ras homolog family member J	chr12:76502356:76502405:+
ILMN_2961933	-0.869705	7.88755	-6.59327	3.36225e-08	3.11786e-06	8.70794	6370035	18074	Nid2	nidogen 2	chr14:20630200:20630249:+
ILMN_2984462	0.879947	9.06478	6.59277	3.36817e-08	3.11786e-06	8.70623	3390477	22592	Ercc5	excision repair cross-complementing rodent repair deficiency, complementation group 5	chr1:44237738:44237787:+
ILMN_1259470	1.11952	12.2183	6.57605	3.57129e-08	3.29461e-06	8.64944	3450180	65963	Tmem176b	transmembrane protein 176B	chr6:48783859:48783908:-
ILMN_2906948	-0.687357	7.46357	-6.57104	3.63442e-08	3.34144e-06	8.63245	2690753	192786	Rapgef6	Rap guanine nucleotide exchange factor (GEF) 6	chr11:54512285:54512334:+
ILMN_1224336	1.60555	9.92563	6.56388	3.72671e-08	3.41468e-06	8.60813	5700066	74646	Spsb1	splA/ryanodine receptor domain and SOCS box containing 1	chr4:149270463:149270512:-
ILMN_2745971	-1.02252	9.74052	-6.55585	3.83294e-08	3.50015e-06	8.58087	650373	23825	Banf1	barrier to autointegration factor 1	chr19:5366580:5366629:-
ILMN_2459899	1.03243	8.14731	6.55243	3.87913e-08	3.5304e-06	8.56925	130192	229595	Adamtsl4	ADAMTS-like 4	chr3:95480191:95480240:-
ILMN_1259174	0.931748	7.26313	6.53723	4.09116e-08	3.69823e-06	8.51765	3800671	20259	Scin	scinderin	chr12:40786610:40786659:-
ILMN_1230080	0.775723	7.47648	6.53707	4.0934e-08	3.69823e-06	8.51712	2260133	381493	S100a7a	S100 calcium binding protein A7A	chr3:90461680:90461729:+
ILMN_1249514	0.632825	8.14539	6.53629	4.10458e-08	3.69823e-06	8.51447	4780113	16795	Large1	LARGE xylosyl- and glucuronyltransferase 1	chr8:75338524:75338573:-
ILMN_2705991	0.597276	8.43058	6.53399	4.13775e-08	3.71573e-06	8.50667	3710402	12751	Tpp1	tripeptidyl peptidase I	chr7:112893617:112893666:-
ILMN_1228937	0.925275	8.99508	6.52974	4.19975e-08	3.75891e-06	8.49224	3390605	54151	Cyhr1	cysteine and histidine rich 1	chr15:76488680:76488729:-
ILMN_2744380	0.788548	10.4526	6.52633	4.25029e-08	3.7916e-06	8.48064	6040224	67963	Npc2	Niemann-Pick type C2	chr12:86097436:86097485:-
ILMN_2648397	-0.885591	9.62598	-6.52307	4.29905e-08	3.82248e-06	8.46958	2750240	59008	Anapc5	anaphase-promoting complex subunit 5	chr5:123252840:123252889:-
ILMN_2846775	1.10391	10.4269	6.52181	4.31808e-08	3.82681e-06	8.4653	7040491	12575	Cdkn1a	cyclin-dependent kinase inhibitor 1A (P21)	chr17:29237369:29237418:+
ILMN_1250531	0.790853	9.6186	6.52051	4.33773e-08	3.83166e-06	8.4609	3310270	116914	Slc19a2	solute carrier family 19 (thiamine transporter), member 2	chr1:166195371:166195420:+
ILMN_2785104	-0.938963	9.59527	-6.51824	4.37236e-08	3.84967e-06	8.45319	5700541	225027	Srsf7	serine/arginine-rich splicing factor 7	chr17:80599790:80599839:-
ILMN_1244291	-0.68767	12.2986	-6.50883	4.5188e-08	3.96569e-06	8.42124	1710193	14609	Gja1	gap junction protein, alpha 1	chr10:56110149:56110198:+
ILMN_2544056	-3.8928	10.0616	-6.49749	4.70168e-08	4.11283e-06	8.38277	1570546	100503605	Hbb-bs	hemoglobin, beta adult s chain	chr7:110975090:110975139:-
ILMN_1224505	-0.522607	9.12133	-6.49031	4.82147e-08	4.20401e-06	8.35838	4250291	54131	Irf3	interferon regulatory factor 3	chr7:52256129:52256178:+
ILMN_2686472	0.327511	8.81561	6.48832	4.85505e-08	4.21454e-06	8.35165	4060554	27886	Dgcr14	DiGeorge syndrome critical region gene 14	chr16:17901970:17902019:-
ILMN_2473391	-0.387907	7.30706	-6.48775	4.86473e-08	4.21454e-06	8.34971	240446	19205	Ptbp1	polypyrimidine tract binding protein 1	chr10:79322872:79322921:+
ILMN_3142391	0.962424	7.58717	6.47607	5.06789e-08	4.36534e-06	8.31004	3990484	73102	Slc22a23	solute carrier family 22, member 23	chr13:34271355:34271404:-
ILMN_2851040	-1.31971	8.58672	-6.47589	5.0711e-08	4.36534e-06	8.30943	7570014	17215	Mcm3	minichromosome maintenance complex component 3	chr1:20798831:20798880:-
ILMN_2838871	0.493819	9.01372	6.47393	5.10587e-08	4.37655e-06	8.3028	510372	214597	Sidt2	SID1 transmembrane family, member 2	chr9:45746186:45746235:-
ILMN_2759108	0.915476	7.87026	6.47334	5.1165e-08	4.37655e-06	8.30079	5490719	67880	Dcxr	dicarbonyl L-xylulose reductase	chr11:120587755:120587804:-
ILMN_2667550	-0.773257	9.85775	-6.46852	5.20356e-08	4.43604e-06	8.28443	2120047	68816	Ppil1	peptidylprolyl isomerase (cyclophilin)-like 1	chr17:29388195:29388244:-
ILMN_1255462	-3.45856	9.48735	-6.46479	5.27198e-08	4.46713e-06	8.27176	4210739	NA	NA	NA	chr7:110962309:110962358:-
ILMN_2972063	0.481599	10.3466	6.46368	5.29252e-08	4.47052e-06	8.26799	10743	69459	Ubl7	ubiquitin-like 7 (bone marrow stromal cell-derived)	chr9:57777613:57777662:+
ILMN_2424690	-0.922264	9.43656	-6.45811	5.39665e-08	4.54428e-06	8.2491	1580278	19718	Rfc2	replication factor C (activator 1) 2	chr5:135066776:135066825:+
ILMN_1238509	-0.490263	9.58217	-6.4437	5.6759e-08	4.76458e-06	8.20018	5080523	70823	Hmgxb4	HMG box domain containing 4	chr8:77555602:77555651:+
ILMN_1240124	0.416079	6.82301	6.44134	5.72293e-08	4.78919e-06	8.19218	2070112	NA	NA	NA	chr14:54696057:54696106:+
ILMN_3136744	1.28445	8.98606	6.43692	5.81218e-08	4.84887e-06	8.17718	2480475	140742	Sesn1	sestrin 1	chr10:41627921:41627970:+
ILMN_1255741	-0.565112	7.31447	-6.43321	5.88812e-08	4.8971e-06	8.16459	2940543	234854	Cdk10	cyclin-dependent kinase 10	chr8:125750257:125750306:+
ILMN_2588362	-0.889808	8.69351	-6.42005	6.16567e-08	5.09839e-06	8.11994	1500446	52276	Cdca8	cell division cycle associated 8	chr4:124613607:124613656:-
ILMN_2725082	0.448669	7.45619	6.41995	6.16786e-08	5.09839e-06	8.11959	3460376	110094	Phka2	phosphorylase kinase alpha 2	chrX:157024784:157024833:+
ILMN_2455904	0.680243	7.39998	6.39574	6.71304e-08	5.50025e-06	8.03748	5910348	73652	2210408F21Rik	RIKEN cDNA 2210408F21 gene	chr6:31285996:31286045:+
ILMN_2662743	-0.528848	8.01994	-6.39572	6.71356e-08	5.50025e-06	8.0374	6370037	19358	Rad23a	RAD23 homolog A, nucleotide excision repair protein	chr8:87361613:87361662:-
ILMN_1247582	-1.0035	9.2907	-6.39387	6.75726e-08	5.50025e-06	8.03111	2230647	53607	Snrpa	small nuclear ribonucleoprotein polypeptide A	chr7:27981057:27981106:-
ILMN_1225718	-0.544838	7.49648	-6.3938	6.75886e-08	5.50025e-06	8.03088	4060408	15357	Hmgcr	3-hydroxy-3-methylglutaryl-Coenzyme A reductase	chr13:97420234:97420283:-
ILMN_2682787	-0.616106	9.22934	-6.39373	6.76038e-08	5.50025e-06	8.03067	7160048	26894	Cops7a	COP9 signalosome subunit 7A	chr6:124909846:124909895:-
ILMN_2836924	0.660231	9.3843	6.39307	6.77611e-08	5.50025e-06	8.02841	6110102	54636	Wdr45	WD repeat domain 45	chrX:7305118:7305167:+
ILMN_2665708	0.449559	7.56022	6.38561	6.9554e-08	5.62888e-06	8.0031	4670367	234678	D230025D16Rik	RIKEN cDNA D230025D16 gene	chr8:107776665:107776714:+
ILMN_1244006	0.986016	9.68233	6.37793	7.14483e-08	5.76492e-06	7.97705	4830220	13855	Epn2	epsin 2	chr11:61330851:61330900:-
ILMN_2769772	0.656007	7.06964	6.37141	7.30973e-08	5.88042e-06	7.95493	940180	216505	Pik3ip1	phosphoinositide-3-kinase interacting protein 1	chr11:3242289:3242338:+
ILMN_2621588	0.611276	7.99404	6.37044	7.3346e-08	5.88291e-06	7.95164	3420477	66394	Nosip	nitric oxide synthase interacting protein	chr7:52332219:52332268:+
ILMN_2617042	0.433074	6.7892	6.35747	7.67503e-08	6.13775e-06	7.90766	2260341	74691	Tdrd9	tudor domain containing 9	chr12:113306720:113306769:+
ILMN_2693022	0.542007	8.06402	6.34738	7.95066e-08	6.32139e-06	7.87346	6270349	226861	Hhat	hedgehog acyltransferase	chr1:194336931:194336980:-
ILMN_2986051	0.516631	7.95358	6.34736	7.95143e-08	6.32139e-06	7.87336	1470170	70266	Kyat1	kynurenine aminotransferase 1	chr2:30040762:30040811:-
ILMN_2758198	0.629368	7.7631	6.34573	7.99694e-08	6.33893e-06	7.86783	5720014	20322	Sord	sorbitol dehydrogenase	chr2:122090649:122090698:+
ILMN_1241125	0.416944	7.45811	6.34327	8.06593e-08	6.37491e-06	7.8595	430259	319748	Zfp865	zinc finger protein 865	chr7:4984429:4984478:+
ILMN_1224186	0.591498	7.25999	6.34145	8.11742e-08	6.3969e-06	7.85334	4850224	70375	Ica1l	islet cell autoantigen 1-like	chr1:60045940:60045989:-
ILMN_2776922	0.959434	7.75542	6.33913	8.18356e-08	6.43028e-06	7.84547	6330543	93692	Glrx	glutaredoxin	chr13:75987522:75987571:+
ILMN_2613851	0.346879	6.98881	6.3374	8.23321e-08	6.45054e-06	7.83961	50181	72020	Zfp654	zinc finger protein 654	chr16:64782884:64782933:-
ILMN_2470333	0.577088	8.96821	6.32898	8.47932e-08	6.62416e-06	7.81106	4040224	235441	Usp3	ubiquitin specific peptidase 3	chr9:66366176:66366225:-
ILMN_2824002	0.520347	7.46341	6.32523	8.59129e-08	6.69229e-06	7.79834	4780255	212398	Frat2	frequently rearranged in advanced T cell lymphomas 2	chr19:41920717:41920766:-
ILMN_2868280	1.24201	8.14629	6.3168	8.84858e-08	6.87291e-06	7.76974	3140274	67880	Dcxr	dicarbonyl L-xylulose reductase	chr11:120587073:120587122:-
ILMN_2597485	-0.898891	7.96302	-6.31009	9.05859e-08	7.01586e-06	7.747	6380678	68671	Pcyt2	phosphate cytidylyltransferase 2, ethanolamine	chr11:120472953:120473002:-
ILMN_3006123	-1.02599	10.7877	-6.30338	9.27365e-08	7.16191e-06	7.72426	2320626	27053	Asns	asparagine synthetase	chr6:7625993:7625996:-,chr6:7625479:7625524:-
ILMN_2708397	-0.952537	9.14632	-6.29608	9.51344e-08	7.31031e-06	7.69952	1660075	225215	Rsl24d1	ribosomal L24 domain containing 1	chr9:72961350:72961390:+,chr9:72962695:72962703:+
ILMN_1222123	0.842242	8.75386	6.29589	9.5199e-08	7.31031e-06	7.69886	3190468	108058	Camk2d	calcium/calmodulin-dependent protein kinase II, delta	chr3:126545684:126545733:+
ILMN_2732827	-0.644079	10.1864	-6.28887	9.75656e-08	7.47082e-06	7.67506	3990040	68981	Snrpa1	small nuclear ribonucleoprotein polypeptide A'	chr7:73215029:73215078:+
ILMN_2694998	-0.561995	9.64322	-6.28598	9.85557e-08	7.50906e-06	7.66528	540156	68953	Chmp2a	charged multivesicular body protein 2A	chr7:13619992:13620041:-
ILMN_2746421	-0.382071	8.64058	-6.28579	9.86207e-08	7.50906e-06	7.66464	50725	74026	Msl1	male-specific lethal 1 homolog (Drosophila)	chr11:98661620:98661669:+
ILMN_2748321	-0.330986	7.18529	-6.27943	1.00841e-07	7.65658e-06	7.64306	3840356	114714	Rad51c	RAD51 paralog C	chr11:87194334:87194336:-,chr11:87192943:87192989:-
ILMN_3157773	-0.519406	7.42197	-6.27089	1.03897e-07	7.84453e-06	7.61412	3840639	79456	Recql4	RecQ protein-like 4	chr15:76534744:76534793:-
ILMN_1225348	0.788255	9.65373	6.26523	1.05975e-07	7.97911e-06	7.59494	7380241	98952	Fam102a	family with sequence similarity 102, member A	chr2:32425134:32425183:+
ILMN_2484707	-1.07458	10.3964	-6.2593	1.08195e-07	8.12363e-06	7.57484	2100026	22171	Tyms	thymidylate synthase	chr5:30398189:30398238:-
ILMN_2424060	0.791826	7.36168	6.25198	1.10999e-07	8.31108e-06	7.55005	5360674	11421	Ace	angiotensin I converting enzyme (peptidyl-dipeptidase A) 1	chr11:105851123:105851172:+
ILMN_2471045	-0.502011	7.35674	-6.24888	1.12209e-07	8.37846e-06	7.53954	4890056	57773	Wdr4	WD repeat domain 4	chr17:31640517:31640566:-
ILMN_3147112	-1.00262	9.97803	-6.24654	1.13131e-07	8.42408e-06	7.53161	6770133	50772	Mapk6	mitogen-activated protein kinase 6	chr9:75235287:75235336:-
ILMN_2653395	0.621733	7.95237	6.23895	1.1617e-07	8.60298e-06	7.50592	3930154	232086	Tmem150a	transmembrane protein 150A	chr6:72308691:72308740:+
ILMN_2762056	0.599748	11.0396	6.23684	1.17031e-07	8.64302e-06	7.49877	7040709	94245	Dtnbp1	dystrobrevin binding protein 1	chr13:45017546:45017595:-
ILMN_1247555	0.357156	7.03097	6.23591	1.17412e-07	8.64757e-06	7.49561	1780368	76901	Jade2	jade family PHD finger 2	chr11:51630558:51630607:-
ILMN_2588737	1.03506	10.3326	6.23503	1.17774e-07	8.6506e-06	7.49264	1470278	19340	Rab3d	RAB3D, member RAS oncogene family	chr9:21712036:21712085:-
ILMN_1214631	0.548371	7.79031	6.22301	1.22831e-07	8.99761e-06	7.4519	3140753	76889	Coq8b	coenzyme Q8B	chr7:28042657:28042706:+
ILMN_2418426	1.14048	9.40061	6.21316	1.27132e-07	9.28747e-06	7.41855	7040711	22401	Zmat3	zinc finger matrin type 3	chr3:32234129:32234178:-
ILMN_1231379	0.964879	9.79744	6.2104	1.28366e-07	9.35241e-06	7.40918	4920300	56047	Msln	mesothelin	chr17:25885691:25885740:-
ILMN_2789089	0.384251	8.30394	6.20952	1.28758e-07	9.35574e-06	7.40623	4890735	53602	Hpcal1	hippocalcin-like 1	chr12:17798250:17798299:+
ILMN_2584558	0.478555	8.57796	6.20561	1.30533e-07	9.44223e-06	7.39297	130736	19062	Inpp5k	inositol polyphosphate 5-phosphatase K	chr11:75460965:75461008:+,chr11:75461154:75461159:+
ILMN_2474515	0.476078	7.25358	6.20536	1.30647e-07	9.44223e-06	7.39212	5490541	240185	9430020K01Rik	RIKEN cDNA 9430020K01 gene	chr18:4682607:4682656:+
ILMN_1234100	0.491687	8.6385	6.2045	1.31037e-07	9.44515e-06	7.38923	2680040	100383	Bsdc1	BSD domain containing 1	chr4:129165387:129165436:+
ILMN_2509139	-0.56994	8.0017	-6.20104	1.32632e-07	9.53236e-06	7.37751	5910431	72265	Tram1	translocating chain-associating membrane protein 1	chr1:13569567:13569616:-
ILMN_2599615	-0.562627	9.49113	-6.20035	1.32952e-07	9.53236e-06	7.37517	3180450	66366	Ergic3	ERGIC and golgi 3	chr2:155834108:155834157:+
ILMN_1223598	-0.773011	9.32468	-6.19766	1.34207e-07	9.5969e-06	7.36607	4830129	20788	Srebf2	sterol regulatory element binding factor 2	chr15:82034907:82034956:+
ILMN_1224129	0.539963	7.22108	6.19537	1.35286e-07	9.64846e-06	7.35832	6330575	105841	Dennd3	DENN/MADD domain containing 3	chr15:73402524:73402573:+
ILMN_1222356	0.637465	8.16343	6.19431	1.35791e-07	9.65903e-06	7.3547	6290762	216551	Lgalsl	lectin, galactoside binding-like	chr11:20723918:20723967:-
ILMN_1260593	0.334072	8.89537	6.19063	1.37547e-07	9.75822e-06	7.34226	5270762	73419	Armt1	acidic residue methyltransferase 1	chr10:5891608:5891657:-
ILMN_2607786	-0.743868	12.2348	-6.18567	1.39951e-07	9.90285e-06	7.32546	610274	76267	Fads1	fatty acid desaturase 1	chr19:10271282:10271331:+
ILMN_1260412	0.433029	7.27224	6.18332	1.41108e-07	9.9586e-06	7.31749	1110632	68140	Tigd2	tigger transposable element derived 2	chr6:59161626:59161675:+
ILMN_2668197	0.509907	9.71919	6.18151	1.42001e-07	9.99553e-06	7.31138	4490204	20853	Stau1	staufen (RNA binding protein) homolog 1 (Drosophila)	chr2:166773938:166773987:-
ILMN_2545953	-0.335567	7.0997	-6.18003	1.42736e-07	1.00212e-05	7.30638	4540315	22276	Uros	uroporphyrinogen III synthase	chr7:140900692:140900722:-,chr7:140894134:140894152:-
ILMN_2676294	-0.677282	7.85936	-6.17408	1.45738e-07	1.01932e-05	7.28621	2630379	381101	Dnph1	2'-deoxynucleoside 5'-phosphate N-hydrolase 1	chr17:46633839:46633888:+
ILMN_2865527	0.447796	6.93957	6.17245	1.46567e-07	1.01932e-05	7.28071	510484	268482	Krt12	keratin 12	chr11:99277086:99277135:-
ILMN_2737959	0.576999	8.80958	6.17183	1.46887e-07	1.01932e-05	7.2786	4610753	353047	Plekhm1	pleckstrin homology domain containing, family M (with RUN domain) member 1	chr11:103226426:103226475:-
ILMN_1253181	-0.681175	7.61504	-6.17153	1.47039e-07	1.01932e-05	7.2776	430619	18140	Uhrf1	ubiquitin-like, containing PHD and RING finger domains, 1	chrX:118448692:118448741:-
ILMN_1256219	0.701831	11.7566	6.17147	1.47071e-07	1.01932e-05	7.27739	130519	20229	Sat1	spermidine/spermine N1-acetyl transferase 1	chrX:151647992:151648041:-
ILMN_1258732	1.20539	8.1649	6.16986	1.47901e-07	1.02245e-05	7.27193	7050255	12959	Cryba4	crystallin, beta A4	chr5:112675612:112675661:-
ILMN_1223734	-0.79439	8.15097	-6.16386	1.51035e-07	1.03993e-05	7.25162	2480692	11911	Atf4	activating transcription factor 4	chr15:80086687:80086736:+
ILMN_2637792	-0.885545	8.27676	-6.16354	1.512e-07	1.03993e-05	7.25056	7380246	12972	Cryz	crystallin, zeta	chr3:154274399:154274448:+
ILMN_2756460	0.486085	9.19894	6.15919	1.53515e-07	1.05318e-05	7.23584	2490646	56717	Mtor	mechanistic target of rapamycin (serine/threonine kinase)	chr4:147931305:147931354:+
ILMN_2723329	0.46485	7.61061	6.15125	1.57836e-07	1.08008e-05	7.20895	6660382	194231	Cnksr1	connector enhancer of kinase suppressor of Ras 1	chr4:133784137:133784186:-
ILMN_3074985	-0.818281	12.4401	-6.1493	1.58913e-07	1.0847e-05	7.20236	3140500	NA	NA	NA	chr3:137528107:137528156:+
ILMN_2611027	0.756684	9.60541	6.14791	1.5969e-07	1.08523e-05	7.19763	6380372	29858	Pmm1	phosphomannomutase 1	chr15:81782387:81782436:-
ILMN_2842999	0.581935	9.67233	6.14757	1.5988e-07	1.08523e-05	7.19648	1570424	27883	Tango2	transport and golgi organization 2	chr16:18301067:18301116:-
ILMN_1255453	-0.489466	10.0923	-6.147	1.60195e-07	1.08523e-05	7.19457	5860767	57377	Mogs	mannosyl-oligosaccharide glucosidase	chr6:83068713:83068762:+
ILMN_2684261	-0.678353	8.88216	-6.1418	1.63131e-07	1.10236e-05	7.17698	1980079	105837	Mtbp	Mdm2, transformed 3T3 cell double minute p53 binding protein	chr15:55452237:55452286:+
ILMN_2960822	-0.781548	10.8834	-6.13849	1.65028e-07	1.11239e-05	7.16578	6960563	100504508	BC085271	protein phosphatase 2A inhibitor-2 I-2PP2A-related	chr1_random:168707:168756:-
ILMN_3156208	0.340679	7.46579	6.13312	1.68154e-07	1.12884e-05	7.1476	1980370	80290	Gpr146	G protein-coupled receptor 146	chr5:139872057:139872106:+
ILMN_2678281	3.07628	7.9602	6.13216	1.68718e-07	1.12884e-05	7.14436	2760520	14941	Gzmd	granzyme D	chr14:56750107:56750156:-
ILMN_2629971	-0.421694	8.72913	-6.13216	1.6872e-07	1.12884e-05	7.14435	160446	56371	Fzr1	fizzy/cell division cycle 20 related 1 (Drosophila)	chr10:80829905:80829954:-
ILMN_2953677	0.430108	9.15277	6.12658	1.72041e-07	1.14822e-05	7.12546	6520010	13663	Ei24	etoposide induced 2.4 mRNA	chr9:36587116:36587165:-
ILMN_2757445	-0.61939	10.2113	-6.11639	1.78269e-07	1.18685e-05	7.09102	2360128	77048	Cep83	centrosomal protein 83	chr10:94252589:94252638:+
ILMN_2985111	0.522636	9.54632	6.11118	1.81545e-07	1.2039e-05	7.07338	1170327	231600	Chfr	checkpoint with forkhead and ring finger domains	chr5:110600893:110600942:+
ILMN_2777359	-0.661592	13.0238	-6.1109	1.81721e-07	1.2039e-05	7.07244	730706	12406	Serpinh1	serine (or cysteine) peptidase inhibitor, clade H, member 1	chr7:106494075:106494124:-
ILMN_2606579	-0.847833	10.9513	-6.1081	1.83508e-07	1.21277e-05	7.06296	6620603	106529	Tecr	trans-2,3-enoyl-CoA reductase	chr8:86096753:86096802:-
ILMN_2724469	0.451631	6.95912	6.10282	1.86924e-07	1.23233e-05	7.0451	730047	100342	Fam46b	family with sequence similarity 46, member B	chr4:133043448:133043497:+
ILMN_1237206	-1.13818	8.59542	-6.09507	1.9205e-07	1.26304e-05	7.01889	2760064	19383	Raly	hnRNP-associated with lethal yellow	chr2:154646771:154646820:+
ILMN_2811737	1.11367	10.0923	6.09017	1.95363e-07	1.28171e-05	7.00233	5290017	12363	Casp4	caspase 4, apoptosis-related cysteine peptidase	chr9:5327314:5327319:+,chr9:5328433:5328476:+
ILMN_2752618	-0.573891	8.82509	-6.08504	1.98893e-07	1.30171e-05	6.98498	3390435	270066	Slc35e1	solute carrier family 35, member E1	chr8:75005695:75005744:-
ILMN_2446727	0.655479	7.69328	6.08398	1.99626e-07	1.30336e-05	6.98142	3940743	NA	NA	NA	chr14:46210120:46210169:-
ILMN_1215632	-0.42788	7.31364	-6.07279	2.07582e-07	1.35057e-05	6.94357	7380037	17357	Marcksl1	MARCKS-like 1	chr4:129191142:129191160:+,chr4:129191961:129191991:+
ILMN_1218441	0.376972	6.96108	6.07228	2.0795e-07	1.35057e-05	6.94185	6840494	22626	Slc23a3	solute carrier family 23 (nucleobase transporters), member 3	chr1:75122145:75122194:-
ILMN_2746283	0.615059	7.3621	6.07172	2.08357e-07	1.35057e-05	6.93996	610564	17540	Mrvi1	MRV integration site 1	chr7:118012040:118012089:-
ILMN_1217341	-0.637143	8.28351	-6.05791	2.18643e-07	1.41386e-05	6.89329	1240025	12972	Cryz	crystallin, zeta	chr3:154284449:154284498:+
ILMN_2706231	-0.747741	9.18216	-6.05662	2.19627e-07	1.41683e-05	6.88894	50274	20973	Syngr2	synaptogyrin 2	chr11:117674392:117674441:+
ILMN_2710538	0.438469	10.1368	6.05325	2.22226e-07	1.43019e-05	6.87754	2710224	50755	Fbxo18	F-box protein 18	chr2:11664449:11664498:-
ILMN_1257631	1.09179	11.324	6.05189	2.23283e-07	1.43357e-05	6.87295	1110088	11810	Apobec1	apolipoprotein B mRNA editing enzyme, catalytic polypeptide 1	chr6:122528177:122528226:-
ILMN_2891583	-0.56723	7.50732	-6.05105	2.23942e-07	1.4344e-05	6.8701	4730692	76459	Car12	carbonic anhydrase 12	chr9:66614141:66614190:+
ILMN_1221255	-0.945897	7.31977	-6.03974	2.32956e-07	1.48861e-05	6.83188	1070204	16835	Ldlr	low density lipoprotein receptor	chr9:21551673:21551722:+
ILMN_2466601	0.379167	7.77994	6.03641	2.35675e-07	1.50243e-05	6.82064	830091	104082	Wdr7	WD repeat domain 7	chr18:64149089:64149138:+
ILMN_2771074	-0.511057	7.60081	-6.0338	2.3783e-07	1.50915e-05	6.81183	4230706	53379	Hnrnpa2b1	heterogeneous nuclear ribonucleoprotein A2/B1	chr6:51413130:51413179:-
ILMN_2651359	0.442754	7.44083	6.03378	2.37847e-07	1.50915e-05	6.81176	6760575	235047	Zfp809	zinc finger protein 809	chr9:22043558:22043607:+
ILMN_3157081	0.373786	6.91186	6.02909	2.4177e-07	1.53045e-05	6.79592	3190379	83672	Sytl3	synaptotagmin-like 3	chr17:6940953:6940965:+,chr17:6942076:6942112:+
ILMN_1237580	0.948027	7.35377	6.02737	2.43226e-07	1.53608e-05	6.7901	1850553	16634	Klra3	killer cell lectin-like receptor, subfamily A, member 3	chr6:130273368:130273417:-
ILMN_2742849	-0.887899	11.0525	-6.02607	2.44327e-07	1.53943e-05	6.78573	6220270	17218	Mcm5	minichromosome maintenance complex component 5	chr8:77651425:77651474:+
ILMN_3140788	-0.407184	11.5327	-6.02443	2.45728e-07	1.54466e-05	6.78019	5820070	19205	Ptbp1	polypyrimidine tract binding protein 1	chr10:79326982:79327031:+
ILMN_2614825	-0.528307	11.3879	-6.0232	2.46787e-07	1.54772e-05	6.77603	6290719	23874	Farsb	phenylalanyl-tRNA synthetase, beta subunit	chr1:78440265:78440314:-
ILMN_2744280	-0.918879	10.0636	-6.00885	2.59451e-07	1.62337e-05	6.72757	1580259	56292	Naa10	N(alpha)-acetyltransferase 10, NatA catalytic subunit	chrX:71166646:71166695:-
ILMN_2665411	1.00814	8.40926	6.00394	2.63933e-07	1.6476e-05	6.71099	3370551	18113	Nnmt	nicotinamide N-methyltransferase	chr9:48411480:48411529:-
ILMN_2769261	0.849152	9.19326	6.00273	2.65051e-07	1.65077e-05	6.70689	4260296	22592	Ercc5	excision repair cross-complementing rodent repair deficiency, complementation group 5	chr1:44237820:44237869:+
ILMN_2961152	0.340728	6.9632	6.00126	2.66406e-07	1.65539e-05	6.70196	7330477	110310	Krt7	keratin 7	chr15:101258040:101258089:+
ILMN_2981896	0.739155	8.7009	5.99633	2.71029e-07	1.68025e-05	6.6853	4670653	66279	Tmem218	transmembrane protein 218	chr9:37030503:37030552:+
ILMN_3083163	1.63295	10.3701	5.99323	2.73975e-07	1.69463e-05	6.67483	6250494	12870	Cp	ceruloplasmin	chr3:19888033:19888072:+,chr3:19889053:19889062:+
ILMN_2949021	0.531957	10.4353	5.99254	2.74639e-07	1.69486e-05	6.67249	6960369	320024	Nceh1	neutral cholesterol ester hydrolase 1	chr3:27143619:27143668:+
ILMN_2503361	-0.693271	10.8891	-5.98917	2.77879e-07	1.70706e-05	6.66113	1230411	73192	Xpot	exportin, tRNA (nuclear export receptor for tRNAs)	chr10:121024679:121024728:-
ILMN_2626453	0.480155	6.8476	5.98671	2.80273e-07	1.71398e-05	6.65283	4850164	11722	Amy1	amylase 1, salivary	chr3:113261267:113261316:-
ILMN_2795410	0.743335	7.62853	5.98391	2.83024e-07	1.72689e-05	6.64337	2320491	NA	NA	NA	chr6:48796776:48796825:+
ILMN_2668333	1.05982	7.17952	5.97979	2.87121e-07	1.74795e-05	6.62946	3370201	96875	Prg4	proteoglycan 4 (megakaryocyte stimulating factor, articular superficial zone protein)	chr1:152298404:152298453:-
ILMN_1230777	0.72317	11.3932	5.97907	2.87839e-07	1.74838e-05	6.62704	4150678	381629	Atraid	all-trans retinoic acid induced differentiation factor	chr5:31356898:31356947:+
ILMN_2540020	0.355323	6.9825	5.97829	2.88622e-07	1.7492e-05	6.62441	270168	319482	9530053A07Rik	RIKEN cDNA 9530053A07 gene	chr7:28949439:28949488:+
ILMN_2893081	0.750522	9.66244	5.97362	2.93362e-07	1.77092e-05	6.60864	1110338	17190	Mbd1	methyl-CpG binding domain protein 1	chr18:74441957:74442006:+
ILMN_3160218	1.07675	8.22811	5.97347	2.93515e-07	1.77092e-05	6.60813	3850692	270152	Amica1	adhesion molecule, interacts with CXADR antigen 1	chr9:44915795:44915842:+
ILMN_2733524	-0.930601	10.2536	-5.97012	2.96962e-07	1.78617e-05	6.59683	1410615	106582	Nrm	nurim (nuclear envelope membrane protein)	chr17:36002275:36002324:+
ILMN_1222429	0.349597	6.91726	5.96973	2.97365e-07	1.78617e-05	6.59551	5570370	74782	Glt8d2	glycosyltransferase 8 domain containing 2	chr10:82113879:82113928:-
ILMN_1224607	-0.771888	7.91592	-5.96877	2.98357e-07	1.78681e-05	6.59229	5340114	238328	Vash1	vasohibin 1	chr12:88036369:88036418:+
ILMN_2631752	0.884276	7.07717	5.96835	2.98794e-07	1.78681e-05	6.59088	5560288	12477	Ctla4	cytotoxic T-lymphocyte-associated protein 4	chr1:60972483:60972532:+
ILMN_2814333	0.712377	9.53065	5.95577	3.12185e-07	1.86277e-05	6.54843	3190427	16865	Eif2d	eukaryotic translation initiation factor 2D	chr1:133067586:133067635:+
ILMN_3003567	-0.738396	9.13022	-5.95386	3.1427e-07	1.87108e-05	6.54199	4920593	16549	Khsrp	KH-type splicing regulatory protein	chr17:57160852:57160901:-
ILMN_1249749	-0.720501	8.89905	-5.94891	3.19736e-07	1.89528e-05	6.52529	130154	18221	Nudc	nudC nuclear distribution protein	chr4:133091585:133091634:-
ILMN_1260362	-1.11331	10.5191	-5.94598	3.23019e-07	1.91055e-05	6.5154	3850008	632248	Gm7083	predicted gene 7083	chr17:29173364:29173393:+,chr17:29175435:29175450:+
ILMN_2755224	-0.662499	9.13779	-5.94134	3.2828e-07	1.93742e-05	6.49977	4860653	71963	Cdca4	cell division cycle associated 4	chr12:114059527:114059576:-
ILMN_3132186	-0.459312	7.4367	-5.93757	3.32621e-07	1.95877e-05	6.48705	70661	236899	Pcyt1b	phosphate cytidylyltransferase 1, choline, beta isoform	chrX:90995029:90995078:+
ILMN_2868981	0.424015	7.29268	5.93227	3.38815e-07	1.9909e-05	6.46919	3170066	216565	Ehbp1	EH domain binding protein 1	chr11:21906082:21906131:-
ILMN_2673889	-0.842144	8.02214	-5.92731	3.44723e-07	2.01633e-05	6.45246	6280176	17220	Mcm7	minichromosome maintenance complex component 7	chr5:138612983:138613032:-
ILMN_1244874	-0.673569	8.81085	-5.92699	3.45113e-07	2.01633e-05	6.45136	5570491	20973	Syngr2	synaptogyrin 2	chr11:117674390:117674439:+
ILMN_2648618	0.733173	9.37215	5.92676	3.45379e-07	2.01633e-05	6.45061	1090427	66251	Arfgap3	ADP-ribosylation factor GTPase activating protein 3	chr15:83130522:83130571:-
ILMN_1257907	0.445446	6.7957	5.91661	3.57806e-07	2.08284e-05	6.4164	7570079	545378	Sh2d1b2	SH2 domain containing 1B2	chr1:172180272:172180321:+
ILMN_2723860	-1.16219	10.2712	-5.91381	3.61321e-07	2.09582e-05	6.40694	4610192	18746	Pkm	pyruvate kinase, muscle	chr5:22230779:22230828:-
ILMN_2429250	-0.554245	7.99054	-5.90939	3.66919e-07	2.12373e-05	6.39206	6510044	104368	Snora70	small nucleolar RNA, H/ACA box 70	chrX:71517850:71517899:+
ILMN_2810047	-0.878551	9.60919	-5.90626	3.70936e-07	2.14239e-05	6.38152	4230093	105148	Iars	isoleucine-tRNA synthetase	chr13:49829273:49829322:+
ILMN_1221126	-0.433966	12.1112	-5.90272	3.75537e-07	2.16434e-05	6.36959	1690110	170930	Sumo2	small ubiquitin-like modifier 2	chr11:115391662:115391711:-
ILMN_2622255	-0.366343	7.34178	-5.89323	3.8815e-07	2.23228e-05	6.33761	3830241	13844	Ephb2	Eph receptor B2	chr4:136209557:136209606:-
ILMN_2565252	-0.584094	9.06065	-5.88886	3.94102e-07	2.2617e-05	6.32288	6510148	19205	Ptbp1	polypyrimidine tract binding protein 1	chr10:79326339:79326388:+
ILMN_2641069	-0.410944	7.68096	-5.88042	4.05854e-07	2.3242e-05	6.29445	7160706	78670	Plekhj1	pleckstrin homology domain containing, family J member 1	chr10:80260864:80260913:-
ILMN_1252288	0.539887	7.21657	5.87723	4.10383e-07	2.34112e-05	6.28371	7650239	NA	NA	NA	chr9:51088760:51088809:+
ILMN_2753226	-0.527346	8.16632	-5.8771	4.10561e-07	2.34112e-05	6.28329	5420709	19362	Rad51ap1	RAD51 associated protein 1	chr6:126875001:126875050:-
ILMN_3124947	-0.889319	8.57447	-5.87651	4.11407e-07	2.34112e-05	6.2813	4780609	30928	Zbtb18	zinc finger and BTB domain containing 18	chr1:179380235:179380284:+
ILMN_2974343	1.03015	8.59261	5.87502	4.13556e-07	2.34674e-05	6.27625	4210372	85031	Pla1a	phospholipase A1 member A	chr16:38396479:38396528:-
ILMN_2665131	0.617712	9.9903	5.87462	4.1413e-07	2.34674e-05	6.27491	6980544	27399	Ip6k1	inositol hexaphosphate kinase 1	chr9:107950902:107950951:+
ILMN_2747552	0.377111	8.59873	5.87169	4.18374e-07	2.36245e-05	6.26504	3120327	78938	Fbxo34	F-box protein 34	chr14:48151308:48151357:+
ILMN_2491099	-1.05624	9.10971	-5.8715	4.18651e-07	2.36245e-05	6.2644	1940082	73192	Xpot	exportin, tRNA (nuclear export receptor for tRNAs)	chr10:121039320:121039369:-
ILMN_2684260	-0.679913	9.09834	-5.86956	4.21488e-07	2.3735e-05	6.25787	670377	105837	Mtbp	Mdm2, transformed 3T3 cell double minute p53 binding protein	chr15:55452231:55452280:+
ILMN_2859712	0.549077	7.86751	5.8677	4.24211e-07	2.38387e-05	6.25164	4850241	217695	Zfyve1	zinc finger, FYVE domain containing 1	chr12:84888137:84888186:-
ILMN_2720451	-0.681481	9.47061	-5.8648	4.28525e-07	2.40312e-05	6.24185	4480767	13433	Dnmt1	DNA methyltransferase (cytosine-5) 1	chr9:20711688:20711737:-
ILMN_2655577	-0.736957	10.4743	-5.86235	4.32187e-07	2.41864e-05	6.23361	5220358	18971	Pold1	polymerase (DNA directed), delta 1, catalytic subunit	chr7:51788128:51788177:-
ILMN_2995370	0.347834	7.61524	5.86046	4.35042e-07	2.42959e-05	6.22724	6380092	237781	Mief2	mitochondrial elongation factor 2	chr11:60546115:60546164:+
ILMN_2726055	-0.443932	7.47129	-5.85911	4.37093e-07	2.436e-05	6.22269	430468	20425	Shmt1	serine hydroxymethyltransferase 1 (soluble)	chr11:60611039:60611088:-
ILMN_2724643	-0.571689	9.31529	-5.85661	4.40905e-07	2.44679e-05	6.21428	7560113	27993	Imp4	IMP4, U3 small nucleolar ribonucleoprotein	chr1:34500847:34500896:+
ILMN_1228822	-0.576957	8.32146	-5.85624	4.41473e-07	2.44679e-05	6.21304	1510270	83922	Cep41	centrosomal protein 41	chr6:30603831:30603880:-
ILMN_1231503	-1.05143	10.6738	-5.85606	4.41744e-07	2.44679e-05	6.21245	3460670	67041	Oxct1	3-oxoacid CoA transferase 1	chr15:4051147:4051196:+
ILMN_3020240	0.953436	10.9504	5.85323	4.46122e-07	2.46197e-05	6.2029	5360689	73389	Hbp1	high mobility group box transcription factor 1	chr12:32611508:32611557:-
ILMN_2775512	0.357776	9.57258	5.85311	4.46305e-07	2.46197e-05	6.20251	3520731	13663	Ei24	etoposide induced 2.4 mRNA	chr9:36587235:36587284:-
ILMN_2598548	-0.492834	8.31634	-5.85117	4.49333e-07	2.47362e-05	6.19596	4060441	18973	Pole	polymerase (DNA directed), epsilon	chr5:110766177:110766226:+
ILMN_1250907	-0.792592	10.4002	-5.85021	4.50825e-07	2.47679e-05	6.19275	1770612	17216	Mcm2	minichromosome maintenance complex component 2	chr6:88833838:88833887:-
ILMN_1239055	1.80464	10.6437	5.84543	4.58393e-07	2.51326e-05	6.17665	5340577	22436	Xdh	xanthine dehydrogenase	chr17:74233725:74233774:-
ILMN_1253602	0.391009	7.20898	5.83879	4.69089e-07	2.5667e-05	6.15433	1690347	67647	4930523C07Rik	RIKEN cDNA 4930523C07 gene	chr1:162005771:162005820:+
ILMN_3132898	0.835645	11.2394	5.82245	4.96521e-07	2.7113e-05	6.09934	4880537	66090	Ypel3	yippee-like 3 (Drosophila)	chr7:133923946:133923995:+
ILMN_3008238	0.408586	7.6635	5.82056	4.99787e-07	2.72364e-05	6.093	4860609	60455	Tmem8	transmembrane protein 8 (five membrane-spanning domains)	chr17:26259894:26259943:+
ILMN_2694960	-1.24131	8.52122	-5.81946	5.01699e-07	2.72856e-05	6.0893	2850133	17698	Msn	moesin	chrX:93362331:93362380:+
ILMN_1254133	0.529316	7.06306	5.79832	5.39953e-07	2.9257e-05	6.01821	1940050	NA	NA	NA	chr2:104525089:104525138:-
ILMN_2723850	-0.661315	9.8324	-5.79823	5.40112e-07	2.9257e-05	6.01793	630088	17975	Ncl	nucleolin	chr1:88246234:88246283:-
ILMN_2869312	0.529009	10.199	5.79467	5.46836e-07	2.9562e-05	6.00596	5910300	106052	Fbxo4	F-box protein 4	chr15:3915579:3915628:-
ILMN_2787844	0.720493	10.4141	5.79133	5.53234e-07	2.98481e-05	5.9947	1770201	26943	Serinc3	serine incorporator 3	chr2:163449239:163449288:-
ILMN_2590627	0.528717	7.6562	5.7883	5.59075e-07	3.01032e-05	5.98455	5820167	72282	1810062G17Rik	RIKEN cDNA 1810062G17 gene	chr3:36380880:36380929:+
ILMN_1240415	0.684315	9.79724	5.78699	5.6163e-07	3.01806e-05	5.98013	1400692	67443	Map1lc3b	microtubule-associated protein 1 light chain 3 beta	chr8:124119909:124119956:+
ILMN_1257428	-0.543983	12.4585	-5.78424	5.67023e-07	3.041e-05	5.97089	1050670	14228	Fkbp4	FK506 binding protein 4	chr6:128380283:128380332:-
ILMN_2688944	-0.606581	9.40185	-5.78205	5.7135e-07	3.05814e-05	5.96354	2850561	64704	Htra2	HtrA serine peptidase 2	chr6:83003399:83003448:-
ILMN_1221953	0.621426	7.87047	5.77973	5.75974e-07	3.07535e-05	5.95574	4490059	71059	Hexim2	hexamethylene bis-acetamide inducible 2	chr11:103000388:103000437:+
ILMN_2795412	1.35371	10.7555	5.7793	5.76842e-07	3.07535e-05	5.95428	3370021	NA	NA	NA	chr6:48796663:48796712:+
ILMN_2501919	-0.567098	8.55191	-5.77568	5.8414e-07	3.10813e-05	5.94212	7560152	16201	Ilf3	interleukin enhancer binding factor 3	chr9:21205449:21205498:+
ILMN_2732848	-0.508002	12.3789	-5.7679	6.00122e-07	3.1869e-05	5.91601	6370204	21346	Tagln2	transgelin 2	chr1:174437134:174437183:+
ILMN_2438962	0.333696	7.32219	5.76648	6.03094e-07	3.1964e-05	5.91123	5420364	NA	NA	NA	chrX:157239514:157239563:-
ILMN_2688416	0.623091	7.03619	5.76485	6.06517e-07	3.20825e-05	5.90576	6250040	52685	Cd300lg	CD300 molecule like family member G	chr11:101916722:101916771:+
ILMN_2648695	-0.53301	10.1591	-5.7631	6.10207e-07	3.22147e-05	5.89989	3390068	66609	Cryzl1	crystallin, zeta (quinone reductase)-like 1	chr16:91695526:91695575:-
ILMN_1243690	-0.95107	10.2781	-5.75925	6.18418e-07	3.25845e-05	5.88696	3180504	19205	Ptbp1	polypyrimidine tract binding protein 1	chr10:79326019:79326068:+
ILMN_2973958	0.780807	7.21458	5.75597	6.25518e-07	3.28945e-05	5.87592	2850050	81877	Tnxb	tenascin XB	chr17:34856507:34856556:+
ILMN_2787738	-0.570818	8.90139	-5.75447	6.28771e-07	3.30013e-05	5.87091	380224	232187	Smyd5	SET and MYND domain containing 5	chr6:85395595:85395644:+
ILMN_1219564	0.699184	7.9498	5.74897	6.40886e-07	3.3572e-05	5.85245	7570692	67557	Larp6	La ribonucleoprotein domain family, member 6	chr9:60586214:60586263:+
ILMN_1225226	-0.618492	10.1089	-5.74201	6.56558e-07	3.43264e-05	5.82908	4560671	14450	Gart	phosphoribosylglycinamide formyltransferase	chr16:91623157:91623206:-
ILMN_2714638	1.09302	8.59009	5.73733	6.6732e-07	3.48217e-05	5.81336	4920193	17289	Mertk	c-mer proto-oncogene tyrosine kinase	chr2:128627827:128627876:+
ILMN_1258394	-0.841175	10.4911	-5.73479	6.73227e-07	3.50623e-05	5.80484	2320767	234734	Aars	alanyl-tRNA synthetase	chr8:113579397:113579446:+
ILMN_2649955	-0.409627	7.56906	-5.72704	6.91577e-07	3.59487e-05	5.77883	10142	21357	Tarbp2	TARBP2, RISC loading complex RNA binding subunit	chr15:102352181:102352227:+,chr15:102352412:102352414:+
ILMN_2520239	1.58005	9.05819	5.72545	6.95403e-07	3.60782e-05	5.77349	6200112	NA	NA	NA	chr3:19908621:19908670:+
ILMN_1232741	-0.819198	7.49709	-5.72478	6.97028e-07	3.60932e-05	5.77124	2690424	NA	NA	NA	chr3:88903148:88903197:-
ILMN_2594477	-0.53365	9.74026	-5.72256	7.02399e-07	3.62981e-05	5.76381	520243	23971	Papss1	3'-phosphoadenosine 5'-phosphosulfate synthase 1	chr3:131306103:131306152:+
ILMN_2711948	-0.924205	11.6376	-5.72204	7.03671e-07	3.62981e-05	5.76206	4180437	20539	Slc7a5	solute carrier family 7 (cationic amino acid transporter, y+ system), member 5	chr8:124405178:124405227:-
ILMN_2440823	0.881599	7.55735	5.72103	7.06139e-07	3.63561e-05	5.75868	1820070	81877	Tnxb	tenascin XB	chr17:34856503:34856552:+
ILMN_2603953	-0.609819	11.3789	-5.71937	7.10221e-07	3.6488e-05	5.7531	1500706	20867	Stip1	stress-induced phosphoprotein 1	chr19:7095570:7095619:-
ILMN_3112185	-0.457962	8.38468	-5.71889	7.11401e-07	3.6488e-05	5.7515	4810347	56205	Ensa	endosulfine alpha	chr3:95432520:95432569:+
ILMN_1250135	0.565521	8.25408	5.71317	7.25659e-07	3.71488e-05	5.73231	2630497	68161	A930005H10Rik	RIKEN cDNA A930005H10 gene	chr3:115590716:115590765:-
ILMN_2607926	-0.677118	10.0836	-5.70549	7.45262e-07	3.80802e-05	5.70653	2230491	66913	Kdelr2	KDEL (Lys-Asp-Glu-Leu) endoplasmic reticulum protein retention receptor 2	chr5:144179155:144179204:+
ILMN_2702303	-1.74481	9.78695	-5.70157	7.55437e-07	3.8485e-05	5.69342	1510349	12642	Ch25h	cholesterol 25-hydroxylase	chr19:34548424:34548473:-
ILMN_3051608	0.530377	9.25776	5.70135	7.56032e-07	3.8485e-05	5.69266	3290025	67171	Dram2	DNA-damage regulated autophagy modulator 2	chr3:106373724:106373773:+
ILMN_1237990	-0.65361	7.48139	-5.7007	7.57737e-07	3.84993e-05	5.69048	5220187	74246	Gale	galactose-4-epimerase, UDP	chr4:135521952:135522001:+
ILMN_2642922	-0.706366	9.26031	-5.69984	7.59994e-07	3.85415e-05	5.68761	2970609	194126	Mtmr11	myotubularin related protein 11	chr3:95975135:95975184:+
ILMN_1245733	0.455491	7.85003	5.69631	7.69365e-07	3.89437e-05	5.67576	1190543	26558	Homer3	homer scaffolding protein 3	chr8:72817902:72817951:+
ILMN_2970532	-0.640879	9.74753	-5.69505	7.7273e-07	3.90409e-05	5.67154	4220326	70024	Mcm10	minichromosome maintenance 10 replication initiation factor	chr2:4911823:4911872:-
ILMN_1225264	0.606212	11.0269	5.69166	7.81852e-07	3.94281e-05	5.66019	6480189	381629	Atraid	all-trans retinoic acid induced differentiation factor	chr5:31356340:31356389:+
ILMN_2668927	2.19088	11.8087	5.68925	7.88412e-07	3.96849e-05	5.65211	1400053	11815	Apod	apolipoprotein D	chr16:31311122:31311171:-
ILMN_2916489	0.401715	8.29109	5.68286	8.06078e-07	4.04987e-05	5.63069	3060162	18515	Pbx2	pre B cell leukemia homeobox 2	chr17:34734168:34734217:+
ILMN_2629657	-0.971778	8.04892	-5.67968	8.15017e-07	4.08718e-05	5.62002	7560035	56449	Ybx3	Y box protein 3	chr6:131338295:131338344:-
ILMN_2744193	0.891409	8.46047	5.6745	8.29779e-07	4.14923e-05	5.60267	630309	227696	Phyhd1	phytanoyl-CoA dioxygenase domain containing 1	chr2:30136578:30136627:+
ILMN_1220769	-0.369745	8.77147	-5.67384	8.3167e-07	4.14923e-05	5.60047	6940086	214895	Lman2l	lectin, mannose-binding 2-like	chr1:36480312:36480361:-
ILMN_1213609	0.963252	12.7075	5.67373	8.31995e-07	4.14923e-05	5.60009	70341	56338	Txnip	thioredoxin interacting protein	chr3:96365532:96365581:+
ILMN_2630641	-1.13333	10.7711	-5.66642	8.53322e-07	4.23995e-05	5.57562	3310347	20810	Srm	spermidine synthase	chr4:147966164:147966213:+
ILMN_1240553	-0.525373	10.4394	-5.65866	8.76581e-07	4.34392e-05	5.54962	6620414	64704	Htra2	HtrA serine peptidase 2	chr6:83002696:83002745:-
ILMN_2810045	-0.810467	10.3157	-5.65837	8.77463e-07	4.34392e-05	5.54865	4220270	105148	Iars	isoleucine-tRNA synthetase	chr13:49829368:49829417:+
ILMN_2968515	0.561911	9.82288	5.64517	9.18489e-07	4.53043e-05	5.50448	540762	22590	Xpa	xeroderma pigmentosum, complementation group A	chr4:46197160:46197166:-,chr4:46196065:46196107:-
ILMN_3086899	0.587101	7.72541	5.64114	9.31401e-07	4.58133e-05	5.49099	6040445	NA	NA	NA	chr17:15115538:15115587:-
ILMN_2742867	-0.679317	11.3574	-5.64037	9.33893e-07	4.58133e-05	5.4884	4050328	66902	Mtap	methylthioadenosine phosphorylase	chr4:88826510:88826559:+
ILMN_1255860	1.53711	8.13583	5.6394	9.37027e-07	4.58838e-05	5.48517	4890279	16643	Klrd1	killer cell lectin-like receptor, subfamily D, member 1	chr6:129548388:129548437:+
ILMN_3150811	1.68254	11.9409	5.63594	9.48344e-07	4.6354e-05	5.47356	6840382	14605	Tsc22d3	TSC22 domain family, member 3	chrX:137074195:137074244:-
ILMN_2782446	-0.818948	8.53279	-5.63491	9.51719e-07	4.64349e-05	5.47013	3460379	16800	Arhgef2	rho/rac guanine nucleotide exchange factor (GEF) 2	chr3:88450111:88450160:+
ILMN_1230063	-0.700197	7.36191	-5.63433	9.53645e-07	4.64451e-05	5.46817	2450619	68147	Gar1	GAR1 ribonucleoprotein	chr3:129534167:129534216:-
ILMN_2430704	0.538369	7.83169	5.63252	9.5961e-07	4.66515e-05	5.46215	7320168	76080	Ttpal	tocopherol (alpha) transfer protein-like	chr2:163444449:163444498:+
ILMN_2646993	-0.588708	8.12585	-5.62698	9.78217e-07	4.73875e-05	5.44358	4280379	234854	Cdk10	cyclin-dependent kinase 10	chr8:125754554:125754603:+
ILMN_1229589	-0.591986	7.45544	-5.62696	9.78256e-07	4.73875e-05	5.44355	460349	217707	Coq6	coenzyme Q6 monooxygenase	chr12:85703041:85703090:+
ILMN_2418324	0.636593	8.33162	5.6246	9.86308e-07	4.76921e-05	5.43562	1070010	78787	Usp54	ubiquitin specific peptidase 54	chr14:21368390:21368439:-
ILMN_2698767	-0.734345	7.92645	-5.62138	9.97342e-07	4.80569e-05	5.42487	1570754	107995	Cdc20	cell division cycle 20	chr4:118109793:118109842:-
ILMN_1239230	-0.840116	9.98175	-5.62136	9.97407e-07	4.80569e-05	5.42481	6290390	20877	Aurkb	aurora kinase B	chr11:68864582:68864631:+
ILMN_3094743	-0.736989	7.99697	-5.61789	1.00946e-06	4.84972e-05	5.4132	6770349	21917	Tmpo	thymopoietin	chr10:90626877:90626926:-
ILMN_2982958	-0.625977	9.7824	-5.6177	1.01014e-06	4.84972e-05	5.41255	4810368	56459	Sae1	SUMO1 activating enzyme subunit 1	chr7:16912842:16912891:-
ILMN_2693124	-0.850222	9.12299	-5.61589	1.01648e-06	4.87154e-05	5.4065	1170482	76308	Rab1b	RAB1B, member RAS oncogene family	chr19:5104668:5104717:-
ILMN_1213014	-0.823946	8.44892	-5.60938	1.03963e-06	4.97369e-05	5.38473	4540373	22247	Umps	uridine monophosphate synthetase	chr16:33963929:33963978:-
ILMN_1254374	-0.638835	9.47406	-5.59662	1.08653e-06	5.18117e-05	5.3421	2000435	56371	Fzr1	fizzy/cell division cycle 20 related 1 (Drosophila)	chr10:80830915:80830964:-
ILMN_2921526	-0.730079	8.3008	-5.59654	1.08684e-06	5.18117e-05	5.34182	3360471	12340	Capza1	capping protein (actin filament) muscle Z-line, alpha 1	chr3:104627309:104627358:-
ILMN_2733380	-0.800418	7.89681	-5.59522	1.09183e-06	5.19582e-05	5.33739	3420767	266781	Snx17	sorting nexin 17	chr5:31496260:31496309:+
ILMN_1252199	-0.676391	8.90148	-5.59288	1.1007e-06	5.22102e-05	5.32957	1940520	11993	Aup1	ancient ubiquitous protein 1	chr6:83004907:83004956:+
ILMN_1223317	0.573859	13.5138	5.59278	1.10109e-06	5.22102e-05	5.32923	510474	16854	Lgals3	lectin, galactose binding, soluble 3	chr14:48005397:48005446:+
ILMN_1239729	0.559174	8.32939	5.58569	1.12838e-06	5.33193e-05	5.30557	1510553	16561	Kif1b	kinesin family member 1B	chr4:148550461:148550510:-
ILMN_2934457	-0.6407	9.37194	-5.5852	1.1303e-06	5.33193e-05	5.30393	1050097	19384	Ran	RAN, member RAS oncogene family	chr5:129529614:129529663:+
ILMN_1223539	-1.03404	8.70968	-5.58468	1.13235e-06	5.33229e-05	5.30218	7210747	326618	Tpm4	tropomyosin 4	chr8:74662491:74662540:+
ILMN_2756716	-0.505508	9.25329	-5.58349	1.13701e-06	5.34494e-05	5.29821	1440440	59015	Nup160	nucleoporin 160	chr2:90575970:90576019:+
ILMN_2670230	-0.369208	7.36922	-5.58034	1.14947e-06	5.39411e-05	5.28768	2000445	21379	Tbrg4	transforming growth factor beta regulated gene 4	chr11:6519588:6519637:-
ILMN_2498173	-0.439716	7.4174	-5.57976	1.15177e-06	5.39556e-05	5.28575	580484	22276	Uros	uroporphyrinogen III synthase	chr7:140893536:140893585:-
ILMN_1233449	1.21753	9.57959	5.57325	1.17797e-06	5.48974e-05	5.26402	2190133	226695	Ifi205	interferon activated gene 205	chr1:175956718:175956767:-
ILMN_1236599	-0.768695	7.7517	-5.57214	1.18252e-06	5.50144e-05	5.26029	50612	27041	G3bp1	GTPase activating protein (SH3 domain) binding protein 1	chr11:55301003:55301052:+
ILMN_3030470	0.617097	8.53794	5.5629	1.2209e-06	5.67026e-05	5.22943	2680458	66935	Cir1	corepressor interacting with RBPJ, 1	chr2:73150512:73150560:-
ILMN_2730714	0.448134	12.0443	5.56091	1.22932e-06	5.69959e-05	5.22279	5810274	68212	Tmbim4	transmembrane BAX inhibitor motif containing 4	chr10:119661774:119661823:+
ILMN_2592629	-0.581373	8.0381	-5.56032	1.23183e-06	5.70142e-05	5.22082	7040670	66536	Nipsnap3b	nipsnap homolog 3B (C. elegans)	chr4:53027937:53027986:+
ILMN_2770759	-0.839138	8.52224	-5.55437	1.25739e-06	5.79989e-05	5.20097	2000440	12566	Cdk2	cyclin-dependent kinase 2	chr10:128136026:128136075:-
ILMN_2771665	0.335794	7.85274	5.55355	1.26095e-06	5.80638e-05	5.19825	7650148	100163	Pafah2	platelet-activating factor acetylhydrolase 2	chr4:133983132:133983181:+
ILMN_2656465	0.626683	9.36658	5.55	1.27652e-06	5.86069e-05	5.18639	4900360	74094	Tjap1	tight junction associated protein 1	chr17:46395142:46395191:-
ILMN_2676181	0.812161	9.32382	5.54987	1.27708e-06	5.86069e-05	5.18597	6380154	64383	Sirt2	sirtuin 2	chr7:29573344:29573393:+
ILMN_1236917	0.485865	10.1176	5.54765	1.28691e-06	5.88865e-05	5.17856	4850736	56374	Tmem59	transmembrane protein 59	chr4:106873017:106873066:+
ILMN_3161959	-0.686567	9.22654	-5.54751	1.28753e-06	5.88865e-05	5.17809	610039	623474	Rad54b	RAD54 homolog B (S. cerevisiae)	chr4:11542786:11542835:+
ILMN_1242391	0.390853	7.70407	5.54572	1.29555e-06	5.91533e-05	5.17209	4730379	60455	Tmem8	transmembrane protein 8 (five membrane-spanning domains)	chr17:26258528:26258577:+
ILMN_1220875	-0.666413	9.98299	-5.54501	1.29869e-06	5.91968e-05	5.16975	1050082	14227	Fkbp2	FK506 binding protein 2	chr19:7053576:7053625:-
ILMN_2618221	0.537425	7.73517	5.54431	1.30187e-06	5.92417e-05	5.16739	2120678	20410	Sorbs3	sorbin and SH3 domain containing 3	chr14:70580742:70580791:-
ILMN_3122427	-0.484867	10.5847	-5.54006	1.32111e-06	6.00161e-05	5.15322	4880356	20917	Suclg2	succinate-Coenzyme A ligase, GDP-forming, beta subunit	chr6:95424601:95424650:-
ILMN_1226228	0.539427	9.5535	5.53951	1.32362e-06	6.00293e-05	5.15139	2750612	72046	Urgcp	upregulator of cell proliferation	chr11:5615293:5615342:-
ILMN_2775022	0.372265	7.45601	5.53193	1.35872e-06	6.15179e-05	5.1261	1570270	233805	Dcun1d3	DCN1, defective in cullin neddylation 1, domain containing 3 (S. cerevisiae)	chr7:126999821:126999870:-
ILMN_3006931	0.619783	8.35722	5.52582	1.38766e-06	6.27231e-05	5.10575	990349	70380	Mospd1	motile sperm domain containing 1	chrX:50698240:50698289:-
ILMN_1212720	-0.523857	8.24165	-5.52477	1.39272e-06	6.28469e-05	5.10223	6860390	140546	Eri3	exoribonuclease 3	chr4:117225575:117225624:+
ILMN_1215592	1.22844	7.55966	5.52397	1.39654e-06	6.29143e-05	5.09958	5960026	110958	M1ap	meiosis 1 associated protein	chr6:82979801:82979850:+
ILMN_2708357	-0.640024	9.10828	-5.52239	1.40422e-06	6.305e-05	5.09428	6580717	68106	Nt5c3b	5'-nucleotidase, cytosolic IIIB	chr11:100296036:100296085:-
ILMN_2614966	0.653995	7.63319	5.52139	1.40907e-06	6.31498e-05	5.09095	380307	11891	Rab27a	RAB27A, member RAS oncogene family	chr9:72945178:72945227:+
ILMN_3154640	0.592672	9.03391	5.52097	1.41112e-06	6.31498e-05	5.08955	4490180	17355	Aff1	AF4/FMR2 family, member 1	chr5:104284100:104284149:+
ILMN_2633148	0.547996	9.4973	5.51993	1.41615e-06	6.32705e-05	5.08611	1500601	72141	Adpgk	ADP-dependent glucokinase	chr9:59163615:59163664:+
ILMN_2698652	-0.478149	7.55228	-5.51207	1.45512e-06	6.48773e-05	5.0599	3840079	232187	Smyd5	SET and MYND domain containing 5	chr6:85394927:85394976:+
ILMN_2740902	-0.918266	9.84414	-5.51171	1.45692e-06	6.48773e-05	5.0587	5360129	17345	Mki67	antigen identified by monoclonal antibody Ki 67	chr7:142884939:142884988:-
ILMN_2537961	-0.547713	7.77771	-5.51039	1.46356e-06	6.5066e-05	5.05431	730743	17220	Mcm7	minichromosome maintenance complex component 7	chr16:53985345:53985394:+
ILMN_1224644	-0.798552	7.77577	-5.50523	1.48984e-06	6.61255e-05	5.03712	6130484	13713	Elk3	ELK3, member of ETS oncogene family	chr10:92711983:92712032:-
ILMN_2619697	0.738364	8.74122	5.50346	1.499e-06	6.64231e-05	5.0312	6840546	234678	D230025D16Rik	RIKEN cDNA D230025D16 gene	chr8:107776863:107776912:+
ILMN_1215147	-0.487305	12.3935	-5.50182	1.50747e-06	6.66888e-05	5.02576	2140113	14113	Fbl	fibrillarin	chr7:28963277:28963326:+
ILMN_2730729	-0.465629	8.29318	-5.50115	1.51096e-06	6.67342e-05	5.02352	5310440	76425	Gid8	GID complex subunit 8	chr2:180449429:180449478:+
ILMN_2517041	-0.833001	11.3268	-5.49879	1.52335e-06	6.70761e-05	5.01564	4560397	18140	Uhrf1	ubiquitin-like, containing PHD and RING finger domains, 1	chr17:56462790:56462839:+
ILMN_1228608	-0.841676	7.75006	-5.49872	1.52367e-06	6.70761e-05	5.01544	7150451	67628	Anp32b	acidic (leucine-rich) nuclear phosphoprotein 32 family, member B	chr4:46464062:46464111:+
ILMN_2992047	0.635884	7.28374	5.487	1.58651e-06	6.96158e-05	4.9764	3780192	23912	Rhof	ras homolog family member F (in filopodia)	chr5:123568488:123568537:-
ILMN_2660175	0.429885	12.142	5.48062	1.62182e-06	7.09351e-05	4.95514	1260128	50762	Fbxo6	F-box protein 6	chr4:147519927:147519976:-
ILMN_1237963	-0.516824	8.39486	-5.47964	1.6273e-06	7.10595e-05	4.95189	3830372	381903	Alg8	asparagine-linked glycosylation 8 (alpha-1,3-glucosyltransferase)	chr7:104540401:104540450:+
ILMN_3159387	-0.556803	9.90843	-5.47816	1.63561e-06	7.13072e-05	4.94697	1340736	208643	Eif4g1	eukaryotic translation initiation factor 4, gamma 1	chr16:20692634:20692683:+
ILMN_1257667	-0.627918	9.44471	-5.47369	1.66103e-06	7.21865e-05	4.93208	2030068	27221	Chaf1a	chromatin assembly factor 1, subunit A (p150)	chr17:56207008:56207057:+
ILMN_2657356	-0.726921	7.77165	-5.4732	1.66382e-06	7.21865e-05	4.93046	4760202	16881	Lig1	ligase I, DNA, ATP-dependent	chr7:13885622:13885671:+
ILMN_2508208	-0.385843	7.23487	-5.4728	1.66613e-06	7.21865e-05	4.92912	3310242	57773	Wdr4	WD repeat domain 4	chr17:31637598:31637647:-
ILMN_2823778	-0.924842	7.94335	-5.47274	1.66646e-06	7.21865e-05	4.92893	6420253	66234	Msmo1	methylsterol monoxygenase 1	chr8:67197308:67197357:-
ILMN_1223713	-0.326968	7.82795	-5.47208	1.67029e-06	7.22366e-05	4.92671	4670292	228359	Arhgap1	Rho GTPase activating protein 1	chr2:91511231:91511280:+
ILMN_2633377	-0.881681	8.79716	-5.47136	1.67443e-06	7.23002e-05	4.92432	2360193	17215	Mcm3	minichromosome maintenance complex component 3	chr1:20794925:20794974:-
ILMN_2445658	0.591616	7.24715	5.46978	1.68357e-06	7.25788e-05	4.91906	3390639	329650	Med12l	mediator complex subunit 12-like	chr3:59121965:59122014:+
ILMN_2777498	-2.62989	9.67349	-5.46857	1.69058e-06	7.2765e-05	4.91505	3420754	16176	Il1b	interleukin 1 beta	chr2:129190731:129190780:-
ILMN_2740710	-0.462113	10.0536	-5.46436	1.71531e-06	7.37118e-05	4.90103	6860102	234825	Klhdc4	kelch domain containing 4	chr8:124320269:124320318:-
ILMN_1223361	-0.653919	8.20505	-5.46223	1.72792e-06	7.39715e-05	4.89395	3310364	53333	Tomm40	translocase of outer mitochondrial membrane 40 homolog (yeast)	chr7:20288668:20288717:-
ILMN_2860674	-0.380408	8.45514	-5.462	1.72929e-06	7.39715e-05	4.89319	4780192	70248	Dazap1	DAZ associated protein 1	chr10:79750601:79750650:+
ILMN_2617433	-1.55974	11.9334	-5.46178	1.73058e-06	7.39715e-05	4.89247	2480577	11461	Actb	actin, beta	chr5:143668341:143668390:-
ILMN_2645901	0.350171	6.8555	5.4615	1.7323e-06	7.39715e-05	4.89151	2690379	68487	Tmem140	transmembrane protein 140	chr6:34824854:34824903:+
ILMN_2745433	0.561268	10.6607	5.46093	1.73565e-06	7.3998e-05	4.88964	2510348	67458	Ergic1	endoplasmic reticulum-golgi intermediate compartment (ERGIC) 1	chr17:26793543:26793592:+
ILMN_2681241	-0.826885	10.782	-5.45792	1.75379e-06	7.46535e-05	4.87961	7400215	11799	Birc5	baculoviral IAP repeat-containing 5	chr11:117710700:117710749:+
ILMN_2654074	1.16501	9.36626	5.45608	1.76496e-06	7.50106e-05	4.87348	6020609	140742	Sesn1	sestrin 1	chr10:41627991:41628040:+
ILMN_3160592	0.36259	7.34176	5.45255	1.78649e-06	7.58065e-05	4.86177	4050553	433752	AA415398	expressed sequence AA415398	chr4:119203001:119203050:-
ILMN_1216871	-1.01765	8.87979	-5.45207	1.78949e-06	7.58149e-05	4.86015	1470711	18826	Lcp1	lymphocyte cytosolic protein 1	chr14:75629649:75629698:+
ILMN_2883795	0.355827	7.48092	5.45029	1.80048e-06	7.61611e-05	4.85424	6960148	100737	Dcun1d4	DCN1, defective in cullin neddylation 1, domain containing 4 (S. cerevisiae)	chr5:73951814:73951863:+
ILMN_2694179	1.53014	9.05707	5.44637	1.82495e-06	7.69553e-05	4.84121	7040717	20305	Ccl6	chemokine (C-C motif) ligand 6	chr11:83401819:83401868:-
ILMN_1248302	-0.328363	7.29276	-5.44131	1.85703e-06	7.81862e-05	4.82438	7050021	70248	Dazap1	DAZ associated protein 1	chr10:79748091:79748140:+
ILMN_1238360	-0.802338	12.1935	-5.44074	1.86066e-06	7.82171e-05	4.8225	2710753	15331	Hmgn2	high mobility group nucleosomal binding domain 2	chr8:74828541:74828590:-
ILMN_2649083	-0.651039	7.89416	-5.4367	1.8867e-06	7.91887e-05	4.80908	6420411	12729	Clns1a	chloride channel, nucleotide-sensitive, 1A	chr7:104845261:104845310:+
ILMN_2673332	0.330889	7.05216	5.43079	1.92551e-06	8.04429e-05	4.78942	3840187	244152	Tsku	tsukushi, small leucine rich proteoglycan	chr7:105499658:105499707:-
ILMN_2669958	0.592682	9.04066	5.42796	1.94437e-06	8.11054e-05	4.78001	2710709	192197	Bcas3	breast carcinoma amplified sequence 3	chr11:85639485:85639534:+
ILMN_1245780	0.358724	7.02814	5.42611	1.95679e-06	8.14807e-05	4.77387	4830040	319504	Nrcam	neuronal cell adhesion molecule	chr12:45699529:45699578:+
ILMN_2614945	-0.615088	8.14477	-5.42529	1.96233e-06	8.14807e-05	4.77114	4390170	79456	Recql4	RecQ protein-like 4	chr15:76534221:76534270:-
ILMN_2687011	0.416147	6.94333	5.42479	1.96566e-06	8.14904e-05	4.7695	3190544	268482	Krt12	keratin 12	chr11:99277100:99277149:-
ILMN_1220230	0.847677	10.7214	5.41998	1.9985e-06	8.25987e-05	4.75351	2970139	73389	Hbp1	high mobility group box transcription factor 1	chr12:32611585:32611633:-
ILMN_1218327	-0.492792	7.43115	-5.41588	2.0269e-06	8.36444e-05	4.73989	1710091	381903	Alg8	asparagine-linked glycosylation 8 (alpha-1,3-glucosyltransferase)	chr7:104522198:104522247:+
ILMN_2625125	-1.77227	8.48412	-5.41308	2.0465e-06	8.41962e-05	4.7306	6620376	13051	Cx3cr1	chemokine (C-X3-C motif) receptor 1	chr9:119958742:119958791:-
ILMN_2830661	-1.21596	10.7206	-5.41227	2.05219e-06	8.4302e-05	4.72792	4250403	21973	Top2a	topoisomerase (DNA) II alpha	chr11:98855665:98855714:-
ILMN_2698449	-1.1144	10.4822	-5.4095	2.07184e-06	8.49563e-05	4.71872	6040364	15200	Hbegf	heparin-binding EGF-like growth factor	chr18:36664987:36665036:-
ILMN_2957036	0.416484	8.74956	5.40914	2.07441e-06	8.49563e-05	4.71753	60056	193670	Rnf185	ring finger protein 185	chr11:3316177:3316226:-
ILMN_1236139	-0.497284	7.58111	-5.4085	2.07899e-06	8.50153e-05	4.7154	650040	17876	Myef2	myelin basic protein expression factor 2, repressor	chr2:124914696:124914745:-
ILMN_1237773	0.662373	8.93827	5.40568	2.09921e-06	8.57125e-05	4.70605	430181	69581	Rhou	ras homolog family member U	chr8:126187354:126187403:+
ILMN_1253235	0.567889	7.37686	5.40281	2.12004e-06	8.64324e-05	4.69652	70300	NA	NA	NA	chr2:6544840:6544889:-
ILMN_1225528	-1.74089	9.91472	-5.39339	2.18987e-06	8.91448e-05	4.66525	4280056	228775	Trib3	tribbles pseudokinase 3	chr2:152163203:152163252:-
ILMN_2418116	0.573525	7.88111	5.38793	2.23132e-06	9.06955e-05	4.64715	5960048	108058	Camk2d	calcium/calmodulin-dependent protein kinase II, delta	chr3:126544440:126544489:+
ILMN_2606567	-0.705034	8.60593	-5.38503	2.2537e-06	9.14678e-05	4.63752	3830564	108147	Atic	5-aminoimidazole-4-carboxamide ribonucleotide formyltransferase/IMP cyclohydrolase	chr1:71623313:71623362:+
ILMN_2751304	0.700485	9.74948	5.38366	2.26432e-06	9.1761e-05	4.63298	2190445	13716	Ell	elongation factor RNA polymerase II	chr8:73116654:73116703:+
ILMN_2684732	-0.46034	9.60951	-5.38221	2.27564e-06	9.20819e-05	4.62817	1400315	72692	Hnrnpll	heterogeneous nuclear ribonucleoprotein L-like	chr17:80431914:80431963:-
ILMN_2622354	0.810143	7.34724	5.37899	2.30098e-06	9.29677e-05	4.61749	4260300	80981	Arl4d	ADP-ribosylation factor-like 4D	chr11:101528907:101528956:+
ILMN_2745305	-0.404956	7.25316	-5.37741	2.31347e-06	9.3168e-05	4.61226	4810739	83396	Glis2	GLIS family zinc finger 2	chr16:4614590:4614639:+
ILMN_2600022	0.612847	7.1921	5.37714	2.31567e-06	9.3168e-05	4.61134	4900224	NA	NA	NA	chr16:33722780:33722829:+
ILMN_1257702	-0.735447	12.4709	-5.37511	2.33187e-06	9.35171e-05	4.60461	3390102	107045	Lars	leucyl-tRNA synthetase	chr18:42362096:42362145:-
ILMN_2689138	0.707813	8.58438	5.37335	2.346e-06	9.39444e-05	4.59879	6270743	217732	Cipc	CLOCK interacting protein, circadian	chr12:88304662:88304711:+
ILMN_2934532	-0.466239	11.4921	-5.37195	2.3573e-06	9.42573e-05	4.59415	7050072	28000	Prpf19	pre-mRNA processing factor 19	chr19:10979865:10979914:+
ILMN_2923463	-0.676044	9.7025	-5.37137	2.36197e-06	9.43043e-05	4.59224	4850079	71819	Kif23	kinesin family member 23	chr9:61767682:61767682:-,chr9:61767452:61767500:-
ILMN_3163572	-0.561885	7.74381	-5.36825	2.38747e-06	9.5182e-05	4.58188	7330189	11513	Adcy7	adenylate cyclase 7	chr8:90852373:90852422:+
ILMN_1233857	-0.982424	10.1103	-5.36495	2.41465e-06	9.61239e-05	4.57095	270379	17219	Mcm6	minichromosome maintenance complex component 6	chr1:130231429:130231478:-
ILMN_2987649	4.66051	9.58472	5.36217	2.43779e-06	9.69021e-05	4.56175	3390280	14941	Gzmd	granzyme D	chr14:56748542:56748591:-
ILMN_2629982	-0.479378	7.79889	-5.36125	2.44557e-06	9.70685e-05	4.55868	1990333	76987	Hdhd2	haloacid dehalogenase-like hydrolase domain containing 2	chr18:77189864:77189913:+
ILMN_2647694	0.687275	7.78525	5.35897	2.46472e-06	9.76855e-05	4.55115	6940156	77866	E130102H24Rik	RIKEN cDNA E130102H24 gene	chr4:101019192:101019241:-
ILMN_1250926	-0.378218	7.92152	-5.35755	2.47684e-06	9.80219e-05	4.54642	7050132	NA	NA	NA	chr13:102285603:102285652:+
ILMN_2909634	0.428509	10.6855	5.35459	2.50212e-06	9.88777e-05	4.53662	4670224	27096	Trappc3	trafficking protein particle complex 3	chr4:125952823:125952872:+
ILMN_2639018	-1.04623	8.47624	-5.35091	2.53393e-06	9.99887e-05	4.52443	4480576	12390	Cav2	caveolin 2	chr6:17231898:17231947:+
ILMN_1241458	0.467377	7.41593	5.34913	2.5494e-06	0.000100452	4.51856	5720594	69710	Arap1	ArfGAP with RhoGAP domain, ankyrin repeat and PH domain 1	chr7:108560954:108561003:+
ILMN_1226316	-0.477198	7.28664	-5.34731	2.56539e-06	0.000100935	4.51253	1230017	83396	Glis2	GLIS family zinc finger 2	chr16:4614417:4614466:+
ILMN_2703267	-0.839021	8.71899	-5.34475	2.58802e-06	0.000101543	4.50405	6510240	18008	Nes	nestin	chr3:87784015:87784064:+
ILMN_1216213	-0.619821	9.41045	-5.34472	2.58835e-06	0.000101543	4.50393	630634	16319	Incenp	inner centromere protein	chr19:9947114:9947163:-
ILMN_1252437	0.518711	9.14491	5.34383	2.59624e-06	0.000101691	4.501	3420528	66753	Erlec1	endoplasmic reticulum lectin 1	chr11:30834690:30834739:-
ILMN_3160574	0.354876	7.30211	5.34345	2.59964e-06	0.000101691	4.49973	50136	320204	Etfbkmt	electron transfer flavoprotein beta subunit lysine methyltransferase	chr6:149099145:149099194:+
ILMN_2597255	-0.600225	7.97209	-5.3379	2.64961e-06	0.000103496	4.48136	2030026	23834	Cdc6	cell division cycle 6	chr11:98782914:98782963:+
ILMN_2971177	0.425776	7.2589	5.33679	2.65977e-06	0.000103743	4.47767	5670612	NA	NA	NA	chr2:31315942:31315991:+
ILMN_1220874	-0.354879	7.41202	-5.31892	2.82786e-06	0.000109823	4.41856	7550669	227094	Nemp2	nuclear envelope integral membrane protein 2	chr1:52707362:52707411:+
ILMN_3138743	-0.582618	8.75291	-5.31827	2.83418e-06	0.000109888	4.4164	5560615	74205	Acsl3	acyl-CoA synthetase long-chain family member 3	chr1:78703059:78703108:+
ILMN_2629582	-1.34443	9.96433	-5.31791	2.83765e-06	0.000109888	4.41523	6130561	18792	Plau	plasminogen activator, urokinase	chr14:21662284:21662333:+
ILMN_2929966	0.34058	6.98211	5.31745	2.84212e-06	0.000109903	4.41371	3120068	100535	Oas1d	2'-5' oligoadenylate synthetase 1D	chr5:121371473:121371522:+
ILMN_2977558	0.569469	7.43452	5.31603	2.85597e-06	0.000110281	4.40902	6180427	13143	Dapk2	death-associated protein kinase 2	chr9:66119970:66120018:+
ILMN_1228568	-0.447257	9.69261	-5.3133	2.88286e-06	0.000111161	4.39998	6520577	272359	Irf2bp1	interferon regulatory factor 2 binding protein 1	chr7:19592030:19592079:+
ILMN_3096750	-0.382604	8.47359	-5.3118	2.8977e-06	0.000111574	4.39503	2340646	72124	Seh1l	SEH1-like (S. cerevisiae	chr18:67949073:67949122:+
ILMN_2612096	-0.418523	7.4136	-5.3092	2.92363e-06	0.000112412	4.38643	5860064	232679	Zc3hc1	zinc finger, C3HC type 1	chr6:30337445:30337494:-
ILMN_2678547	-0.491326	7.83668	-5.30548	2.9612e-06	0.00011355	4.37412	6560543	18777	Lypla1	lysophospholipase 1	chr1:4829487:4829536:+
ILMN_2773012	0.875361	10.7992	5.30544	2.96163e-06	0.00011355	4.37398	5690019	73389	Hbp1	high mobility group box transcription factor 1	chr12:32611595:32611643:-
ILMN_1214571	0.563423	8.47844	5.30457	2.97039e-06	0.000113725	4.37113	360445	235505	Cd109	CD109 antigen	chr9:78562824:78562873:+
ILMN_2616768	-0.623673	7.98895	-5.29524	3.06697e-06	0.000116926	4.34027	5690327	75909	Vmp1	vacuole membrane protein 1	chr11:86476994:86477043:-
ILMN_2828687	-0.472502	9.00203	-5.29463	3.07339e-06	0.000117005	4.33826	2940017	216443	Mars	methionine-tRNA synthetase	chr10:126733929:126733963:-,chr10:126733675:126733689:-
ILMN_2571683	-0.825279	10.3597	-5.29411	3.07886e-06	0.000117049	4.33654	5270592	19205	Ptbp1	polypyrimidine tract binding protein 1	chr10:79326264:79326313:+
ILMN_2960714	0.531752	9.72233	5.29317	3.08873e-06	0.000117259	4.33345	7570315	68262	Agpat4	1-acylglycerol-3-phosphate O-acyltransferase 4 (lysophosphatidic acid acyltransferase, delta)	chr17:12412275:12412324:+
ILMN_1246895	0.577432	11.207	5.29248	3.09609e-06	0.000117374	4.33116	1260463	NA	NA	NA	chr13:46773282:46773331:+
ILMN_2746797	0.455536	8.13514	5.29107	3.11105e-06	0.000117776	4.32651	540112	26386	Hsf4	heat shock transcription factor 4	chr8:107799477:107799526:+
ILMN_1225033	-0.467892	9.65519	-5.28745	3.1499e-06	0.00011908	4.31454	3310358	60315	Myg1	melanocyte proliferating gene 1	chr15:102164690:102164739:+
ILMN_2710354	-0.630289	7.72984	-5.28628	3.16248e-06	0.000119388	4.3107	1850022	11475	Acta2	actin, alpha 2, smooth muscle, aorta	chr19:34326261:34326310:-
ILMN_2701435	0.378188	7.70007	5.28291	3.19923e-06	0.000120439	4.29956	2490427	75099	Lysmd4	LysM, putative peptidoglycan-binding, domain containing 4	chr7:74373078:74373127:+
ILMN_2697390	0.714428	8.46551	5.27994	3.23195e-06	0.000121422	4.28974	2940739	170719	Oxr1	oxidation resistance 1	chr15:41692322:41692371:+
ILMN_2774825	-0.545688	12.0209	-5.27969	3.2347e-06	0.000121422	4.28892	7040259	27041	G3bp1	GTPase activating protein (SH3 domain) binding protein 1	chr11:55314175:55314224:+
ILMN_2631251	0.3883	6.88505	5.27912	3.24098e-06	0.000121422	4.28705	520309	241452	Dhrs9	dehydrogenase/reductase (SDR family) member 9	chr2:69218552:69218601:+
ILMN_2821092	0.384589	11.0597	5.27824	3.25078e-06	0.000121422	4.28414	5900376	56389	Stx5a	syntaxin 5A	chr19:8830084:8830132:+
ILMN_2846776	0.922444	9.47713	5.27803	3.2531e-06	0.000121422	4.28346	2070377	12575	Cdkn1a	cyclin-dependent kinase inhibitor 1A (P21)	chr17:29237186:29237235:+
ILMN_1213616	-0.587209	9.94076	-5.27802	3.25327e-06	0.000121422	4.2834	2320575	17220	Mcm7	minichromosome maintenance complex component 7	chr5:138606292:138606341:-
ILMN_1221895	-0.395345	7.68737	-5.2777	3.2568e-06	0.000121422	4.28236	160068	100609	Nsun5	NOL1/NOP2/Sun domain family, member 5	chr5:135847216:135847265:+
ILMN_1259561	-0.5122	9.8634	-5.27391	3.29931e-06	0.000122838	4.26985	2630647	19072	Prep	prolyl endopeptidase	chr10:44878278:44878327:+
ILMN_2451718	-0.340928	7.08579	-5.27015	3.3421e-06	0.00012426	4.25743	7400739	433256	Acsl5	acyl-CoA synthetase long-chain family member 5	chr19:55328584:55328633:+
ILMN_2641229	0.652792	8.63445	5.26393	3.41394e-06	0.000126756	4.23692	630689	235505	Cd109	CD109 antigen	chr9:78563810:78563859:+
ILMN_1235926	0.542025	8.11865	5.26263	3.42924e-06	0.00012715	4.23261	5560603	320770	A630072M18Rik	RIKEN cDNA A630072M18 gene	chr5:20458555:20458604:+
ILMN_2722024	0.549401	7.56719	5.26021	3.45777e-06	0.0001279	4.22462	6330358	85031	Pla1a	phospholipase A1 member A	chr16:38412187:38412236:-
ILMN_3161878	0.598089	10.2356	5.26011	3.45894e-06	0.0001279	4.2243	5700575	12122	Bid	BH3 interacting domain death agonist	chr6:120843364:120843413:-
ILMN_2417863	0.545404	9.7449	5.25391	3.53305e-06	0.000130462	4.20386	3170204	57783	Tnip1	TNFAIP3 interacting protein 1	chr11:54724621:54724670:-
ILMN_3127335	0.496751	7.07864	5.25197	3.55656e-06	0.000131151	4.19746	3710563	83671	Sytl2	synaptotagmin-like 2	chr7:97558600:97558649:+
ILMN_2717667	1.0943	11.1161	5.25156	3.56158e-06	0.000131157	4.19611	290161	223775	Pim3	proviral integration site 3	chr15:88695927:88695976:+
ILMN_2588650	0.436366	8.62614	5.25028	3.57717e-06	0.000131315	4.19189	2810154	269336	Ccdc32	coiled-coil domain containing 32	chr2:118844215:118844264:-
ILMN_2423196	0.375744	8.07133	5.25028	3.57721e-06	0.000131315	4.19188	6350022	NA	NA	NA	chr2:180721911:180721960:+
ILMN_2499747	-0.562314	9.80408	-5.24968	3.58455e-06	0.000131315	4.18991	7150491	19720	Trim27	tripartite motif-containing 27	chr13:21284099:21284148:+
ILMN_1238654	-0.413303	7.56975	-5.24962	3.5853e-06	0.000131315	4.18971	5910601	70231	Gorasp2	golgi reassembly stacking protein 2	chr2:70514535:70514584:+
ILMN_2608666	0.378366	8.04032	5.24694	3.61828e-06	0.000132344	4.18088	870639	74106	Dcaf6	DDB1 and CUL4 associated factor 6	chr1:167263442:167263491:-
ILMN_2472110	-0.586046	10.5974	-5.24227	3.67648e-06	0.00013401	4.16549	1010608	66154	Tmem14c	transmembrane protein 14C	chr13:41113095:41113144:+
ILMN_2859978	-0.62042	11.4801	-5.2421	3.6787e-06	0.00013401	4.16491	2650678	23971	Papss1	3'-phosphoadenosine 5'-phosphosulfate synthase 1	chr3:131306177:131306226:+
ILMN_1219088	0.556985	10.6398	5.23982	3.70741e-06	0.000134874	4.15742	2230324	52717	Anapc16	anaphase promoting complex subunit 16	chr10:59450678:59450727:-
ILMN_2690976	-0.668456	11.9895	-5.23893	3.71879e-06	0.000135106	4.15446	6860463	12567	Cdk4	cyclin-dependent kinase 4	chr10:126501707:126501756:+
ILMN_1245842	-0.566455	9.37621	-5.23771	3.7343e-06	0.000135487	4.15045	6110292	68106	Nt5c3b	5'-nucleotidase, cytosolic IIIB	chr11:100292507:100292556:-
ILMN_1250882	0.488206	10.6332	5.23577	3.7592e-06	0.000136208	4.14404	5690066	79464	Lias	lipoic acid synthetase	chr5:65800130:65800179:+
ILMN_1231601	0.370015	7.93138	5.23499	3.76923e-06	0.000136388	4.14148	5820767	242126	Slc22a15	solute carrier family 22 (organic anion/cation transporter), member 15	chr3:101662982:101663031:-
ILMN_2440530	0.963804	10.2758	5.23436	3.77736e-06	0.0001365	4.1394	2900402	26949	Vat1	vesicle amine transport 1	chr11:101320320:101320369:-
ILMN_2522884	0.777497	8.21116	5.22822	3.85735e-06	0.000139205	4.1192	1990500	NA	NA	NA	chr1:102120636:102120685:-
ILMN_1244324	-0.55417	10.0038	-5.22619	3.88424e-06	0.000139988	4.1125	360068	15191	Hdgf	hepatoma-derived growth factor	chr3:87718869:87718918:+
ILMN_2850324	0.954491	7.09492	5.2257	3.89072e-06	0.000140035	4.1109	7040176	227631	Sohlh1	spermatogenesis and oogenesis specific basic helix-loop-helix 1	chr2:25698602:25698651:-
ILMN_1223049	0.457489	6.8984	5.22179	3.94305e-06	0.00014173	4.09802	5050494	21961	Tns1	tensin 1	chr1:74038688:74038737:-
ILMN_1245121	-0.396648	7.8169	-5.21856	3.98679e-06	0.000143111	4.08739	6620041	108159	Ubxn8	UBX domain protein 8	chr8:34748956:34749005:-
ILMN_2642985	0.581455	7.79788	5.21737	4.00311e-06	0.000143357	4.08345	6900672	114664	Hsd17b11	hydroxysteroid (17-beta) dehydrogenase 11	chr5:104421856:104421905:-
ILMN_2918987	0.433576	10.5026	5.21729	4.00423e-06	0.000143357	4.08318	5890554	79464	Lias	lipoic acid synthetase	chr5:65800140:65800189:+
ILMN_2420939	-0.732802	8.24755	-5.21635	4.01707e-06	0.000143512	4.0801	1740554	NA	NA	NA	chr4:109338262:109338311:-
ILMN_2445848	-0.610814	7.77685	-5.21619	4.01919e-06	0.000143512	4.07959	4590180	30928	Zbtb18	zinc finger and BTB domain containing 18	chr1:179379334:179379383:+
ILMN_1259379	-0.510745	9.70513	-5.21054	4.09749e-06	0.000146054	4.06099	4210653	72621	Pdzd11	PDZ domain containing 11	chrX:97819237:97819286:-
ILMN_1232901	0.742621	8.19637	5.21028	4.10119e-06	0.000146054	4.06012	1340528	53620	Vamp5	vesicle-associated membrane protein 5	chr6:72320254:72320303:-
ILMN_2443831	-0.352275	6.96776	-5.20854	4.1256e-06	0.00014673	4.0544	4260747	22201	Uba1	ubiquitin-like modifier activating enzyme 1	chrX:20235581:20235630:+
ILMN_2679711	0.55262	9.11233	5.20547	4.16905e-06	0.000148081	4.04431	6840347	67042	Ift27	intraflagellar transport 27	chr15:77990011:77990060:-
ILMN_2936118	0.778009	13.8627	5.20446	4.18347e-06	0.000148398	4.04098	3890398	68193	Rpl24	ribosomal protein L24	chr16:55966506:55966551:+,chr16:55966660:55966662:+
ILMN_2767615	0.623286	7.11897	5.20358	4.19613e-06	0.000148652	4.03807	4200605	11931	Atp1b1	ATPase, Na+/K+ transporting, beta 1 polypeptide	chr1:166367693:166367742:-
ILMN_2773817	0.337907	7.24551	5.20004	4.24716e-06	0.000150263	4.02642	780044	53978	Lpar2	lysophosphatidic acid receptor 2	chr8:72351731:72351780:+
ILMN_2715215	-0.468795	9.4811	-5.1973	4.28706e-06	0.000151476	4.01741	450521	224045	Eif2b5	eukaryotic translation initiation factor 2B, subunit 5 epsilon	chr16:20507138:20507187:+
ILMN_2722081	-0.526197	8.54643	-5.19464	4.32605e-06	0.000152654	4.00868	5690064	12725	Clcn3	chloride channel, voltage-sensitive 3	chr8:63398150:63398199:-
ILMN_1246724	0.497827	7.96039	5.1936	4.34146e-06	0.000152823	4.00525	5310746	74244	Atg7	autophagy related 7	chr6:114809725:114809774:+
ILMN_2700797	-0.505718	10.3532	-5.19204	4.36464e-06	0.000153415	4.00012	110706	19038	Ppic	peptidylprolyl isomerase C	chr18:53566555:53566604:-
ILMN_1224572	-0.443577	7.38523	-5.19077	4.38365e-06	0.00015386	3.99594	870370	72190	2510009E07Rik	RIKEN cDNA 2510009E07 gene	chr16:21649939:21649988:-
ILMN_2671259	-0.754004	10.1628	-5.19043	4.38867e-06	0.00015386	3.99483	1850685	27979	Eif3b	eukaryotic translation initiation factor 3, subunit B	chr5:140916966:140917015:+
ILMN_2538597	-0.670037	9.09194	-5.18695	4.44118e-06	0.000155499	3.98337	2230082	NA	NA	NA	chr11:103578669:103578716:-
ILMN_1246382	-0.70738	8.3197	-5.1854	4.46472e-06	0.000156119	3.97828	1110639	68355	2010204K13Rik	RIKEN cDNA 2010204K13 gene	chrX:7000031:7000080:-
ILMN_1229529	-0.735239	8.54406	-5.18502	4.47045e-06	0.000156119	3.97704	1070097	15490	Hsd17b7	hydroxysteroid (17-beta) dehydrogenase 7	chr1:171879733:171879782:-
ILMN_1213954	1.2462	12.3726	5.18452	4.47808e-06	0.000156184	3.9754	4900519	20393	Sgk1	serum/glucocorticoid regulated kinase 1	chr10:21719378:21719427:+
ILMN_2634248	-0.464512	7.99201	-5.17977	4.55124e-06	0.000158531	3.95979	4150685	56403	Syncrip	synaptotagmin binding, cytoplasmic RNA interacting protein	chr9:88351106:88351155:-
ILMN_1219407	-0.481218	8.49862	-5.17579	4.61348e-06	0.000160389	3.9467	7200048	73420	Ccsap	centriole, cilia and spindle associated protein	chr8:126365202:126365251:-
ILMN_1240289	0.428232	8.21401	5.1756	4.61646e-06	0.000160389	3.94608	3870736	231668	Vsig10	V-set and immunoglobulin domain containing 10	chr5:117804549:117804598:+
ILMN_2513451	1.00226	9.5916	5.1621	4.83384e-06	0.000167516	3.90175	2760528	NA	NA	NA	chr16:20128996:20129045:+
ILMN_2884610	-0.371676	8.24496	-5.16209	4.83397e-06	0.000167516	3.90172	770746	71910	Plpp5	phospholipid phosphatase 5	chr8:26832998:26833047:+
ILMN_1252762	-1.14704	7.87332	-5.16138	4.8458e-06	0.000167711	3.89937	4200170	228775	Trib3	tribbles pseudokinase 3	chr2:152164240:152164289:-
ILMN_1234959	-0.484536	10.2896	-5.15884	4.8879e-06	0.000168951	3.89103	3420095	107823	Whsc1	Wolf-Hirschhorn syndrome candidate 1 (human)	chr5:34240306:34240355:+
ILMN_2430906	0.83372	7.74442	5.15833	4.8964e-06	0.000169029	3.88936	4050037	NA	NA	NA	chr19:23242399:23242448:+
ILMN_1241298	0.762271	7.79783	5.15701	4.91836e-06	0.00016957	3.88505	4210291	15109	Hal	histidine ammonia lyase	chr10:92979172:92979221:+
ILMN_1244857	0.798254	12.1554	5.15623	4.93156e-06	0.000169809	3.88247	610379	14470	Rabac1	Rab acceptor 1 (prenylated)	chr7:25755137:25755186:-
ILMN_2771237	0.69885	7.23915	5.15089	5.02208e-06	0.000172612	3.86494	4200341	16803	Lbp	lipopolysaccharide binding protein	chr2:158157723:158157772:+
ILMN_1259075	0.738146	7.49864	5.15068	5.02573e-06	0.000172612	3.86425	4260609	NA	NA	NA	chr1:166367275:166367324:-
ILMN_1257965	-0.422272	13.8428	-5.14985	5.03987e-06	0.000172878	3.86154	3190685	16828	Ldha	lactate dehydrogenase A	chr7:54110725:54110774:+
ILMN_2693535	-0.558637	9.12627	-5.14523	5.11987e-06	0.000175399	3.84637	7040035	103468	Nup107	nucleoporin 107	chr10:117188416:117188465:-
ILMN_1224768	0.624048	11.3437	5.14437	5.13489e-06	0.000175533	3.84355	4210192	98878	Ehd4	EH-domain containing 4	chr2:119915286:119915335:-
ILMN_1234020	0.518415	7.73415	5.14426	5.13675e-06	0.000175533	3.8432	6400687	68161	A930005H10Rik	RIKEN cDNA A930005H10 gene	chr3:115589133:115589182:-
ILMN_1230396	0.631452	7.64418	5.14254	5.16692e-06	0.000176341	3.83756	380368	78751	Zc3h6	zinc finger CCCH type containing 6	chr2:128844234:128844283:+
ILMN_2616309	0.518822	13.0245	5.13815	5.24478e-06	0.000178772	3.82315	6330309	108705	Pttg1ip	pituitary tumor-transforming 1 interacting protein	chr10:77061338:77061387:+
ILMN_1251170	0.361941	7.4451	5.1354	5.29416e-06	0.000180228	3.81413	7100603	93736	Aff4	AF4/FMR2 family, member 4	chr11:53235091:53235140:+
ILMN_2705361	0.869107	8.93858	5.13449	5.31057e-06	0.000180559	3.81115	3180079	114664	Hsd17b11	hydroxysteroid (17-beta) dehydrogenase 11	chr5:104419489:104419538:-
ILMN_1230485	-1.11717	7.90693	-5.13382	5.32269e-06	0.000180744	3.80895	520647	12978	Csf1r	colony stimulating factor 1 receptor	chr18:61285423:61285472:+
ILMN_2907322	0.395869	9.91349	5.13242	5.34797e-06	0.000181375	3.80439	6980494	74198	Dtx2	deltex 2, E3 ubiquitin ligase	chr5:136508658:136508707:+
ILMN_2940358	0.566241	8.86051	5.12986	5.39492e-06	0.000182738	3.79597	4890129	269623	Rbm48	RNA binding motif protein 48	chr5:3584044:3584093:-
ILMN_2671411	-0.549572	8.90199	-5.12838	5.42208e-06	0.000183428	3.79113	540139	16593	Klc1	kinesin light chain 1	chr12:113032813:113032862:+
ILMN_2601441	0.552382	10.0885	5.12768	5.43494e-06	0.000183633	3.78885	1440142	233103	4931406P16Rik	RIKEN cDNA 4931406P16 gene	chr7:35022118:35022167:-
ILMN_2690077	-0.493535	8.15441	-5.12647	5.45748e-06	0.000184164	3.78486	360435	67203	Nde1	nudE neurodevelopment protein 1	chr16:14191860:14191909:+
ILMN_2695047	0.422018	7.80395	5.12607	5.46483e-06	0.000184182	3.78357	1740059	241274	Pnpla7	patatin-like phospholipase domain containing 7	chr2:24908946:24908995:+
ILMN_2764995	-0.544053	10.3287	-5.12556	5.4744e-06	0.000184275	3.78188	870121	70572	Ipo5	importin 5	chr14:121346753:121346802:+
ILMN_1246038	-0.410873	7.1817	-5.12384	5.50643e-06	0.000185123	3.77626	4040424	240832	Tor1aip2	torsin A interacting protein 2	chr1:157882966:157883015:+
ILMN_1219474	0.563642	7.89231	5.11892	5.59937e-06	0.000187871	3.76015	7160070	234797	6430548M08Rik	RIKEN cDNA 6430548M08 gene	chr8:122689066:122689115:+
ILMN_2896843	-0.714292	8.93911	-5.11865	5.60455e-06	0.000187871	3.75926	4210427	70445	Cd248	CD248 antigen, endosialin	chr19:5070465:5070514:+
ILMN_1257575	0.489476	13.3946	5.11842	5.60903e-06	0.000187871	3.75849	6130669	13010	Cst3	cystatin C	chr2:148698591:148698640:-
ILMN_2686393	-0.725463	8.00317	-5.11513	5.67203e-06	0.000189746	3.74773	2120368	14673	Gna12	guanine nucleotide binding protein, alpha 12	chr5:141236148:141236197:-
ILMN_2672035	-0.474836	7.54738	-5.1141	5.69209e-06	0.000190182	3.74433	6370296	69668	Ccdc115	coiled-coil domain containing 115	chr1:34496124:34496173:-
ILMN_2624135	-0.454202	9.78166	-5.11223	5.72835e-06	0.00019107	3.73822	3840753	69241	Polr2d	polymerase (RNA) II (DNA directed) polypeptide D	chr18:31954964:31955013:+
ILMN_1227510	0.528459	7.35649	5.112	5.73281e-06	0.00019107	3.73747	430128	NA	NA	NA	chr1:137270678:137270727:-
ILMN_1245492	-0.364636	7.87199	-5.11143	5.7439e-06	0.000191204	3.73561	2940189	20182	Rxrb	retinoid X receptor beta	chr17:34174161:34174210:+
ILMN_2510694	0.517542	7.12537	5.1105	5.76223e-06	0.000191578	3.73254	130215	NA	NA	NA	chr1:166367261:166367310:-
ILMN_1215722	-0.606056	7.36553	-5.10831	5.80518e-06	0.000192769	3.72539	5560079	243983	Zdhhc13	zinc finger, DHHC domain containing 13	chr7:56051289:56051338:+
ILMN_2445666	0.351297	7.4099	5.1074	5.82316e-06	0.000193129	3.72241	1170722	233532	Rsf1	remodeling and spacing factor 1	chr7:104840899:104840948:+
ILMN_2663428	-0.728412	7.99471	-5.10684	5.83438e-06	0.000193264	3.72056	6590102	269959	Adamtsl3	ADAMTS-like 3	chr7:89762274:89762323:+
ILMN_2673211	-0.939637	12.1291	-5.10306	5.90974e-06	0.00019552	3.7082	2450477	18643	Pfn1	profilin 1	chr11:70467863:70467912:-
ILMN_2473531	1.17618	9.95952	5.10221	5.92696e-06	0.00019572	3.7054	3060471	18708	Pik3r1	phosphatidylinositol 3-kinase, regulatory subunit, polypeptide 1 (p85 alpha)	chr13:102451073:102451122:-
ILMN_1224116	0.876604	8.23813	5.10164	5.93844e-06	0.00019572	3.70353	6520128	57319	Smpdl3a	sphingomyelin phosphodiesterase, acid-like 3A	chr10:57531217:57531266:+
ILMN_2693976	-0.634757	9.29471	-5.10156	5.93994e-06	0.00019572	3.70329	460497	17975	Ncl	nucleolin	chr1:88246258:88246307:-
ILMN_1232386	0.449334	9.08879	5.10113	5.94865e-06	0.00019572	3.70188	460435	15353	Hmg20b	high mobility group 20B	chr10:80808918:80808967:-
ILMN_2879382	-0.761497	11.5341	-5.10097	5.95199e-06	0.00019572	3.70134	4010088	28077	Med10	mediator complex subunit 10	chr13:69948803:69948852:+
ILMN_3150233	0.376957	9.89761	5.09687	6.03549e-06	0.000198225	3.68792	3800647	27410	Abca3	ATP-binding cassette, sub-family A (ABC1), member 3	chr17:24546946:24546995:+
ILMN_2477243	0.503839	8.63653	5.08981	6.18199e-06	0.000202544	3.66484	4850068	226442	Zfp281	zinc finger protein 281	chr1:138526417:138526466:+
ILMN_2972392	-0.515666	8.93135	-5.08658	6.25016e-06	0.000203964	3.65428	7050121	23897	Hax1	HCLS1 associated X-1	chr3:89801413:89801462:-
ILMN_2638866	-0.455708	7.78856	-5.08653	6.25134e-06	0.000203964	3.6541	5870672	245886	Ankrd27	ankyrin repeat domain 27 (VPS9 domain)	chr7:36421560:36421609:+
ILMN_2790181	-0.967491	9.68778	-5.08633	6.25549e-06	0.000203964	3.65346	7560047	236539	Phgdh	3-phosphoglycerate dehydrogenase	chr3:98143618:98143652:-,chr3:98138567:98138581:-
ILMN_1255530	-0.576728	9.10467	-5.08201	6.3479e-06	0.000206479	3.63934	3890136	76260	Ttc8	tetratricopeptide repeat domain 8	chr12:100220753:100220802:+
ILMN_1250576	0.414891	7.93969	5.07859	6.42206e-06	0.000208389	3.62816	7330228	72747	Ttc39c	tetratricopeptide repeat domain 39C	chr18:12891513:12891562:+
ILMN_2680648	-0.436271	7.19711	-5.07578	6.48362e-06	0.000209883	3.61897	4200692	70472	Atad2	ATPase family, AAA domain containing 2	chr15:57931357:57931406:-
ILMN_2985282	0.661407	9.06136	5.07456	6.51059e-06	0.000210504	3.61498	2690717	23986	Eci2	enoyl-Coenzyme A delta isomerase 2	chr13:35070519:35070560:-,chr13:35069928:35069935:-
ILMN_2596117	0.436281	11.8946	5.07322	6.54017e-06	0.000211208	3.61061	6450291	330171	Kctd10	potassium channel tetramerisation domain containing 10	chr5:114813683:114813732:-
ILMN_2646230	-0.539795	8.92829	-5.07159	6.57655e-06	0.000212129	3.60528	6060497	65111	Dap3	death associated protein 3	chr3:88737489:88737538:-
ILMN_1215135	-0.439196	7.26192	-5.0709	6.59197e-06	0.000212373	3.60302	50431	13864	Nr2f6	nuclear receptor subfamily 2, group F, member 6	chr8:73905066:73905115:-
ILMN_1227209	-0.450571	8.12268	-5.06842	6.64769e-06	0.000213669	3.59492	6180296	68927	Ptcd2	pentatricopeptide repeat domain 2	chr13:100106663:100106712:-
ILMN_2797642	-0.541421	9.88085	-5.06841	6.64801e-06	0.000213669	3.59487	6200367	215387	Ncaph	non-SMC condensin I complex, subunit H	chr2:126929793:126929842:-
ILMN_3046846	-0.823573	11.4136	-5.06557	6.71241e-06	0.000215483	3.58559	5290577	78294	Rps27a	ribosomal protein S27A	chr11:29447748:29447797:-
ILMN_2692315	0.850001	9.5891	5.05808	6.88512e-06	0.000220765	3.56114	6250148	319446	Dpep2	dipeptidase 2	chr8:108509358:108509407:-
ILMN_2639819	0.531419	9.61809	5.05264	7.01345e-06	0.000224613	3.54337	7000333	54399	Bet1l	Bet1 golgi vesicular membrane trafficking protein like	chr7:148039496:148039545:-
ILMN_3133522	0.709163	9.07901	5.05171	7.03558e-06	0.000225055	3.54033	2320537	53892	Ppm1d	protein phosphatase 1D magnesium-dependent, delta isoform	chr11:85160363:85160412:+
ILMN_2677712	-0.647287	9.60061	-5.049	7.10052e-06	0.000226864	3.53149	1570398	11844	Arf5	ADP-ribosylation factor 5	chr6:28374302:28374351:+
ILMN_2892441	0.874415	8.66867	5.0486	7.11e-06	0.000226899	3.53021	360348	14860	Gsta4	glutathione S-transferase, alpha 4	chr9:78056899:78056948:+
ILMN_1222816	0.353288	7.26708	5.04483	7.2017e-06	0.000229554	3.51788	2650408	NA	NA	NA	chr6:83753877:83753926:+
ILMN_2851251	-0.581442	8.84501	-5.04358	7.23222e-06	0.000230255	3.51381	50609	52009	Hn1l	hematological and neurological expressed 1-like	chr17:25079967:25080016:-
ILMN_2421046	-0.546901	8.94992	-5.03872	7.35231e-06	0.000233529	3.49796	6290309	69482	Nup35	nucleoporin 35	chr2:80493066:80493115:+
ILMN_1220121	-0.693964	10.8864	-5.03751	7.38244e-06	0.000234211	3.49402	3840523	71819	Kif23	kinesin family member 23	chr9:61765324:61765373:-
ILMN_2695412	0.797889	7.72082	5.03651	7.40752e-06	0.000234731	3.49076	4390576	209387	Trim30d	tripartite motif-containing 30D	chr7:111620502:111620551:-
ILMN_1215644	0.38872	7.60938	5.036	7.42038e-06	0.000234863	3.48909	4230010	13666	Eif2ak3	eukaryotic translation initiation factor 2 alpha kinase 3	chr6:70855144:70855193:+
ILMN_2650902	0.399664	7.24267	5.03285	7.5001e-06	0.000237108	3.47881	5700196	103844	Inca1	inhibitor of CDK, cyclin A1 interacting protein 1	chr11:70502492:70502541:-
ILMN_2660028	0.505731	8.54816	5.03239	7.51166e-06	0.000237196	3.47733	4490414	75565	Sgf29	SAGA complex associated factor 29	chr7:133816183:133816232:+
ILMN_2799361	0.429036	8.07363	5.0313	7.53949e-06	0.000237797	3.47377	1780091	57783	Tnip1	TNFAIP3 interacting protein 1	chr11:54724537:54724586:-
ILMN_2733793	-1.25842	8.7564	-5.02993	7.57461e-06	0.000238627	3.46929	2480725	12721	Coro1a	coronin, actin binding protein 1A	chr7:133845556:133845605:-
ILMN_2700550	-0.566203	8.88346	-5.02838	7.61459e-06	0.000239607	3.46423	6250437	320209	Ddx11	DEAD/H (Asp-Glu-Ala-Asp/His) box helicase 11	chr17:66500635:66500684:+
ILMN_2864913	0.50933	8.20798	5.0256	7.68645e-06	0.000241587	3.45519	4040736	226861	Hhat	hedgehog acyltransferase	chr1:194336958:194337007:-
ILMN_3126697	-0.67054	9.17993	-5.02393	7.73018e-06	0.000242679	3.44973	3800274	20482	Skil	SKI-like	chr3:31021112:31021161:+
ILMN_2630739	0.441709	7.18514	5.02316	7.75029e-06	0.000243028	3.44723	6620386	NA	NA	NA	chr15:66455329:66455378:+
ILMN_3127739	-0.523702	7.57695	-5.01668	7.92228e-06	0.000248134	3.42612	4040377	107701	Sf3b4	splicing factor 3b, subunit 4	chr3:95976956:95977005:+
ILMN_2658914	-0.454866	7.52424	-5.01405	7.99319e-06	0.000250065	3.41754	1050278	331623	Bend3	BEN domain containing 3	chr10:43234172:43234221:+
ILMN_1237216	-0.788496	12.2947	-5.01119	8.07096e-06	0.000252206	3.40823	770403	15331	Hmgn2	high mobility group nucleosomal binding domain 2	chr4:133521180:133521229:-
ILMN_1231814	1.49459	9.36722	5.00421	8.26382e-06	0.000257388	3.38551	1690768	20304	Ccl5	chemokine (C-C motif) ligand 5	chr11:83339451:83339500:-
ILMN_1214179	0.703398	8.63306	5.00416	8.26536e-06	0.000257388	3.38533	6250092	53892	Ppm1d	protein phosphatase 1D magnesium-dependent, delta isoform	chr11:85160263:85160312:+
ILMN_2416791	0.50325	8.75327	5.00182	8.33107e-06	0.000259135	3.37771	6270270	229285	Spg20	spastic paraplegia 20, spartin (Troyer syndrome) homolog (human)	chr3:54940974:54941023:+
ILMN_2525491	-1.171	10.2595	-4.99927	8.40311e-06	0.000260776	3.36943	4480414	NA	NA	NA	chr12:21423365:21423366:-,chr12:21422946:21422992:-
ILMN_3114641	1.14334	10.2779	4.99827	8.43175e-06	0.000261365	3.36616	5050731	18708	Pik3r1	phosphatidylinositol 3-kinase, regulatory subunit, polypeptide 1 (p85 alpha)	chr13:102451040:102451089:-
ILMN_2602089	0.44181	7.0668	4.99719	8.4624e-06	0.000261365	3.36267	6370309	241452	Dhrs9	dehydrogenase/reductase (SDR family) member 9	chr2:69240977:69241026:+
ILMN_2604643	-0.340273	8.62233	-4.9971	8.46523e-06	0.000261365	3.36235	6380500	27368	Tbl2	transducin (beta)-like 2	chr5:135638321:135638370:+
ILMN_2713471	-0.444954	9.93835	-4.99708	8.46567e-06	0.000261365	3.3623	6580273	59052	Mettl9	methyltransferase like 9	chr7:128200832:128200881:+
ILMN_3142235	-0.694205	11.5235	-4.99691	8.47044e-06	0.000261365	3.36175	830095	110809	Srsf1	serine/arginine-rich splicing factor 1	chr11:87864583:87864632:+
ILMN_2465338	-0.467661	9.44423	-4.99307	8.5813e-06	0.000264484	3.34925	2600121	78928	Pigt	phosphatidylinositol glycan anchor biosynthesis, class T	chr2:164333659:164333708:+
ILMN_2678200	-0.537844	13.3794	-4.99161	8.62373e-06	0.000265489	3.3445	1230632	353172	Gars	glycyl-tRNA synthetase	chr6:55029412:55029461:+
ILMN_2987863	1.25934	9.07295	4.98553	8.80285e-06	0.000270695	3.32473	5900497	18627	Per2	period circadian clock 2	chr1:93312785:93312834:-
ILMN_1231168	0.366206	6.99104	4.98325	8.87115e-06	0.000272485	3.3173	4900450	NA	NA	NA	chr11:115882756:115882805:-
ILMN_1238739	0.351828	7.77371	4.98238	8.89701e-06	0.000272969	3.3145	1510709	NA	NA	NA	chr14:65428129:65428178:+
ILMN_2815626	0.540343	9.19016	4.97733	9.05043e-06	0.000277048	3.29805	6380349	18483	Palm	paralemmin	chr10:79283446:79283495:+
ILMN_2594419	-0.345765	7.30057	-4.9727	9.19307e-06	0.000281096	3.28302	1090468	67903	Gipc1	GIPC PDZ domain containing family, member 1	chr8:86185089:86185138:+
ILMN_1230357	0.471468	10.1435	4.97231	9.2052e-06	0.000281149	3.28175	1710239	16438	Itpr1	inositol 1,4,5-trisphosphate receptor 1	chr6:108500963:108501012:+
ILMN_2633872	-0.476673	7.36437	-4.97088	9.2496e-06	0.000282186	3.27712	1450431	234854	Cdk10	cyclin-dependent kinase 10	chr8:125750269:125750318:+
ILMN_2685879	0.439598	7.20019	4.97017	9.27209e-06	0.000282553	3.27478	2970470	78558	Htra3	HtrA serine peptidase 3	chr5:36006618:36006667:-
ILMN_2622915	-0.838188	7.96486	-4.96956	9.29121e-06	0.000282817	3.2728	3170414	108052	Slc14a1	solute carrier family 14 (urea transporter), member 1	chr18:78299112:78299161:-
ILMN_2984332	0.645736	7.56862	4.9676	9.35272e-06	0.000284268	3.26646	5420577	15109	Hal	histidine ammonia lyase	chr10:92979115:92979164:+
ILMN_1243895	0.398227	7.21245	4.96731	9.36191e-06	0.000284268	3.26551	5720091	NA	NA	NA	chr15:100444885:100444934:-
ILMN_1255438	0.611184	9.75736	4.96704	9.37045e-06	0.000284268	3.26464	6380193	223978	Cpped1	calcineurin-like phosphoesterase domain containing 1	chr16:11803871:11803920:-
ILMN_2608229	-0.755498	8.07648	-4.96499	9.43565e-06	0.000285856	3.25797	3830400	110109	Nop2	NOP2 nucleolar protein	chr6:125089691:125089740:+
ILMN_2759079	0.526963	9.6867	4.96473	9.44394e-06	0.000285856	3.25712	4490309	19012	Plpp1	phospholipid phosphatase 1	chr13:113657735:113657784:+
ILMN_2710274	0.648276	9.54441	4.96368	9.47759e-06	0.000286446	3.2537	4220102	65962	Slc9a3r2	solute carrier family 9 (sodium/hydrogen exchanger), member 3 regulator 2	chr17:24776248:24776297:-
ILMN_1230697	0.544416	9.86275	4.96313	9.49521e-06	0.000286446	3.25192	460242	NA	NA	NA	chr17:3258158:3258207:+
ILMN_2692316	0.868088	9.85709	4.96279	9.50593e-06	0.00028645	3.25083	7150333	319446	Dpep2	dipeptidase 2	chr8:108509356:108509405:-
ILMN_2774537	1.08248	10.6563	4.95756	9.67525e-06	0.000291227	3.23386	7650273	50708	Hist1h1c	histone cluster 1, H1c	chr13:23832072:23832121:+
ILMN_1226703	0.427399	7.84197	4.95713	9.68955e-06	0.000291333	3.23244	1980609	78797	Ndor1	NADPH dependent diflavin oxidoreductase 1	chr2:25100549:25100598:-
ILMN_2710112	0.60685	12.2173	4.95651	9.70973e-06	0.000291379	3.23044	4290762	14470	Rabac1	Rab acceptor 1 (prenylated)	chr7:25756798:25756847:-
ILMN_1247592	0.648381	12.1959	4.95642	9.71262e-06	0.000291379	3.23015	1940722	12362	Casp1	caspase 1	chr9:5306714:5306763:+
ILMN_2718645	0.397221	9.59183	4.95455	9.77434e-06	0.000292905	3.22406	4040484	269593	Luzp1	leucine zipper protein 1	chr4:136104922:136104971:+
ILMN_1247053	0.346481	7.76392	4.95298	9.82614e-06	0.000294131	3.21898	240682	268445	Ankrd13b	ankyrin repeat domain 13b	chr11:77284184:77284233:-
ILMN_2590771	-0.498946	7.75257	-4.95239	9.84578e-06	0.000294393	3.21706	5270603	106840	Unc119b	unc-119 lipid binding chaperone B	chr5:115573917:115573966:-
ILMN_2719473	-0.706741	8.67609	-4.95185	9.8637e-06	0.000294415	3.21531	1340041	66929	Asf1b	anti-silencing function 1B histone chaperone	chr8:86493284:86493333:+
ILMN_2435584	-0.574503	8.52086	-4.95171	9.8683e-06	0.000294415	3.21486	2450474	22003	Tpm1	tropomyosin 1, alpha	chr9:66877492:66877535:-
ILMN_2430374	-1.00152	11.7532	-4.9493	9.94898e-06	0.000296495	3.20703	6250022	22201	Uba1	ubiquitin-like modifier activating enzyme 1	chrX:20259260:20259309:+
ILMN_1229985	0.382522	10.9488	4.94686	1.00313e-05	0.000298619	3.19911	4250180	75914	Exoc6b	exocyst complex component 6B	chr6:84568495:84568544:-
ILMN_2929221	-0.417052	9.67395	-4.94199	1.01975e-05	0.000303233	3.18331	1690017	54394	Crlf3	cytokine receptor-like factor 3	chr11:79860355:79860404:-
ILMN_1239601	-0.587024	7.81366	-4.94067	1.02429e-05	0.000304248	3.17904	160239	17855	Mvk	mevalonate kinase	chr5:114905416:114905465:+
ILMN_2614531	-0.68054	8.00245	-4.93664	1.0383e-05	0.000307733	3.16598	940327	84004	Mcam	melanoma cell adhesion molecule	chr9:43950601:43950650:+
ILMN_2763867	0.356598	9.29985	4.93377	1.0484e-05	0.000310385	3.15668	5690239	216344	Rab21	RAB21, member RAS oncogene family	chr10:114727107:114727156:-
ILMN_3160787	-0.56077	10.8662	-4.93192	1.05497e-05	0.00031199	3.15067	1240739	50995	Uba2	ubiquitin-like modifier activating enzyme 2	chr7:34926203:34926252:-
ILMN_2679885	0.579488	9.80839	4.92965	1.06309e-05	0.000314046	3.1433	60600	56738	Mocs1	molybdenum cofactor synthesis 1	chr17:49594653:49594702:+
ILMN_1259754	-0.830007	8.74011	-4.92526	1.07893e-05	0.000318378	3.12908	4780373	19822	Rnf4	ring finger protein 4	chr5:34694508:34694557:+
ILMN_2709820	0.355746	8.76522	4.92274	1.08814e-05	0.000320396	3.12091	5890301	74198	Dtx2	deltex 2, E3 ubiquitin ligase	chr5:136508575:136508624:+
ILMN_1250942	-0.565263	7.56734	-4.92152	1.09263e-05	0.000321173	3.11695	3870112	12566	Cdk2	cyclin-dependent kinase 2	chr10:128138434:128138483:-
ILMN_1218312	-0.46322	9.52863	-4.92137	1.09315e-05	0.000321173	3.11649	3180438	72080	Sapcd2	suppressor APC domain containing 2	chr2:25232136:25232185:+
ILMN_1241857	-0.753956	12.4002	-4.91784	1.10623e-05	0.000324662	3.10506	1110273	53605	Nap1l1	nucleosome assembly protein 1-like 1	chr10:110933278:110933327:+
ILMN_1242183	0.817956	7.11557	4.91063	1.13344e-05	0.000332286	3.08171	1050050	227631	Sohlh1	spermatogenesis and oogenesis specific basic helix-loop-helix 1	chr2:25698601:25698650:-
ILMN_2685392	-1.1907	8.67372	-4.90983	1.13652e-05	0.000332828	3.0791	1240646	12774	Ccr5	chemokine (C-C motif) receptor 5	chr9:124040508:124040557:+
ILMN_1216015	-0.452363	7.59078	-4.90836	1.14216e-05	0.000334118	3.07435	670196	69080	Gmppa	GDP-mannose pyrophosphorylase A	chr1:75433535:75433584:+
ILMN_2740646	0.391714	9.48355	4.89827	1.1816e-05	0.000344909	3.04172	3830164	66989	Kctd20	potassium channel tetramerisation domain containing 20	chr17:29104601:29104650:+
ILMN_1233987	0.96217	10.092	4.89641	1.18904e-05	0.000346708	3.03569	4560731	NA	NA	NA	chr6:38637645:38637694:-
ILMN_2499746	-0.485586	9.48249	-4.89438	1.19718e-05	0.000348705	3.02913	6760343	19720	Trim27	tripartite motif-containing 27	chr13:21284098:21284147:+
ILMN_1244514	-0.403247	8.08611	-4.89378	1.1996e-05	0.000349032	3.0272	6350687	NA	NA	NA	chr3:68424920:68424969:+
ILMN_2469190	0.933176	8.13649	4.88687	1.22783e-05	0.000356862	3.00484	5810193	NA	NA	NA	chr2:6527523:6527572:-
ILMN_2648669	1.66875	11.7376	4.88634	1.23002e-05	0.000357116	3.00313	4670228	93695	Gpnmb	glycoprotein (transmembrane) nmb	chr6:49006694:49006743:+
ILMN_2620799	0.366073	7.61405	4.88474	1.23664e-05	0.000358653	2.99797	630327	329727	Dennd2c	DENN/MADD domain containing 2C	chr3:102973452:102973501:+
ILMN_1216469	0.434007	7.14597	4.88141	1.25057e-05	0.000362304	2.98721	2570608	16497	Kcnab1	potassium voltage-gated channel, shaker-related subfamily, beta member 1	chr3:65181596:65181645:+
ILMN_2453954	-0.42113	9.79399	-4.87939	1.25909e-05	0.000364382	2.98069	6280386	239796	Mb21d2	Mab-21 domain containing 2	chr16:28826465:28826514:-
ILMN_3161617	-0.353946	8.32983	-4.87712	1.26875e-05	0.000366784	2.97334	1940020	211651	Fancd2	Fanconi anemia, complementation group D2	chr6:113546080:113546129:+
ILMN_2929896	-0.663288	11.2017	-4.87444	1.28023e-05	0.000369707	2.96469	2900300	52033	Pbk	PDZ binding kinase	chr14:66436485:66436534:+
ILMN_1251071	0.627522	8.44916	4.87403	1.28202e-05	0.000369828	2.96335	2490603	383295	Ypel5	yippee-like 5 (Drosophila)	chr17:73199696:73199745:+
ILMN_2830811	0.501594	7.10349	4.87325	1.28535e-05	0.000370395	2.96086	2680553	56711	Plag1	pleiomorphic adenoma gene 1	chr4:3829766:3829815:-
ILMN_2428963	-0.551615	7.72275	-4.87178	1.29174e-05	0.000371213	2.95609	1510605	170750	Xpnpep1	X-prolyl aminopeptidase (aminopeptidase P) 1, soluble	chr19:53086701:53086750:-
ILMN_2945275	0.552306	7.9802	4.87171	1.29205e-05	0.000371213	2.95586	4780411	229700	Rbm15	RNA binding motif protein 15	chr3:107133178:107133227:-
ILMN_2792868	0.614345	12.1268	4.87165	1.29231e-05	0.000371213	2.95567	4010446	233016	Blvrb	biliverdin reductase B (flavin reductase (NADPH))	chr7:28250813:28250862:+
ILMN_2904961	-0.513463	11.625	-4.86953	1.30155e-05	0.00037347	2.94882	460474	66357	Ostc	oligosaccharyltransferase complex subunit (non-catalytic)	chr3:130406248:130406297:-
ILMN_2777696	-1.05271	9.85789	-4.86772	1.3095e-05	0.000375354	2.94297	7400612	26912	Gcat	glycine C-acetyltransferase (2-amino-3-ketobutyrate-coenzyme A ligase)	chr15:78867820:78867869:+
ILMN_2883267	-0.484577	8.05789	-4.86686	1.31329e-05	0.000376042	2.9402	7200767	66725	Lrrk2	leucine-rich repeat kinase 2	chr15:91642693:91642742:+
ILMN_2630593	-0.587752	9.37966	-4.86383	1.32672e-05	0.000379084	2.93042	6350326	13726	Emd	emerin	chrX:71500581:71500630:+
ILMN_2706882	-0.434428	7.71981	-4.86328	1.32918e-05	0.000379385	2.92864	6480333	60364	Donson	downstream neighbor of SON	chr16:91681418:91681467:-
ILMN_2444411	0.753325	7.30032	4.86281	1.33126e-05	0.000379577	2.92714	1690059	81877	Tnxb	tenascin XB	chr17:34855921:34855924:+,chr17:34856006:34856051:+
ILMN_2620336	0.554107	9.87436	4.85965	1.34546e-05	0.000382584	2.91695	1230747	64143	Ralb	v-ral simian leukemia viral oncogene B	chr1:121367008:121367057:-
ILMN_2467578	-0.594027	9.12266	-4.85952	1.34605e-05	0.000382584	2.91653	2490445	654795	Sdr39u1	short chain dehydrogenase/reductase family 39U, member 1	chr14:56518057:56518106:-
ILMN_2846194	0.591291	6.99576	4.85893	1.34873e-05	0.000382943	2.91462	7150161	52430	Echdc2	enoyl Coenzyme A hydratase domain containing 2	chr4:107851661:107851710:+
ILMN_2428388	-0.457088	7.96144	-4.85717	1.35674e-05	0.000384814	2.90893	1770754	241627	Wdr76	WD repeat domain 76	chr2:121370436:121370485:+
ILMN_2761594	0.82735	8.27763	4.85505	1.36644e-05	0.000386856	2.90209	6980576	12696	Cirbp	cold inducible RNA binding protein	chr10:79634114:79634163:+
ILMN_1247327	-0.407806	7.38218	-4.85497	1.36681e-05	0.000386856	2.90183	4860037	217218	Atxn7l3	ataxin 7-like 3	chr11:102151809:102151858:-
ILMN_2801652	0.32865	7.52938	4.85119	1.38427e-05	0.00039098	2.88964	5810593	NA	NA	NA	chr11:77971038:77971087:-
ILMN_2694038	-0.737568	8.25488	-4.8491	1.394e-05	0.000393317	2.88291	7100328	68671	Pcyt2	phosphate cytidylyltransferase 2, ethanolamine	chr11:120472205:120472254:-
ILMN_2594718	-0.420494	9.12866	-4.84489	1.41386e-05	0.000398505	2.86932	5900653	11491	Adam17	a disintegrin and metallopeptidase domain 17	chr12:21329563:21329612:-
ILMN_2434853	-0.751913	12.2636	-4.84337	1.42109e-05	0.00039971	2.86442	4540195	NA	NA	NA	chrM:3933:3982:+
ILMN_2685393	-1.34019	8.97145	-4.83802	1.44683e-05	0.00040609	2.84719	1780324	12774	Ccr5	chemokine (C-C motif) receptor 5	chr9:124040506:124040555:+
ILMN_1220051	-0.800559	9.30896	-4.83772	1.44828e-05	0.00040609	2.84622	6100286	21917	Tmpo	thymopoietin	chr10:90615432:90615481:-
ILMN_1241561	0.424365	8.2421	4.83608	1.45627e-05	0.000407907	2.84094	4610390	67590	Tctn3	tectonic family member 3	chr19:40670998:40671047:-
ILMN_2605935	0.445619	8.3357	4.83377	1.46761e-05	0.000409816	2.83349	1770156	NA	NA	NA	chr18:38487488:38487537:-
ILMN_2919433	-0.452909	9.53074	-4.83372	1.46784e-05	0.000409816	2.83334	3400754	12544	Cdc45	cell division cycle 45	chr16:18785170:18785219:-
ILMN_3114365	-0.544121	10.755	-4.83358	1.46854e-05	0.000409816	2.83288	2510593	27366	Txnl4a	thioredoxin-like 4A	chr18:80403934:80403983:+
ILMN_3123473	-0.7378	10.1138	-4.83345	1.46915e-05	0.000409816	2.83248	4150168	56454	Aldh18a1	aldehyde dehydrogenase 18 family, member A1	chr19:40624938:40624987:-
ILMN_2428113	0.491466	9.76087	4.83218	1.47545e-05	0.00041115	2.82837	6590369	108100	Baiap2	brain-specific angiogenesis inhibitor 1-associated protein 2	chr11:119867792:119867841:+
ILMN_2799596	0.733069	9.20431	4.83059	1.48334e-05	0.000412922	2.82325	1070156	106639	Vmac	vimentin-type intermediate filament associated coiled-coil protein	chr17:56853658:56853707:-
ILMN_2772248	-0.638824	11.529	-4.82998	1.48635e-05	0.000413333	2.82131	7210561	12336	Capns1	calpain, small subunit 1	chr7:30975507:30975556:-
ILMN_2630018	0.495933	7.8194	4.8294	1.48928e-05	0.000413724	2.81942	1230403	54484	Mkrn1	makorin, ring finger protein, 1	chr6:39348052:39348101:-
ILMN_1245448	-0.389094	7.65094	-4.82538	1.50949e-05	0.000418477	2.80648	4280338	218973	Wdhd1	WD repeat and HMG-box DNA binding protein 1	chr14:47861410:47861459:-
ILMN_1238412	-0.524106	8.86013	-4.82399	1.51654e-05	0.000420001	2.802	6200468	NA	NA	NA	chr11:60601812:60601861:-
ILMN_2993334	0.781688	9.28091	4.8226	1.52362e-05	0.000421432	2.79753	1660685	72287	Plekhf1	pleckstrin homology domain containing, family F (with FYVE domain) member 1	chr7:39005922:39005969:-
ILMN_2915166	0.836058	9.2198	4.82236	1.52483e-05	0.000421432	2.79677	6560246	70020	Ino80b	INO80 complex subunit B	chr6:83071865:83071914:-
ILMN_1255731	0.914105	8.85267	4.82098	1.53193e-05	0.000422963	2.79231	2750239	474332	Dnm3os	dynamin 3, opposite strand	chr1:164152834:164152883:+
ILMN_2641613	-0.78482	8.2114	-4.81949	1.53958e-05	0.000424641	2.78752	3170358	20588	Smarcc1	SWI/SNF related, matrix associated, actin dependent regulator of chromatin, subfamily c, member 1	chr9:110141733:110141782:+
ILMN_2657141	0.346482	8.23675	4.81823	1.54608e-05	0.000426001	2.78348	3060440	20930	Surf1	surfeit gene 1	chr2:26770964:26771013:-
ILMN_2841032	0.352626	8.4375	4.81515	1.56212e-05	0.00042998	2.77357	610121	67769	Gpatch2	G patch domain containing 2	chr1:189175118:189175167:+
ILMN_1219278	-0.40278	7.2985	-4.81332	1.57176e-05	0.000432195	2.76766	130195	NA	NA	NA	chr7:51502731:51502780:+
ILMN_1245548	-0.424394	10.0465	-4.81262	1.57545e-05	0.000432767	2.76541	5870167	19173	Psmb5	proteasome (prosome, macropain) subunit, beta type 5	chr14:55235612:55235639:-
ILMN_2684234	0.521576	8.56312	4.80965	1.59118e-05	0.000436645	2.75587	6290338	21898	Tlr4	toll-like receptor 4	chr4:66503505:66503553:+
ILMN_2739128	-0.349877	7.70203	-4.8037	1.62322e-05	0.000444985	2.73674	1440538	68796	Tmem214	transmembrane protein 214	chr5:31178186:31178235:+
ILMN_2777722	0.415379	8.05315	4.80125	1.6366e-05	0.000447745	2.72886	4260066	75605	Kdm5b	lysine (K)-specific demethylase 5B	chr1:136529186:136529235:+
ILMN_2749958	0.73724	10.0462	4.80056	1.64036e-05	0.000448321	2.72665	1190377	223753	Cerk	ceramide kinase	chr15:85969608:85969657:-
ILMN_1253522	0.551938	7.39687	4.79997	1.64362e-05	0.000448758	2.72475	3520379	72603	2700033N17Rik	RIKEN cDNA 2700033N17 gene	chr2:115892265:115892314:-
ILMN_2687745	1.33399	9.97862	4.79887	1.6497e-05	0.000449963	2.7212	2900730	66853	Pnpla2	patatin-like phospholipase domain containing 2	chr7:148645834:148645883:+
ILMN_1230799	-0.441815	9.41522	-4.79786	1.65524e-05	0.000451019	2.71798	3710717	117198	Ivns1abp	influenza virus NS1A binding protein	chr1:153211447:153211496:+
ILMN_2711112	-0.680697	7.98694	-4.7955	1.66842e-05	0.000454152	2.71037	4280047	20419	Shcbp1	Shc SH2-domain binding protein 1	chr8:4767934:4767983:-
ILMN_1220198	0.512736	9.20164	4.79504	1.67094e-05	0.00045438	2.70892	5420538	108927	Lhfp	lipoma HMGIC fusion partner	chr3:53065414:53065463:+
ILMN_2689540	0.487991	8.56244	4.79366	1.6787e-05	0.000456031	2.70448	3180754	67131	Acbd4	acyl-Coenzyme A binding domain containing 4	chr11:102973323:102973372:+
ILMN_2659317	-0.479664	8.31128	-4.78953	1.70208e-05	0.000461451	2.6912	2710703	230098	Arhgef39	Rho guanine nucleotide exchange factor (GEF) 39	chr4:43509287:43509336:-
ILMN_2949844	0.493735	8.23397	4.78907	1.70468e-05	0.000461451	2.68974	6840070	80911	Acox3	acyl-Coenzyme A oxidase 3, pristanoyl	chr5:35956166:35956215:+
ILMN_1238912	0.455211	9.51884	4.78893	1.70548e-05	0.000461451	2.68929	7650673	68115	9430016H08Rik	RIKEN cDNA 9430016H08 gene	chr1:57470155:57470204:+
ILMN_2756041	-0.458151	13.4726	-4.7879	1.71137e-05	0.000462582	2.68598	3780291	18746	Pkm	pyruvate kinase, muscle	chr9:59526874:59526923:+
ILMN_1227126	-0.333859	7.53466	-4.78741	1.71416e-05	0.000462876	2.68441	4060736	19054	Ppp2r3d	protein phosphatase 2 (formerly 2A), regulatory subunit B'', delta	chr9_random:52827:52876:-
ILMN_2595408	0.442391	8.77137	4.7855	1.72516e-05	0.00046538	2.67827	1030270	18805	Pld1	phospholipase D1	chr3:28031772:28031821:+
ILMN_2653735	0.543591	9.02192	4.78263	1.74182e-05	0.000469405	2.66905	5290402	66753	Erlec1	endoplasmic reticulum lectin 1	chr11:30834691:30834740:-
ILMN_2592321	0.756758	8.75454	4.78131	1.74949e-05	0.000471003	2.66483	4040025	12554	Cdh13	cadherin 13	chr8:121836613:121836635:+,chr8:121837873:121837899:+
ILMN_1225039	-0.342394	7.23068	-4.77836	1.76686e-05	0.000475206	2.65535	4150747	NA	NA	NA	chr9:42060056:42060105:-
ILMN_2730498	-0.708713	9.8192	-4.77704	1.77468e-05	0.000476835	2.65111	3370110	17192	Mbd3	methyl-CpG binding domain protein 3	chr10:79856679:79856728:-
ILMN_2953277	-0.764011	8.90359	-4.77503	1.78667e-05	0.00047958	2.64465	2690400	433182	Eno1b	enolase 1B, retrotransposed	chr4:149622198:149622228:+,chr4:149622595:149622613:+
ILMN_1241225	-0.525984	9.66806	-4.77458	1.78932e-05	0.000479815	2.64323	3190048	320685	Dctd	dCMP deaminase	chr8:49226709:49226758:+
ILMN_1250752	-0.54558	9.07679	-4.77378	1.79413e-05	0.000480628	2.64065	1850037	NA	NA	NA	chr9:61770918:61770967:-
ILMN_2907285	1.17518	10.8844	4.77282	1.79988e-05	0.00048169	2.63758	4610327	66809	Krt20	keratin 20	chr11:99289938:99289987:-
ILMN_2603699	-0.701079	10.4857	-4.77062	1.8132e-05	0.000484743	2.63051	2810612	11799	Birc5	baculoviral IAP repeat-containing 5	chr11:117710773:117710775:+,chr11:117711068:117711114:+
ILMN_1251301	0.516137	8.3555	4.77031	1.81503e-05	0.000484743	2.62954	2970273	74764	Klc4	kinesin light chain 4	chr17:46767736:46767785:-
ILMN_2710353	-0.506053	7.5346	-4.77005	1.81667e-05	0.000484743	2.62867	3130136	11475	Acta2	actin, alpha 2, smooth muscle, aorta	chr19:34326262:34326311:-
ILMN_2717613	-0.661209	9.66799	-4.76886	1.82389e-05	0.00048619	2.62487	1740039	12566	Cdk2	cyclin-dependent kinase 2	chr10:128135527:128135576:-
ILMN_2679464	-0.530037	8.20627	-4.76801	1.82909e-05	0.000487097	2.62213	650121	70024	Mcm10	minichromosome maintenance 10 replication initiation factor	chr2:4912273:4912322:-
ILMN_2456536	0.350257	6.99515	4.7661	1.84079e-05	0.000489731	2.61601	520767	NA	NA	NA	chr6:29997624:29997673:-
ILMN_1226332	-0.344371	7.6845	-4.76474	1.84914e-05	0.000491467	2.61167	780435	20439	Siah2	seven in absentia 2	chr3:58479068:58479117:-
ILMN_1224003	-0.404755	12.0133	-4.7637	1.85559e-05	0.000492215	2.60833	4040008	19205	Ptbp1	polypyrimidine tract binding protein 1	chr10:79327096:79327145:+
ILMN_2754479	0.644683	9.64168	4.76334	1.85786e-05	0.000492333	2.60716	3710332	55943	Stx8	syntaxin 8	chr11:67824877:67824926:+
ILMN_2712867	0.612616	12.3346	4.76237	1.86386e-05	0.000493439	2.60407	2070152	21858	Timp2	tissue inhibitor of metalloproteinase 2	chr11:118162613:118162662:-
ILMN_2713841	-0.573262	12.2982	-4.76142	1.8698e-05	0.000494528	2.60101	4120671	15510	Hspd1	heat shock protein 1 (chaperonin)	chr1:55134942:55134991:-
ILMN_2544305	0.393334	6.92833	4.75935	1.88275e-05	0.000497464	2.59439	2070519	18113	Nnmt	nicotinamide N-methyltransferase	chr9:48400122:48400171:-
ILMN_2647172	0.408331	8.88574	4.7576	1.8938e-05	0.000499379	2.58878	6520280	68607	Serhl	serine hydrolase-like	chr15:82944869:82944869:+,chr15:82945997:82946045:+
ILMN_2757807	0.965483	8.32202	4.75755	1.89413e-05	0.000499379	2.58861	650619	235493	Fam214a	family with sequence similarity 214, member A	chr9:74879634:74879683:+
ILMN_2460745	0.616017	8.75593	4.75626	1.90229e-05	0.000500671	2.58448	2070368	73828	Dcaf4	DDB1 and CUL4 associated factor 4	chr12:84882576:84882625:+
ILMN_2742075	-0.688937	10.7478	-4.75587	1.90476e-05	0.000500834	2.58324	6020674	12475	Cd14	CD14 antigen	chr18:36885027:36885076:-
ILMN_1237404	-0.390098	7.37409	-4.75448	1.91362e-05	0.000502673	2.57879	1710070	51800	Bok	BCL2-related ovarian killer	chr1:95582352:95582401:+
ILMN_2678745	0.449609	9.23948	4.75343	1.92035e-05	0.000503606	2.57542	2230546	69459	Ubl7	ubiquitin-like 7 (bone marrow stromal cell-derived)	chr9:57777547:57777596:+
ILMN_2696592	0.778078	9.57787	4.75244	1.92672e-05	0.000504644	2.57224	7150575	97130	C77080	expressed sequence C77080	chr4:128897161:128897210:-
ILMN_1226280	-0.541844	11.8937	-4.74874	1.95064e-05	0.000510415	2.5604	150100	68147	Gar1	GAR1 ribonucleoprotein	chr3:129527887:129527936:-
ILMN_2907642	-0.505006	10.6451	-4.74721	1.96063e-05	0.000512532	2.5555	7380279	104458	Rars	arginyl-tRNA synthetase	chr11:35622724:35622773:-
ILMN_2749471	-0.601044	8.65694	-4.7465	1.96529e-05	0.000512759	2.55323	6980221	53618	Fut8	fucosyltransferase 8	chr12:78576136:78576185:+
ILMN_2947526	0.899888	10.7121	4.74021	2.00697e-05	0.000523128	2.5331	1710242	13601	Ecm1	extracellular matrix protein 1	chr3:95538235:95538284:-
ILMN_2594821	-0.429017	9.69429	-4.73879	2.01654e-05	0.000524975	2.52853	5220736	60315	Myg1	melanocyte proliferating gene 1	chr15:102164691:102164740:+
ILMN_2958159	-0.64189	14.1949	-4.73858	2.01794e-05	0.000524975	2.52787	610253	433182	Eno1b	enolase 1B, retrotransposed	chr4:149621721:149621761:+,chr4:149621940:149621948:+
ILMN_1259747	-1.15947	8.26146	-4.73789	2.0226e-05	0.000525682	2.52565	3440767	77125	Il33	interleukin 33	chr19:30034939:30034988:+
ILMN_3158060	0.40896	7.54391	4.73662	2.0312e-05	0.000527195	2.52158	2650605	13855	Epn2	epsin 2	chr11:61331367:61331416:-
ILMN_1248389	0.576395	10.4118	4.73626	2.03362e-05	0.000527195	2.52044	4850133	19062	Inpp5k	inositol polyphosphate 5-phosphatase K	chr11:75462288:75462337:+
ILMN_2596007	0.56458	9.02621	4.73588	2.03622e-05	0.000527195	2.51922	4150551	73373	Phospho2	phosphatase, orphan 2	chr2:69635029:69635078:+
ILMN_2939303	-0.742976	9.02758	-4.73587	2.03622e-05	0.000527195	2.51921	150630	68671	Pcyt2	phosphate cytidylyltransferase 2, ethanolamine	chr11:120471739:120471788:-
ILMN_2591217	-0.835194	10.7421	-4.73544	2.03917e-05	0.000527453	2.51783	1430603	104458	Rars	arginyl-tRNA synthetase	chr11:35629182:35629231:-
ILMN_3157764	-0.651617	8.71745	-4.7347	2.04422e-05	0.000528086	2.51546	4200731	57437	Golga7	golgi autoantigen, golgin subfamily a, 7	chr8:24367199:24367248:-
ILMN_1244600	-0.412109	8.10457	-4.73451	2.04553e-05	0.000528086	2.51484	240072	69227	Selt	selenoprotein T	chr3:58389185:58389234:+
ILMN_1242399	0.772108	9.42944	4.73103	2.0694e-05	0.00053374	2.50371	6400017	68024	Hist1h2bc	histone cluster 1, H2bc	chr13:23784083:23784132:+
ILMN_1213725	-0.483769	10.0545	-4.72627	2.1025e-05	0.000541761	2.48849	4610364	53893	Nudt5	nudix (nucleoside diphosphate linked moiety X)-type motif 5	chr2:5789172:5789221:+
ILMN_2618408	-0.52912	8.20149	-4.72392	2.11906e-05	0.000544989	2.48097	7510452	15896	Icam2	intercellular adhesion molecule 2	chr11:106239034:106239083:-
ILMN_2719888	-1.08156	8.64477	-4.72129	2.13771e-05	0.00054926	2.47257	3120446	27041	G3bp1	GTPase activating protein (SH3 domain) binding protein 1	chr11:55305490:55305539:+
ILMN_2776721	-0.587422	7.78387	-4.71681	2.16985e-05	0.00055664	2.45826	1240390	14933	Gk	glycerol kinase	chrX:82949097:82949145:-
ILMN_1227649	-0.493644	7.57248	-4.71671	2.17055e-05	0.00055664	2.45795	3850167	14854	Gss	glutathione synthetase	chr2:155404072:155404121:-
ILMN_2667889	-0.491939	9.75135	-4.71394	2.19072e-05	0.000560751	2.44907	2970224	12915	Atf6b	activating transcription factor 6 beta	chr17:34791889:34791938:+
ILMN_1212902	0.505554	8.81082	4.71292	2.19816e-05	0.000562123	2.44582	3440041	19341	Rab4a	RAB4A, member RAS oncogene family	chr8:126358848:126358897:+
ILMN_2883268	-0.467514	8.34025	-4.70992	2.22023e-05	0.000566693	2.43625	7200209	66725	Lrrk2	leucine-rich repeat kinase 2	chr15:91645103:91645152:+
ILMN_2665008	0.478229	11.8506	4.70906	2.22661e-05	0.000567785	2.43349	290315	106572	Rab31	RAB31, member RAS oncogene family	chr17:66001258:66001307:-
ILMN_2578681	0.817038	7.77365	4.70708	2.24131e-05	0.000570995	2.42718	2680379	NA	NA	NA	chr2:6871588:6871637:-
ILMN_1245860	-0.915326	10.7717	-4.70469	2.2592e-05	0.000575011	2.41956	6980129	67134	Nop56	NOP56 ribonucleoprotein	chr2:130102507:130102556:+
ILMN_2713071	-0.522456	7.43036	-4.70133	2.2846e-05	0.000580383	2.40884	1980639	56473	Fads2	fatty acid desaturase 2	chr19:10139211:10139260:-
ILMN_2897230	0.3613	8.34389	4.70092	2.28776e-05	0.000580639	2.40752	3940161	20852	Stat6	signal transducer and activator of transcription 6	chr10:127097925:127097974:+
ILMN_2985969	-0.456441	9.11052	-4.69714	2.31674e-05	0.000585724	2.39545	5910528	12236	Bub1b	BUB1B, mitotic checkpoint serine/threonine kinase	chr2:118466967:118467016:+
ILMN_3042324	-0.618885	7.64652	-4.69713	2.31678e-05	0.000585724	2.39543	2480280	432508	Cpsf6	cleavage and polyadenylation specific factor 6	chr10:116813904:116813953:-
ILMN_2652500	1.06275	8.31395	4.69689	2.31863e-05	0.000585724	2.39467	290097	76905	Lrg1	leucine-rich alpha-2-glycoprotein 1	chr17:56259142:56259191:-
ILMN_3144963	-0.427731	8.47305	-4.69468	2.33578e-05	0.000589507	2.3876	3850458	NA	NA	NA	chr13:101421672:101421672:+,chr13:101424146:101424194:+
ILMN_1246270	-0.645121	8.98825	-4.68817	2.38688e-05	0.000601154	2.36685	510402	272551	Gins2	GINS complex subunit 2 (Psf2 homolog)	chr8:123112641:123112690:-
ILMN_1258197	-0.328339	7.91439	-4.68815	2.38706e-05	0.000601154	2.36678	2570544	NA	NA	NA	chr5:121890678:121890727:+
ILMN_2907878	-0.634649	10.4601	-4.68795	2.3886e-05	0.000601154	2.36616	1090327	15270	H2afx	H2A histone family, member X	chr9:44143886:44143935:+
ILMN_2892856	0.435915	8.58082	4.68762	2.3913e-05	0.000601272	2.36508	3180598	70510	Rnf167	ring finger protein 167	chr11:70464820:70464869:+
ILMN_2848163	0.459583	8.49404	4.6867	2.39859e-05	0.000601986	2.36216	450092	75695	Rilpl1	Rab interacting lysosomal protein-like 1	chr5:124943359:124943408:-
ILMN_2894497	-0.509771	10.8343	-4.68401	2.42018e-05	0.000606841	2.35357	2570246	19718	Rfc2	replication factor C (activator 1) 2	chr5:135074121:135074170:+
ILMN_3146204	0.473554	8.03768	4.68086	2.44562e-05	0.000612084	2.34355	6100630	78797	Ndor1	NADPH dependent diflavin oxidoreductase 1	chr2:25100601:25100650:-
ILMN_2683792	-0.401726	7.73119	-4.67947	2.45696e-05	0.000614353	2.33912	290025	229949	Ak5	adenylate kinase 5	chr3:152135723:152135772:-
ILMN_2483422	0.873694	8.78581	4.67612	2.48445e-05	0.000620654	2.32845	7380324	100040462	Mndal	myeloid nuclear differentiation antigen like	chr1:175801533:175801582:-
ILMN_2680770	-0.77763	7.86013	-4.67138	2.52391e-05	0.000629098	2.31334	6510678	58861	Cysltr1	cysteinyl leukotriene receptor 1	chrX:103772487:103772536:-
ILMN_1236958	0.948599	10.6078	4.67122	2.52524e-05	0.000629098	2.31284	5690301	57436	Gabarapl1	gamma-aminobutyric acid (GABA) A receptor-associated protein-like 1	chr6:129492032:129492081:+
ILMN_2690410	-0.594613	10.848	-4.67009	2.53473e-05	0.000630882	2.30925	2470386	20174	Ruvbl2	RuvB-like protein 2	chr7:52677821:52677870:-
ILMN_2710185	-0.482967	9.50684	-4.66957	2.53909e-05	0.000631192	2.3076	3610100	67938	Myl12b	myosin, light chain 12B, regulatory	chr17:71326522:71326571:-
ILMN_2772920	0.5147	9.50759	4.66933	2.5412e-05	0.000631192	2.3068	3460162	106052	Fbxo4	F-box protein 4	chr15:3915548:3915597:-
ILMN_2515363	-0.414911	12.7866	-4.66911	2.54298e-05	0.000631192	2.30613	4040037	326618	Tpm4	tropomyosin 4	chr8:74676715:74676764:+
ILMN_1231387	-0.450758	7.35879	-4.66823	2.5505e-05	0.000632476	2.3033	1410010	211535	Ccdc114	coiled-coil domain containing 114	chr7:53204255:53204304:+
ILMN_2653972	0.42725	10.0449	4.66699	2.56102e-05	0.000634504	2.29936	3170154	320394	Cenpt	centromere protein T	chr8:108368795:108368844:-
ILMN_1244269	0.330637	6.98936	4.66514	2.57677e-05	0.000637797	2.29348	6420564	56711	Plag1	pleiomorphic adenoma gene 1	chr4:3829771:3829820:-
ILMN_2565850	-0.436157	7.12514	-4.66488	2.57903e-05	0.000637797	2.29264	5700594	NA	NA	NA	chr7:152116259:152116308:+
ILMN_1259252	0.638006	9.5742	4.66222	2.60183e-05	0.000642261	2.2842	670240	16952	Anxa1	annexin A1	chr19:20449762:20449811:-
ILMN_2892227	-0.696586	10.4912	-4.65177	2.69373e-05	0.00066434	2.25094	730463	433256	Acsl5	acyl-CoA synthetase long-chain family member 5	chr19:55368171:55368220:+
ILMN_2473674	0.409103	9.49504	4.65044	2.70567e-05	0.000666674	2.24671	6180672	NA	NA	NA	chr3:97727125:97727174:+
ILMN_2774640	-0.371922	8.81712	-4.64955	2.7136e-05	0.00066802	2.2439	4850669	12144	Blm	Bloom syndrome, RecQ helicase-like	chr7:87600105:87600154:-
ILMN_2630909	-0.413087	7.53409	-4.64642	2.74199e-05	0.000674394	2.23393	1230661	NA	NA	NA	chr8:113580660:113580709:+
ILMN_1252673	0.596785	10.3154	4.64211	2.78141e-05	0.000683467	2.22025	6100523	14007	Celf2	CUGBP, Elav-like family member 2	chr2:6463017:6463066:-
ILMN_1249829	-0.325744	7.19012	-4.6407	2.79445e-05	0.000686049	2.21577	3310546	17865	Mybl2	myeloblastosis oncogene-like 2	chr2:162909812:162909861:+
ILMN_1222560	0.456289	8.98677	4.6394	2.80652e-05	0.000688387	2.21164	1580743	NA	NA	NA	chr1:133191994:133192043:-
ILMN_1244776	-0.441723	11.3127	-4.63801	2.81948e-05	0.000690938	2.20723	1030187	67332	Snrpd3	small nuclear ribonucleoprotein D3	chr10:74994952:74995001:+
ILMN_3163053	0.570219	11.0864	4.63761	2.82329e-05	0.000691245	2.20594	6840440	12238	Commd3	COMM domain containing 3	chr2:18597552:18597601:+
ILMN_2742426	0.795701	8.15671	4.63605	2.83785e-05	0.000693762	2.20101	3830048	20341	Selenbp1	selenium binding protein 1	chr3:94748046:94748095:+
ILMN_2893564	0.724403	7.2544	4.63596	2.8387e-05	0.000693762	2.20072	1690553	68859	Smim1	small integral membrane protein 1	chr4:153397485:153397534:-
ILMN_1238608	0.421335	7.53965	4.63413	2.85603e-05	0.000697367	2.19489	3710026	224814	Abcc10	ATP-binding cassette, sub-family C (CFTR/MRP), member 10	chr17:46440347:46440396:-
ILMN_2647170	0.409631	8.43181	4.6338	2.85917e-05	0.000697504	2.19384	2060731	68607	Serhl	serine hydrolase-like	chr15:82944866:82944869:+,chr15:82945997:82946042:+
ILMN_1221940	-0.328965	7.14147	-4.63301	2.86663e-05	0.000698693	2.19134	3400504	74525	Fam234b	family with sequence similarity 234, member B	chr6:135184929:135184978:+
ILMN_3036708	0.559644	7.82982	4.63201	2.87612e-05	0.000700375	2.18817	4150242	80909	Gatsl2	GATS protein-like 2	chr5:134617378:134617427:+
ILMN_2640203	-0.390079	9.32015	-4.63095	2.88629e-05	0.000702217	2.18479	3830743	66399	Tsfm	Ts translation elongation factor, mitochondrial	chr10:126459798:126459847:-
ILMN_2724483	0.395574	7.8231	4.62966	2.8986e-05	0.000704262	2.18072	2510747	78514	Arhgap10	Rho GTPase activating protein 10	chr8:79783048:79783097:-
ILMN_2994108	0.4171	9.58223	4.62821	2.91258e-05	0.000706706	2.17611	4640270	79043	Spsb3	splA/ryanodine receptor domain and SOCS box containing 3	chr17:25028964:25029013:+
ILMN_1214070	-0.584016	9.9387	-4.62749	2.91957e-05	0.000707766	2.17381	7550181	24105	Rbck1	RanBP-type and C3HC4-type zinc finger containing 1	chr2:152144871:152144920:-
ILMN_1218424	0.427253	9.79049	4.62663	2.92791e-05	0.000709153	2.17108	730497	52432	Ppp2r2d	protein phosphatase 2, regulatory subunit B, delta	chr7:146074187:146074236:+
ILMN_1227723	0.665976	8.30909	4.62515	2.94231e-05	0.000712001	2.16638	3890390	68323	Nudt22	nudix (nucleoside diphosphate linked moiety X)-type motif 22	chr19:7067591:7067640:-
ILMN_2860196	-0.412729	11.5606	-4.61834	3.00943e-05	0.000727592	2.14478	2190736	23874	Farsb	phenylalanyl-tRNA synthetase, beta subunit	chr1:78421806:78421855:-
ILMN_2693815	0.345064	7.84236	4.61636	3.02917e-05	0.000730405	2.13851	1070520	80708	Pacsin3	protein kinase C and casein kinase substrate in neurons 3	chr2:91104596:91104645:+
ILMN_1251244	-0.727145	8.20748	-4.6135	3.05801e-05	0.000736703	2.12944	6400072	22668	Sf1	splicing factor 1	chr19:6376155:6376204:+
ILMN_2721929	0.722936	8.1508	4.61023	3.0913e-05	0.000744058	2.11907	60603	171285	Havcr2	hepatitis A virus cellular receptor 2	chr11:46294234:46294283:+
ILMN_2828438	0.510176	7.48518	4.60962	3.09749e-05	0.000744885	2.11715	2810021	NA	NA	NA	chr6:115626756:115626805:+
ILMN_1249752	-0.459326	9.17698	-4.60886	3.10534e-05	0.000746111	2.11473	5050661	68837	Foxk2	forkhead box K2	chr11:121169111:121169160:+
ILMN_2764309	0.418472	7.48734	4.60839	3.11013e-05	0.000746598	2.11325	6380376	56405	Dusp14	dual specificity phosphatase 14	chr11:83861961:83862010:-
ILMN_2663015	-0.411894	7.83525	-4.60614	3.13339e-05	0.000750554	2.10612	4900133	74610	Abcb8	ATP-binding cassette, sub-family B (MDR/TAP), member 8	chr5:23914570:23914619:+
ILMN_3000116	-0.361256	8.64044	-4.6058	3.13693e-05	0.000750554	2.10504	3840762	74044	Ttf2	transcription termination factor, RNA polymerase II	chr3:100743102:100743151:-
ILMN_1229140	0.650032	7.72889	4.60572	3.13772e-05	0.000750554	2.1048	1660554	NA	NA	NA	chr2:90758337:90758386:+
ILMN_2623032	0.35601	9.46226	4.60094	3.18776e-05	0.000761292	2.08965	70474	13831	Epc1	enhancer of polycomb homolog 1 (Drosophila)	chr18:6436111:6436160:-
ILMN_2902979	0.701658	7.86963	4.60089	3.18824e-05	0.000761292	2.0895	5890221	14102	Fas	Fas (TNF receptor superfamily member 6)	chr19:34401880:34401929:+
ILMN_1213191	-0.51987	9.25913	-4.6006	3.19136e-05	0.000761363	2.08857	3520114	215387	Ncaph	non-SMC condensin I complex, subunit H	chr2:126929707:126929756:-
ILMN_2589318	0.539584	8.04096	4.59853	3.21326e-05	0.000765911	2.08202	6040142	19009	Pou6f1	POU domain, class 6, transcription factor 1	chr15:100405882:100405931:-
ILMN_1233252	-0.577864	9.55974	-4.5971	3.22846e-05	0.000768298	2.0775	4920634	104367	Snora65	small nucleolar RNA, H/ACA box 65	chr2:32818841:32818890:+
ILMN_2719163	-0.924907	9.816	-4.59706	3.22896e-05	0.000768298	2.07735	50450	74142	Lonp1	lon peptidase 1, mitochondrial	chr17:56754705:56754754:-
ILMN_2856157	-0.536026	10.4758	-4.59436	3.25784e-05	0.00077313	2.06882	5080491	18648	Pgam1	phosphoglycerate mutase 1	chr19:41992454:41992503:+
ILMN_1254551	0.735934	10.0317	4.59371	3.26487e-05	0.000774118	2.06676	150474	217684	Susd6	sushi domain containing 6	chr12:81981491:81981540:+
ILMN_1235007	0.343224	7.73869	4.59243	3.27869e-05	0.000776427	2.06272	580438	72477	Tmem87b	transmembrane protein 87B	chr2:128678131:128678180:+
ILMN_1224786	0.427566	7.39483	4.59228	3.28035e-05	0.000776427	2.06223	5910092	85031	Pla1a	phospholipase A1 member A	chr16:38412190:38412239:-
ILMN_2596979	-0.658314	9.14524	-4.59168	3.28688e-05	0.000777292	2.06033	4810328	67122	Nrarp	Notch-regulated ankyrin repeat protein	chr2:25038528:25038577:+
ILMN_2906489	0.395659	7.65712	4.5881	3.32598e-05	0.000785575	2.049	6480201	68591	Mocos	molybdenum cofactor sulfurase	chr18:24859921:24859970:+
ILMN_2599125	0.632382	9.01455	4.58794	3.32772e-05	0.000785575	2.0485	4860711	15228	Foxg1	forkhead box G1	chr12:50487676:50487725:+
ILMN_1223437	-0.788321	8.54716	-4.58615	3.34754e-05	0.000789564	2.04282	7160343	14683	Gnas	GNAS (guanine nucleotide binding protein, alpha stimulating) complex locus	chr2:174155806:174155855:+
ILMN_1232341	-0.552354	7.82434	-4.58569	3.35263e-05	0.000790074	2.04136	4610328	212427	A730008H23Rik	RIKEN cDNA A730008H23 gene	chr1:90161499:90161548:-
ILMN_1214441	-0.410583	7.55583	-4.5846	3.36469e-05	0.000792227	2.03793	3180703	106840	Unc119b	unc-119 lipid binding chaperone B	chr5:115573907:115573956:-
ILMN_2889482	-0.42701	7.34386	-4.58358	3.37602e-05	0.000794202	2.03471	2970736	20680	Sox7	SRY (sex determining region Y)-box 7	chr14:64569098:64569147:+
ILMN_2783457	-0.342343	11.9673	-4.583	3.38252e-05	0.000795039	2.03287	6270326	69683	Emc10	ER membrane protein complex subunit 10	chr7:51745669:51745717:-
ILMN_1249429	0.39856	7.70028	4.5816	3.39824e-05	0.000798041	2.02843	4860725	50758	Fbxl17	F-box and leucine-rich repeat protein 17	chr17:63395555:63395604:-
ILMN_1239346	0.756988	7.36166	4.57893	3.42826e-05	0.000804392	2.02001	940398	243655	Klre1	killer cell lectin-like receptor family E member 1	chr6:129533198:129533247:+
ILMN_1232175	-0.526275	8.89956	-4.57801	3.43867e-05	0.000805602	2.01711	1260022	214901	Chtf18	CTF18, chromosome transmission fidelity factor 18	chr17:25856112:25856161:-
ILMN_2748777	-0.582415	9.01955	-4.57795	3.43938e-05	0.000805602	2.01691	6290068	11769	Ap1s1	adaptor protein complex AP-1, sigma 1	chr5:137513355:137513404:-
ILMN_2628271	-0.419171	13.2464	-4.57565	3.46557e-05	0.000811034	2.00965	3170397	NA	NA	NA	chr4:149622645:149622694:+
ILMN_2756943	-0.550286	7.51077	-4.57383	3.48653e-05	0.000815233	2.00388	5130075	20969	Sdc1	syndecan 1	chr12:8798165:8798214:+
ILMN_2663679	-0.473824	9.67779	-4.57125	3.51636e-05	0.000821055	1.99572	1070482	52443	Mrpl48	mitochondrial ribosomal protein L48	chr7:107713735:107713784:-
ILMN_1245112	-0.390372	8.38124	-4.57115	3.51751e-05	0.000821055	1.99541	2070168	69748	Aldh16a1	aldehyde dehydrogenase 16 family, member A1	chr7:52397397:52397446:-
ILMN_1224894	-0.662388	7.78602	-4.57019	3.52865e-05	0.000821835	1.99238	4220482	105837	Mtbp	Mdm2, transformed 3T3 cell double minute p53 binding protein	chr15:55428969:55429018:+
ILMN_2704927	-0.437592	8.43153	-4.56758	3.55924e-05	0.000827225	1.98412	5550168	268880	Xxylt1	xyloside xylosyltransferase 1	chr16:30956040:30956089:-
ILMN_1216781	0.507892	11.1828	4.5647	3.59315e-05	0.000833673	1.97504	3140139	52055	Rab11fip5	RAB11 family interacting protein 5 (class I)	chr6:85285117:85285166:-
ILMN_1254924	-0.34056	7.79563	-4.56168	3.6291e-05	0.00084079	1.96551	2650349	67903	Gipc1	GIPC PDZ domain containing family, member 1	chr8:86186193:86186242:+
ILMN_1229312	-0.57292	11.0015	-4.56161	3.63005e-05	0.00084079	1.96527	6060681	225027	Srsf7	serine/arginine-rich splicing factor 7	chr17:80603471:80603476:-,chr17:80602041:80602084:-
ILMN_2776603	1.11974	11.5865	4.5612	3.63486e-05	0.000841183	1.964	7050538	20308	Ccl9	chemokine (C-C motif) ligand 9	chr11:83388381:83388430:-
ILMN_2873750	0.924426	10.1204	4.56084	3.6392e-05	0.000841468	1.96286	5560468	104174	Gldc	glycine decarboxylase	chr19:30172986:30173035:-
ILMN_2632206	-1.03199	9.77681	-4.55625	3.69472e-05	0.000852117	1.94837	2320189	14683	Gnas	GNAS (guanine nucleotide binding protein, alpha stimulating) complex locus	chr2:174159718:174159767:+
ILMN_2646938	-0.537004	9.80759	-4.55555	3.7033e-05	0.000853369	1.94615	4260754	17827	Mtx1	metaxin 1	chr3:89014522:89014571:-
ILMN_1241035	-0.687138	9.55103	-4.55327	3.73119e-05	0.000858425	1.93897	4920273	109129	Mmadhc	methylmalonic aciduria (cobalamin deficiency) cblD type, with homocystinuria	chr2:50146932:50146981:-
ILMN_2871262	-0.421145	10.5031	-4.55301	3.73438e-05	0.000858425	1.93815	3610424	27061	Bcap31	B cell receptor associated protein 31	chrX:70933199:70933248:-
ILMN_2863903	0.465783	8.87603	4.55298	3.73477e-05	0.000858425	1.93805	7150148	57751	Rnf25	ring finger protein 25	chr1:74640459:74640508:-
ILMN_2605453	0.401235	9.5543	4.55156	3.75235e-05	0.000861576	1.93356	5270441	74334	Ranbp10	RAN binding protein 10	chr8:108292382:108292431:-
ILMN_2681592	0.469891	8.66841	4.55135	3.75485e-05	0.000861576	1.93292	2370608	71452	Ankrd40	ankyrin repeat domain 40	chr11:94201062:94201111:+
ILMN_2736168	-0.442509	8.43895	-4.55081	3.76162e-05	0.000862397	1.93119	990064	19063	Ppt1	palmitoyl-protein thioesterase 1	chr4:122533070:122533119:+
ILMN_1247125	-0.479073	7.94347	-4.54996	3.77214e-05	0.000864075	1.92852	6620240	67030	Fancl	Fanconi anemia, complementation group L	chr11:26307568:26307617:+
ILMN_3139693	0.59343	11.0106	4.54814	3.79486e-05	0.000868544	1.92278	5050609	52055	Rab11fip5	RAB11 family interacting protein 5 (class I)	chr6:85285122:85285171:-
ILMN_2729513	-1.80418	8.07718	-4.5446	3.83933e-05	0.000877978	1.91163	580402	15130	Hbb-b2	hemoglobin, beta adult minor chain	chr7:110961081:110961130:-
ILMN_1236898	-0.59103	9.60626	-4.53898	3.91107e-05	0.000893629	1.89391	6480682	67755	Ddx47	DEAD (Asp-Glu-Ala-Asp) box polypeptide 47	chr6:134969060:134969109:+
ILMN_2461800	-0.458487	8.08985	-4.53724	3.93355e-05	0.000898006	1.88843	3850672	26385	Grk6	G protein-coupled receptor kinase 6	chr13:55561353:55561402:+
ILMN_1225252	0.379357	9.78698	4.53612	3.9481e-05	0.000900567	1.8849	270309	78541	Asb8	ankyrin repeat and SOCS box-containing 8	chr15:97965151:97965200:-
ILMN_2757569	-0.763153	10.9255	-4.53214	4.00015e-05	0.000910902	1.87237	3830601	13808	Eno3	enolase 3, beta muscle	chr11:70475028:70475077:+
ILMN_1224390	0.475022	7.16607	4.53183	4.00431e-05	0.000911081	1.87137	1470167	NA	NA	NA	chr7:89794898:89794947:-
ILMN_1233064	-0.495885	10.699	-4.52686	4.07031e-05	0.00092532	1.85574	630446	12566	Cdk2	cyclin-dependent kinase 2	chr10:128135112:128135161:-
ILMN_1225373	-0.639303	10.837	-4.5235	4.11561e-05	0.000934832	1.84515	2510451	12261	C1qbp	complement component 1, q subcomponent binding protein	chr11:70795689:70795738:-
ILMN_1222111	-1.09629	8.30608	-4.52197	4.13638e-05	0.00093876	1.84033	3850438	12819	Col15a1	collagen, type XV, alpha 1	chr4:47325656:47325705:+
ILMN_1242920	-0.536885	9.53244	-4.51482	4.2348e-05	0.00096029	1.81784	5260603	237823	Pfas	phosphoribosylformylglycinamidine synthase (FGAR amidotransferase)	chr11:68799987:68800036:-
ILMN_1237432	0.343423	8.00892	4.51428	4.2423e-05	0.000961185	1.81615	1410747	329015	Atg2a	autophagy related 2A	chr19:6261979:6262028:+
ILMN_1220608	0.383307	7.38647	4.51068	4.29279e-05	0.000970997	1.80483	4610653	NA	NA	NA	chr13:107624147:107624196:-
ILMN_2642723	0.406356	7.04099	4.50898	4.3169e-05	0.000975634	1.79948	3450059	16628	Klra10	killer cell lectin-like receptor subfamily A, member 10	chr6:130229287:130229309:-,chr6:130225880:130225906:-
ILMN_2656854	0.596152	8.36102	4.50859	4.32235e-05	0.00097605	1.79827	3940687	17920	Myo6	myosin VI	chr9:80157094:80157143:+
ILMN_2609495	-0.329728	8.58611	-4.50721	4.34211e-05	0.000978518	1.79391	6200356	102580	Alg9	asparagine-linked glycosylation 9 (alpha 1,2 mannosyltransferase)	chr9:50650997:50651046:+
ILMN_1236993	0.637786	9.29203	4.50713	4.34322e-05	0.000978518	1.79367	2490630	224703	March2	membrane-associated ring finger (C3HC4) 2	chr17:33829005:33829054:-
ILMN_2664129	0.96755	7.85425	4.50706	4.34414e-05	0.000978518	1.79346	7400377	69386	Hist1h4h	histone cluster 1, H4h	chr13:23622965:23623014:+
ILMN_1224389	0.41153	7.33282	4.50497	4.37417e-05	0.000984461	1.78687	1710196	100040462	Mndal	myeloid nuclear differentiation antigen like	chr1:175804507:175804556:-
ILMN_2686044	-0.464299	12.1635	-4.50276	4.40606e-05	0.000990814	1.77993	6040086	276770	Eif5a	eukaryotic translation initiation factor 5A	chr11:69730466:69730515:-
ILMN_3159840	-0.497639	8.78041	-4.50229	4.41274e-05	0.000991491	1.77848	3930097	14158	Fer	fer (fms/fps related) protein kinase	chr17:64428241:64428290:+
ILMN_3034381	-0.425089	7.34881	-4.50152	4.42404e-05	0.000992998	1.77603	6020601	19069	Nup88	nucleoporin 88	chr11:70783151:70783183:-,chr11:70781503:70781519:-
ILMN_2971567	0.363805	10.7127	4.49802	4.47506e-05	0.00100216	1.76507	3890041	27225	Ddx24	DEAD (Asp-Glu-Ala-Asp) box polypeptide 24	chr12:104646370:104646419:-
ILMN_2895213	0.465176	8.2961	4.49747	4.48322e-05	0.00100246	1.76333	2260291	241296	Lrrc8a	leucine rich repeat containing 8A	chr2:30118915:30118964:+
ILMN_2733091	0.395351	7.51855	4.49743	4.4838e-05	0.00100246	1.7632	2680364	108100	Baiap2	brain-specific angiogenesis inhibitor 1-associated protein 2	chr11:119862631:119862680:+
ILMN_2904590	-0.380201	7.24429	-4.49527	4.51571e-05	0.00100793	1.75642	7570626	18008	Nes	nestin	chr3:87783708:87783757:+
ILMN_2667618	-0.48332	8.03356	-4.49485	4.52201e-05	0.0010085	1.75509	1690020	54160	Copg2	coatomer protein complex, subunit gamma 2	chr6:30759577:30759626:-
ILMN_1240445	-0.943963	8.82994	-4.49375	4.53831e-05	0.00100969	1.75165	4210288	170459	Stard4	StAR-related lipid transfer (START) domain containing 4	chr18:33361288:33361337:-
ILMN_1217262	0.417054	8.32198	4.49374	4.53854e-05	0.00100969	1.7516	4220451	81909	Zfpl1	zinc finger like protein 1	chr19:6081004:6081053:-
ILMN_2945607	0.322491	7.11316	4.49307	4.54842e-05	0.00101037	1.74952	4490333	22688	Zfp26	zinc finger protein 26	chr9:20242135:20242184:-
ILMN_2511121	-0.442774	9.97615	-4.49303	4.5491e-05	0.00101037	1.74938	730184	74006	Dnm1l	dynamin 1-like	chr16:16313486:16313535:-
ILMN_3139253	-0.869084	8.83908	-4.49211	4.56277e-05	0.00101257	1.74651	5690603	74007	Btbd11	BTB (POZ) domain containing 11	chr10:85122861:85122910:+
ILMN_1248555	0.415131	11.2077	4.4902	4.59145e-05	0.00101727	1.74052	2070747	75612	Gns	glucosamine (N-acetyl)-6-sulfatase	chr10:120834052:120834101:+
ILMN_2617468	-1.37236	9.94964	-4.48872	4.61382e-05	0.00102139	1.73587	540300	69065	Chac1	ChaC, cation transport regulator 1	chr2:119179972:119180021:+
ILMN_3155342	0.585622	8.59874	4.48839	4.61887e-05	0.00102167	1.73483	2230184	69834	Rab43	RAB43, member RAS oncogene family	chr6:87739101:87739150:-
ILMN_2706803	-0.374949	8.05503	-4.48702	4.63974e-05	0.00102545	1.73052	6980300	54394	Crlf3	cytokine receptor-like factor 3	chr11:79860849:79860898:-
ILMN_1242680	-0.395347	7.97454	-4.48158	4.7233e-05	0.00104262	1.71345	2630154	71909	Haus5	HAUS augmin-like complex, subunit 5	chr7:31442181:31442194:-,chr7:31442062:31442097:-
ILMN_2845214	-0.76759	8.53555	-4.48146	4.72516e-05	0.00104262	1.71308	1440541	72416	Lrpprc	leucine-rich PPR-motif containing	chr17:85112171:85112220:-
ILMN_2674001	-0.48431	9.51026	-4.4801	4.74627e-05	0.00104643	1.70881	2600086	226830	Smyd2	SET and MYND domain containing 2	chr1:191712699:191712748:-
ILMN_2729708	0.336129	8.07331	4.47849	4.77133e-05	0.00105109	1.70378	4590730	218294	Cdc14b	CDC14 cell division cycle 14B	chr13:64296743:64296792:-
ILMN_1222860	-0.927918	8.40292	-4.4778	4.78217e-05	0.00105214	1.70161	3130400	381484	Gm5150	predicted gene 5150	chr3:15863520:15863569:-
ILMN_2930764	-0.380179	9.565	-4.47747	4.78728e-05	0.00105214	1.70059	7570370	57370	B4galt3	UDP-Gal:betaGlcNAc beta 1,4-galactosyltransferase, polypeptide 3	chr1:173206879:173206928:+
ILMN_2446405	-0.693141	11.1983	-4.47744	4.78777e-05	0.00105214	1.70049	6520246	18214	Ddr2	discoidin domain receptor family, member 2	chr1:171902646:171902695:-
ILMN_2701991	0.373991	9.07908	4.47646	4.80321e-05	0.00105468	1.69742	3440615	54720	Rcan1	regulator of calcineurin 1	chr16:92392258:92392307:-
ILMN_3059326	-1.33834	10.1026	-4.47596	4.81118e-05	0.00105557	1.69583	1260482	20692	Sparc	secreted acidic cysteine rich glycoprotein	chr11:55223447:55223496:-
ILMN_2665681	0.532955	7.70384	4.47471	4.83081e-05	0.00105902	1.69194	10324	12953	Cry2	cryptochrome 2 (photolyase-like)	chr2:92244339:92244388:-
ILMN_1246785	0.652502	9.10774	4.46923	4.91839e-05	0.00107734	1.67477	2690221	232431	Gprc5a	G protein-coupled receptor, family C, group 5, member A	chr6:135034406:135034455:+
ILMN_1214486	0.445932	9.27425	4.4683	4.93344e-05	0.00107976	1.67185	3310725	57813	Tk2	thymidine kinase 2, mitochondrial	chr8:106750654:106750703:-
ILMN_1249708	0.344416	10.1096	4.46783	4.94102e-05	0.00108055	1.67038	5360601	27225	Ddx24	DEAD (Asp-Glu-Ala-Asp) box polypeptide 24	chr12:104646486:104646535:-
ILMN_1215755	-0.382742	9.78724	-4.46674	4.95873e-05	0.00108354	1.66696	990129	101612	Grwd1	glutamate-rich WD repeat containing 1	chr7:53081052:53081101:-
ILMN_1260456	0.462596	10.8911	4.46599	4.97088e-05	0.00108532	1.66462	2470242	101502	Hsd3b7	hydroxy-delta-5-steroid dehydrogenase, 3 beta- and steroid delta-isomerase 7	chr7:134947244:134947293:+
ILMN_2669982	0.738211	8.86609	4.46529	4.98241e-05	0.00108609	1.6624	2850112	69399	1700025G04Rik	RIKEN cDNA 1700025G04 gene	chr1:153739785:153739834:-
ILMN_1252761	-0.521912	8.43764	-4.46291	5.0213e-05	0.00109285	1.65497	620431	13494	Drg1	developmentally regulated GTP binding protein 1	chr11:3162532:3162581:-
ILMN_1220943	-0.44261	7.62392	-4.4629	5.02152e-05	0.00109285	1.65493	3400170	69736	Nup37	nucleoporin 37	chr10:87609859:87609908:+
ILMN_2987862	1.4206	9.2733	4.46204	5.03568e-05	0.00109505	1.65224	5670424	18627	Per2	period circadian clock 2	chr1:93312687:93312736:-
ILMN_2730463	-0.483828	9.93029	-4.46134	5.04728e-05	0.00109669	1.65004	1050706	67177	Cdt1	chromatin licensing and DNA replication factor 1	chr8:125096825:125096874:+
ILMN_2621544	-0.620385	7.67245	-4.45984	5.07212e-05	0.00110032	1.64535	5960066	18074	Nid2	nidogen 2	chr14:20630924:20630973:+
ILMN_1218814	-0.516318	8.06791	-4.45693	5.1207e-05	0.00110996	1.63624	3610253	76779	Cluap1	clusterin associated protein 1	chr16:3917867:3917916:+
ILMN_2942276	0.549897	9.65623	4.45355	5.17771e-05	0.00112052	1.62566	2000338	269593	Luzp1	leucine zipper protein 1	chr4:136105097:136105146:+
ILMN_1252819	-0.445342	7.88525	-4.45248	5.19572e-05	0.00112352	1.62234	6250072	214572	Prmt7	protein arginine N-methyltransferase 7	chr8:108761180:108761229:+
ILMN_3000818	0.439386	6.95653	4.44943	5.24785e-05	0.00113389	1.6128	6400113	11722	Amy1	amylase 1, salivary	chr3:113265618:113265667:-
ILMN_1246800	1.99608	8.5034	4.44893	5.25648e-05	0.00113485	1.61123	2450347	20716	Serpina3n	serine (or cysteine) peptidase inhibitor, clade A, member 3N	chr12:105652409:105652458:+
ILMN_2498368	-0.352228	7.25791	-4.44689	5.29181e-05	0.00114156	1.60483	1430148	11991	Hnrnpd	heterogeneous nuclear ribonucleoprotein D	chr5:100392765:100392814:-
ILMN_2587355	0.487066	6.9987	4.44644	5.29948e-05	0.0011423	1.60345	870129	NA	NA	NA	chr14:32872258:32872307:+
ILMN_2757087	-0.352072	7.42293	-4.44562	5.31382e-05	0.00114448	1.60087	4150639	69109	Fam58b	family with sequence similarity 58, member B	chr11:78565127:78565176:-
ILMN_1245119	-0.517125	7.43066	-4.44194	5.37808e-05	0.00115373	1.58938	7550347	53601	Pcdh12	protocadherin 12	chr18:38426785:38426834:-
ILMN_2790486	-0.564038	11.1728	-4.44143	5.38718e-05	0.00115434	1.58777	1990451	11950	Atp5f1	ATP synthase, H+ transporting, mitochondrial F0 complex, subunit B1	chr3:105761780:105761812:-,chr3:105758943:105758959:-
ILMN_1249719	0.6363	9.29047	4.44129	5.38949e-05	0.00115434	1.58736	3850577	69090	Ascc1	activating signal cointegrator 1 complex subunit 1	chr10:59562615:59562664:+
ILMN_1242619	-0.524359	9.19793	-4.44061	5.4015e-05	0.001156	1.58523	4150612	74355	Smchd1	SMC hinge domain containing 1	chr17:71694604:71694653:-
ILMN_1218325	0.669476	12.4519	4.43651	5.47447e-05	0.00116976	1.57241	6650301	66144	Atp6v1f	ATPase, H+ transporting, lysosomal V1 subunit F	chr6:29420447:29420496:+
ILMN_1222066	-0.6642	9.96727	-4.43522	5.49762e-05	0.00117285	1.56838	4120524	14660	Gls	glutaminase	chr1:52242884:52242933:-
ILMN_1225931	-0.574292	7.68016	-4.43341	5.53014e-05	0.00117886	1.56275	5700152	268470	Ube2z	ubiquitin-conjugating enzyme E2Z	chr11:95919639:95919688:-
ILMN_2637630	0.512321	9.8796	4.43301	5.53747e-05	0.00117949	1.56148	5670075	215751	Ginm1	glycoprotein integral membrane 1	chr10:7487772:7487821:-
ILMN_1244819	0.454581	8.93707	4.43103	5.57348e-05	0.00118551	1.55529	6580100	229285	Spg20	spastic paraplegia 20, spartin (Troyer syndrome) homolog (human)	chr3:54940973:54941022:+
ILMN_2795317	0.362674	7.22358	4.43072	5.57908e-05	0.00118555	1.55433	1170349	NA	NA	NA	chr1:90115240:90115284:+
ILMN_1244879	-0.333352	7.14061	-4.42989	5.59428e-05	0.00118785	1.55173	6650424	11733	Ank1	ankyrin 1, erythroid	chr8:24260696:24260745:+
ILMN_2521620	0.33522	7.1223	4.42741	5.63969e-05	0.00119655	1.54401	4850138	76901	Jade2	jade family PHD finger 2	chr11:51630344:51630393:-
ILMN_2700505	0.423092	10.9587	4.42664	5.65398e-05	0.00119864	1.54159	3520634	74122	Tmem43	transmembrane protein 43	chr6:91437832:91437881:+
[truncated: 2,168 more rows]

## Sheet: Disease pathways enriched
category	diseases	P_MG10	activation_state_MG10	zscore_MG10	genes_MG10	number_genes_MG10	P_MG50	activation_state_MG50	zscore_MG50	genes_MG50	number_genes_MG50	P_MG100	activation_state_MG100	zscore_MG100	genes_MG100	number_genes_MG100
[truncated: 58 more rows]

[truncated: 1 more sheets: Canonical pathways enriched]
